# Supplementary material for: From proteomics to colloidal gold tests for urinary thrombomodulin: a prospective cohort study on accurate sepsis screening
Source: Front Cell Infect Microbiol. 2026 Mar 9;16:1779950. doi: 10.3389/fcimb.2026.1779950 (PMC13006627; doi:10.3389/fcimb.2026.1779950)
Supplement: Supplementary file 2 [file DataSheet1.xlsx]

## Sheet: Identified total proteins
Protein	Protein Description	Gene Name	PG.ProteinGroups	PG.ProteinAccessions	PG.Genes	PG.ProteinDescriptions	PG.ProteinNames	SequenceNumber	A1	A2	A3	A4	A5	A6	A7	A8	A9	A10	A11	B1	B2	B3	B4	B5	B6	B7	B8	B9	B10	B11
A0A023UN48	RHAG	RHAG	A0A023UN48;A0A1Q1NHH4;A0A2R8YEH1;A0A411HBG8;A0A6S6PEI8;A0A7S8MU46;A0A7S8RFX7;A0A7S8RGC4;M5FJR4;Q02094;Q96E98;Q9UHG9;Q9UHH0;Q9UHH2;Q9UK70	A0A023UN48;A0A1Q1NHH4;A0A2R8YEH1;A0A411HBG8;A0A6S6PEI8;A0A7S8MU46;A0A7S8RFX7;A0A7S8RGC4;M5FJR4;Q02094;Q96E98;Q9UHG9;Q9UHH0;Q9UHH2;Q9UK70	RHAG;RHAG;RHAG;RHAG;RHAG;RHAG;RHAG;RHAG;RHAG;RHAG;RHAG;RHAG;;;	RHAG;Rh-associated glycoprotein;Rh associated glycoprotein;Mutant Rh associated glycoprotein;Ammonium transporter Rh type A;Rh associated glycoprotein;Rh associated glycoprotein;Rh associated glycoprotein;Rh-associated glycoprotein;Ammonium transporter Rh type A;Rh-associated glycoprotein;Mutant Rh50 glycoprotein;Mutant Rh50 glycoprotein;Mutant Rh50 glycoprotein;Rh-null regulator protein	A0A023UN48_HUMAN;A0A1Q1NHH4_HUMAN;A0A2R8YEH1_HUMAN;A0A411HBG8_HUMAN;A0A6S6PEI8_HUMAN;A0A7S8MU46_HUMAN;A0A7S8RFX7_HUMAN;A0A7S8RGC4_HUMAN;M5FJR4_HUMAN;RHAG_HUMAN;Q96E98_HUMAN;Q9UHG9_HUMAN;Q9UHH0_HUMAN;Q9UHH2_HUMAN;Q9UK70_HUMAN	1																	1686.89		38.3176
A0A024CIM4	Carboxylic ester hydrolase		A0A024CIM4;F8WEX7;F8WF14;P06276	A0A024CIM4;F8WEX7;F8WF14;P06276	;BCHE;BCHE;BCHE	Carboxylic ester hydrolase;Carboxylic ester hydrolase;Carboxylic ester hydrolase;Cholinesterase	A0A024CIM4_HUMAN;F8WEX7_HUMAN;F8WF14_HUMAN;CHLE_HUMAN	2	48.9852		283.97	66.2793	38.068		117.09	67.3738			263.584	261.894	36.1376		203.87		116.879	35.2627	40.457			82.2528
A0A024F8R8	HLA-DRB1 protein	HLA-DRB1	A0A024F8R8;A0A024F979;A0A076VEF9;A0A090KI66;A0A0A8LE32;A0A0H4LTP9;A0A0K0KRD8;A0A0K0KRE1;A0A0K0KRE2;A0A0K0KRE3;A0A0K0KRE4;A0A0K0KRE7;A0A0K0KRE8;A0A0K0KRF1;A0A0K0KRF5;A0A0K0KRG0;A0A0K0KRG1;A0A0K0KRG9;A0A0K0KRN9;A0A0K0KRQ1;A0A0K0KRQ6;A0A0K0KRR1;A0A0K0KRR4;A0A0K0KRS3;A0A0K0KRS4;A0A0K0KRT2;A0A0K0KRT7;A0A0K0KRU2;A0A0K0KRU6;A0A0K0KRV0;A0A0K0KSF8;A0A0K0KSG2;A0A0K0KSG5;A0A0K0KSG9;A0A0K0KSH7;A0A0K0KSI2;A0A…	A0A024F8R8;A0A024F979;A0A076VEF9;A0A090KI66;A0A0A8LE32;A0A0H4LTP9;A0A0K0KRD8;A0A0K0KRE1;A0A0K0KRE2;A0A0K0KRE3;A0A0K0KRE4;A0A0K0KRE7;A0A0K0KRE8;A0A0K0KRF1;A0A0K0KRF5;A0A0K0KRG0;A0A0K0KRG1;A0A0K0KRG9;A0A0K0KRN9;A0A0K0KRQ1;A0A0K0KRQ6;A0A0K0KRR1;A0A0K0KRR4;A0A0K0KRS3;A0A0K0KRS4;A0A0K0KRT2;A0A0K0KRT7;A0A0K0KRU2;A0A0K0KRU6;A0A0K0KRV0;A0A0K0KSF8;A0A0K0KSG2;A0A0K0KSG5;A0A0K0KSG9;A0A0K0KSH7;A0A0K0KSI2;A0A…	HLA-DRB1;HLA-DRB3;HLA-DR9;HLA-DRB1;HLA-DRB1;HLA-DRB3;HLA-DRB1;HLA-DRB1;HLA-DRB1;HLA-DRB1;HLA-DRB1;HLA-DRB1;HLA-DRB1;HLA-DRB1;HLA-DRB1;HLA-DRB1;HLA-DRB1;HLA-DRB1;HLA-DRB1;HLA-DRB1;HLA-DRB1;HLA-DRB1;HLA-DRB1;HLA-DRB1;HLA-DRB1;HLA-DRB1;HLA-DRB1;HLA-DRB1;HLA-DRB1;HLA-DRB1;HLA-DRB1;HLA-DRB1;HLA-DRB1;HLA-DRB1;HLA-DRB1;HLA-DRB1;HLA-DRB1;HLA-DRB1;HLA-DRB1;HLA-DRB1;HLA-DRB1;HLA-DRB1;HLA-DRB1;HLA-DRB1;HLA-…	HLA-DRB1 protein;HLA-DRB3 protein (Fragment);MHC class II antigen (Fragment);MHC class II antigen (Fragment);MHC class II antigen;MHC class II antigen (Fragment);MHC class II antigen (Fragment);MHC class II antigen (Fragment);MHC class II antigen (Fragment);MHC class II antigen (Fragment);MHC class II antigen (Fragment);MHC class II antigen (Fragment);MHC class II antigen (Fragment);MHC class II …	A0A024F8R8_HUMAN;A0A024F979_HUMAN;A0A076VEF9_HUMAN;A0A090KI66_HUMAN;A0A0A8LE32_HUMAN;A0A0H4LTP9_HUMAN;A0A0K0KRD8_HUMAN;A0A0K0KRE1_HUMAN;A0A0K0KRE2_HUMAN;A0A0K0KRE3_HUMAN;A0A0K0KRE4_HUMAN;A0A0K0KRE7_HUMAN;A0A0K0KRE8_HUMAN;A0A0K0KRF1_HUMAN;A0A0K0KRF5_HUMAN;A0A0K0KRG0_HUMAN;A0A0K0KRG1_HUMAN;A0A0K0KRG9_HUMAN;A0A0K0KRN9_HUMAN;A0A0K0KRQ1_HUMAN;A0A0K0KRQ6_HUMAN;A0A0K0KRR1_HUMAN;A0A0K0KRR4_HUMAN;A0A0K0KR…	1	201.511	194.988		96.7745		259.696				91.5634	529.318		199.869	165.422		628.36	63.2302	100.49	81.6185	87.4208	212.892	216.567
A0A024QZ42	HCG1985580, isoform CRA_c	PDCD6	A0A024QZ42;O75340;Q53FC3	A0A024QZ42;O75340;Q53FC3	PDCD6;PDCD6;	HCG1985580, isoform CRA_c;Programmed cell death protein 6;Programmed cell death 6 variant (Fragment)	A0A024QZ42_HUMAN;PDCD6_HUMAN;Q53FC3_HUMAN	2	37.8863	56.3188	151.437	162.151	23.5496	137.704	274.535	115.416	229.645	80.084	71.013	98.9135	77.5158				68.9206	160.272	73.6809	45.2895	163.929	47.3154
A0A024QZ77	Testicular tissue protein Li 62		A0A024QZ77;Q96C19	A0A024QZ77;Q96C19	;EFHD2	Testicular tissue protein Li 62;EF-hand domain-containing protein D2	A0A024QZ77_HUMAN;EFHD2_HUMAN	7	101.525	159.81	93.572		98.5603	16.2209		128.437	777.23	104.991		124.446		15.1759	277.243	415.749	59.4502	283.08	54.2333	126.529	158.201	339.757
A0A024QZI2	FCGRT		A0A024QZI2;A0A1W6R2Y2;A0A1W6R2Z1;M0QYM4;M0QYN1;M0QYN9;M0R0H0;M0R220;P55899	A0A024QZI2;A0A1W6R2Y2;A0A1W6R2Z1;M0QYM4;M0QYN1;M0QYN9;M0R0H0;M0R220;P55899	;;;FCGRT;FCGRT;FCGRT;FCGRT;FCGRT;FCGRT	FCGRT;FCGRT;FCGRT;Fc gamma receptor and transporter (Fragment);Fc gamma receptor and transporter (Fragment);Fc gamma receptor and transporter;Fc gamma receptor and transporter (Fragment);Fc gamma receptor and transporter (Fragment);IgG receptor FcRn large subunit p51	A0A024QZI2_HUMAN;A0A1W6R2Y2_HUMAN;A0A1W6R2Z1_HUMAN;M0QYM4_HUMAN;M0QYN1_HUMAN;M0QYN9_HUMAN;M0R0H0_HUMAN;M0R220_HUMAN;FCGRN_HUMAN	2				12.829								17.9668				11.372			20.1463	22.2887	1059.46	56.1014
A0A024QZJ4	Epididymis secretory sperm binding protein		A0A024QZJ4;A0A7R6KYT5;B1PS43;P35749	A0A024QZJ4;A0A7R6KYT5;B1PS43;P35749	;;MYH11;MYH11	Epididymis secretory sperm binding protein;MLL-MYH11 fusion protein (Fragment);Myosin heavy chain 11 smooth muscle isoform;Myosin-11	A0A024QZJ4_HUMAN;A0A7R6KYT5_HUMAN;B1PS43_HUMAN;MYH11_HUMAN	1	72.8799	89.7253	96.0893	22.4272	40.9194	67.2838	171.784	107.731	63.1549	24.5895		3.48821	39.613				67.1809		91.7176	69.0915	71.3904
A0A024QZK5	Epididymis secretory protein Li 306	HEL-S-306	A0A024QZK5;P30039	A0A024QZK5;P30039	HEL-S-306;PBLD	Epididymis secretory protein Li 306;Phenazine biosynthesis-like domain-containing protein	A0A024QZK5_HUMAN;PBLD_HUMAN	6	161.558		111.802		4.17731	18.2294	64.5294	118.206	88.6864	35.2601	67.4682	1675.39	14.9177	308.145		1713.78	147.186		15.3057	36.5258
A0A024QZT4	Testicular tissue protein Li 180		A0A024QZT4;P50453	A0A024QZT4;P50453	;SERPINB9	Testicular tissue protein Li 180;Serpin B9	A0A024QZT4_HUMAN;SPB9_HUMAN	2	174.82	59.0929				98.4634						164.303			126.248	91.4961		46.8974	7.05839	77.4459		431.03
A0A024QZX5	Serpin family B member 6	SERPINB6	A0A024QZX5;A0A087X1N8;P35237	A0A024QZX5;A0A087X1N8;P35237	SERPINB6	Serpin family B member 6;Serpin family B member 6;Serpin B6	A0A024QZX5_HUMAN;A0A087X1N8_HUMAN;SPB6_HUMAN	14	285.158	149.828	143.655	101.824	162.8	244.58	112.723	82.2454	160.187	92.2716	202.75	458.106	115.077	287.194	217.651	820.513	102.534	245.789	692.924	378.878	481.936	473.616
A0A024R0C8	Epididymis secretory sperm binding protein		A0A024R0C8;A0A024R324;A0A7I2V3G1;A0A7I2V5E6;A0A7I2YQV1;A0A994J514;B4DKN9;C9JNR4;C9JRM1;C9JX21;E9PLA2;E9PN11;E9PQH6;P08134;P61586;Q5JR05;Q5JR06;Q5JR07;Q5JR08;U3KQA9;U3KQV3	A0A024R0C8;A0A024R324;A0A7I2V3G1;A0A7I2V5E6;A0A7I2YQV1;A0A994J514;B4DKN9;C9JNR4;C9JRM1;C9JX21;E9PLA2;E9PN11;E9PQH6;P08134;P61586;Q5JR05;Q5JR06;Q5JR07;Q5JR08;U3KQA9;U3KQV3	;RHOA;RHOA;RHOA;RHOA;;;RHOA;RHOA;RHOA;RHOC;RHOC;RHOC;RHOC;RHOA;RHOC;RHOC;RHOC;RHOC;;	Epididymis secretory sperm binding protein;Epididymis secretory sperm binding protein;Ras homolog family member A;Ras homolog family member A;Ras homolog family member A;Uncharacterized protein;cDNA FLJ57740, highly similar to Transforming protein RhoA;Transforming protein RhoA (Fragment);Ras homolog family member A;Ras homolog family member A;Ras homolog family member C;Ras homolog family member…	A0A024R0C8_HUMAN;A0A024R324_HUMAN;A0A7I2V3G1_HUMAN;A0A7I2V5E6_HUMAN;A0A7I2YQV1_HUMAN;A0A994J514_HUMAN;B4DKN9_HUMAN;C9JNR4_HUMAN;C9JRM1_HUMAN;C9JX21_HUMAN;E9PLA2_HUMAN;E9PN11_HUMAN;E9PQH6_HUMAN;RHOC_HUMAN;RHOA_HUMAN;Q5JR05_HUMAN;Q5JR06_HUMAN;Q5JR07_HUMAN;Q5JR08_HUMAN;U3KQA9_HUMAN;U3KQV3_HUMAN	1				298.015			355.874								173.889
A0A024R0K5	Carcinoembryonic antigen-related cell adhesion molecule 5	CEACAM5	A0A024R0K5;A0A087WYX0;P06731;Q53G30;Q8N4D0;T2HVB7	A0A024R0K5;A0A087WYX0;P06731;Q53G30;Q8N4D0;T2HVB7	CEACAM5;CEACAM5;CEACAM5;;CEACAM5;CEACAM5	Carcinoembryonic antigen-related cell adhesion molecule 5;CEA cell adhesion molecule 5;Carcinoembryonic antigen-related cell adhesion molecule 5;Carcinoembryonic antigen-related cell adhesion molecule 5 variant (Fragment);Carcinoembryonic antigen-related cell adhesion molecule 5;Carcinoembryonic antigen-related cell adhesion molecule 5 isoform 5D	A0A024R0K5_HUMAN;A0A087WYX0_HUMAN;CEAM5_HUMAN;Q53G30_HUMAN;Q8N4D0_HUMAN;T2HVB7_HUMAN	2				62.5986	189.068					22.1676				7.7095	88.2991			123.642
A0A024R0L6	Epididymis secretory sperm binding protein		A0A024R0L6;M0R389;Q15102	A0A024R0L6;M0R389;Q15102	;PAFAH1B3;PAFAH1B3	Epididymis secretory sperm binding protein;Platelet activating factor acetylhydrolase 1b catalytic subunit 3 (Fragment);Platelet-activating factor acetylhydrolase IB subunit alpha1	A0A024R0L6_HUMAN;M0R389_HUMAN;PA1B3_HUMAN	1	78.2507				20.7014	24.3617		18.4172	15.1276	26.6144		345.855		44.5344	67.4631	149.005	644.207		12.8918	15.0689	83.2222	129.852
A0A024R0V4	Vasodilator-stimulated phosphoprotein isoform 1 (Fragment)	VASP	A0A024R0V4;A0A0S2Z4I7;A0A0S2Z4I9;A0A0S2Z4N8;A0A994J7X3;P50552	A0A024R0V4;A0A0S2Z4I7;A0A0S2Z4I9;A0A0S2Z4N8;A0A994J7X3;P50552	VASP	Vasodilator-stimulated phosphoprotein isoform 1 (Fragment);Vasodilator-stimulated phosphoprotein isoform 4 (Fragment);Vasodilator-stimulated phosphoprotein isoform 3 (Fragment);Vasodilator-stimulated phosphoprotein isoform 2 (Fragment);Vasodilator stimulated phosphoprotein (Fragment);Vasodilator-stimulated phosphoprotein	A0A024R0V4_HUMAN;A0A0S2Z4I7_HUMAN;A0A0S2Z4I9_HUMAN;A0A0S2Z4N8_HUMAN;A0A994J7X3_HUMAN;VASP_HUMAN	6	9.58824	34.1483		29.5638	65.4196	13.3866		24.8929	22.7472	15.4066	68.4628	8.14322			56.2596	69.0908		43.0838	13.8613	35.1771	40.0835	46.9463
A0A024R138	Glycerol-3-phosphate dehydrogenase [NAD(+)]	GPD1	A0A024R138;B2R6C0;P21695	A0A024R138;B2R6C0;P21695	GPD1;;GPD1	Glycerol-3-phosphate dehydrogenase [NAD(+)];Glycerol-3-phosphate dehydrogenase [NAD(+)];Glycerol-3-phosphate dehydrogenase [NAD(+)], cytoplasmic	A0A024R138_HUMAN;B2R6C0_HUMAN;GPDA_HUMAN	13	224.021	34.1919	228.161	39.469		43.5465	107.576	160.246	176.676	42.2585	79.0744	2981.81	43.5226	348.614		2312.04	80.1075		26.075	20.9166	41.3486	50.8562
A0A024R1A3	E1 ubiquitin-activating enzyme		A0A024R1A3;P22314	A0A024R1A3;P22314	;UBA1	E1 ubiquitin-activating enzyme;Ubiquitin-like modifier-activating enzyme 1	A0A024R1A3_HUMAN;UBA1_HUMAN	11	103.365	20.5853	64.5562	65.897	56.3706	53.1749	53.1555	45.7968	70.4884	52.122		586.703	71.2507	65.7455	82.1728	833.599	162.193	88.8557		43.9616	184.996	32.951
A0A024R1I3	Pyridoxal (Pyridoxine, vitamin B6) phosphatase, isoform CRA_a	PDXP	A0A024R1I3;B1AHD3;Q6ZT62;Q96GD0	A0A024R1I3;B1AHD3;Q6ZT62;Q96GD0	PDXP;PDXP;BARGIN;PDXP	Pyridoxal (Pyridoxine, vitamin B6) phosphatase, isoform CRA_a;Pyridoxal phosphatase;Bargin;Chronophin	A0A024R1I3_HUMAN;B1AHD3_HUMAN;BGIN_HUMAN;PLPP_HUMAN	1										8.56083		35.8162		92.1742		61.4166
A0A024R2M6	Acetyl-Coenzyme A acyltransferase 1 (Peroxisomal 3-oxoacyl-Coenzyme A thiolase), isoform CRA_a	ACAA1	A0A024R2M6;B4DEN6;H7C131;P09110;Q8NCW8	A0A024R2M6;B4DEN6;H7C131;P09110;Q8NCW8	ACAA1;;ACAA1;ACAA1;	Acetyl-Coenzyme A acyltransferase 1 (Peroxisomal 3-oxoacyl-Coenzyme A thiolase), isoform CRA_a;cDNA FLJ55549, highly similar to 3-ketoacyl-CoA thiolase, peroxisomal;Acetyl-CoA acyltransferase 1 (Fragment);3-ketoacyl-CoA thiolase, peroxisomal;3-oxoacyl-CoA thiolase (Fragment)	A0A024R2M6_HUMAN;B4DEN6_HUMAN;H7C131_HUMAN;THIK_HUMAN;Q8NCW8_HUMAN	3	25.2753							8.37849				104.537		28.9267		264.8					4.35534
A0A024R2W3	Protein kinase cAMP-dependent regulatory type II alpha isoform 2 (Fragment)	PRKAR2A	A0A024R2W3;A0A0S2Z472;A0A9L9PXB4;A0A9L9PXM7;A0A9L9PY56;A8KAH7;P13861	A0A024R2W3;A0A0S2Z472;A0A9L9PXB4;A0A9L9PXM7;A0A9L9PY56;A8KAH7;P13861	PRKAR2A;PRKAR2A;PRKAR2A;PRKAR2A;PRKAR2A;;PRKAR2A	Protein kinase cAMP-dependent regulatory type II alpha isoform 2 (Fragment);Protein kinase cAMP-dependent regulatory type II alpha isoform 1 (Fragment);Protein kinase cAMP-dependent type II regulatory subunit alpha (Fragment);Protein kinase cAMP-dependent type II regulatory subunit alpha;Protein kinase cAMP-dependent type II regulatory subunit alpha;cDNA FLJ75444, highly similar to Homo sapiens p…	A0A024R2W3_HUMAN;A0A0S2Z472_HUMAN;A0A9L9PXB4_HUMAN;A0A9L9PXM7_HUMAN;A0A9L9PY56_HUMAN;A8KAH7_HUMAN;KAP2_HUMAN	2	64.5351	35.3651		63.014		50.3051	99.5915	112.85	35.7961	41.0269		273.919		50.46		249.154	124.628			24.6292	122.261	62.2062
A0A024R2X3	Hyaluronidase (Fragment)	HYAL1	A0A024R2X3;A0A0S2Z3Q0;B3KUI5;Q12794	A0A024R2X3;A0A0S2Z3Q0;B3KUI5;Q12794	HYAL1;HYAL1;;HYAL1	Hyaluronidase (Fragment);Hyaluronidase (Fragment);Hyaluronidase;Hyaluronidase-1	A0A024R2X3_HUMAN;A0A0S2Z3Q0_HUMAN;B3KUI5_HUMAN;HYAL1_HUMAN	5	132.908	58.6854	160.111	286.991	41.3883	99.672	338.085	248.04	366.192	40.0244	81.028	81.2012	87.3837	270.858		53.6854	64.5614	27.6457	153.413	117.635	188.784	110.48
A0A024R374	Cathepsin B		A0A024R374;E9PHZ5;P07858	A0A024R374;E9PHZ5;P07858	;CTSB;CTSB	Cathepsin B	A0A024R374_HUMAN;E9PHZ5_HUMAN;CATB_HUMAN	14	639.115	141.869	149.889	178.906	62.6327	116.17	246.448	235.119	425.092	107.087	680.506	699.263	237.951	144.877	45.8442	349.998	270.066	133.752	909.315	1332.24	301.712	1446.81
A0A024R3E3	Epididymis secretory sperm binding protein		A0A024R3E3;P02647	A0A024R3E3;P02647	;APOA1	Epididymis secretory sperm binding protein;Apolipoprotein A-I	A0A024R3E3_HUMAN;APOA1_HUMAN	24	3605.62	2099.41	475.062	2739.07	6974.57	1320.02	3124.55	566.208	58.5412	1146.14	793.083	7026.92	693.448	643.975	17093.9	7003.91	1889.67	3628.56	636.934	889.789	226.693	2260.25
A0A024R3F8	Adiponectin E	ADIE	A0A024R3F8;Q9BXJ0	A0A024R3F8;Q9BXJ0	ADIE;C1QTNF5	Adiponectin E;Complement C1q tumor necrosis factor-related protein 5	A0A024R3F8_HUMAN;C1QT5_HUMAN	2		76.0032				72.745		91.7791	88.7408	27.5086		89.2906		60.5103	36.2461	51.5207			94.5611	108.811	224.09	169.649
A0A024R3X4	60 kDa heat shock protein, mitochondrial (Fragment)	HSPD1	A0A024R3X4;A0A7I2V2X6;A0A7I2V599;A0A7I2YQK6;B3GQS7;B7Z597;B7Z5E7;P10809	A0A024R3X4;A0A7I2V2X6;A0A7I2V599;A0A7I2YQK6;B3GQS7;B7Z597;B7Z5E7;P10809	HSPD1;HSPD1;HSPD1;HSPD1;HSPD1;;;HSPD1	60 kDa heat shock protein, mitochondrial (Fragment);60 kDa heat shock protein, mitochondrial;60 kDa heat shock protein, mitochondrial;60 kDa heat shock protein, mitochondrial;60 kDa heat shock protein, mitochondrial;60 kDa heat shock protein, mitochondrial;60 kDa heat shock protein, mitochondrial;60 kDa heat shock protein, mitochondrial	A0A024R3X4_HUMAN;A0A7I2V2X6_HUMAN;A0A7I2V599_HUMAN;A0A7I2YQK6_HUMAN;B3GQS7_HUMAN;B7Z597_HUMAN;B7Z5E7_HUMAN;CH60_HUMAN	4	141.97	18.6987		16.7859				32.8604	30.6916			382.276		49.5627	94.1381	351.453	43.5988	146.019			30.9009	21.6952
A0A024R3Y6	Isocitrate dehydrogenase [NADP]	HEL-S-26	A0A024R3Y6;B2R5M8;O75874;Q6FIA4	A0A024R3Y6;B2R5M8;O75874;Q6FIA4	HEL-S-26;;IDH1;IDH1	Isocitrate dehydrogenase [NADP];Isocitrate dehydrogenase [NADP];Isocitrate dehydrogenase [NADP] cytoplasmic;Isocitrate dehydrogenase [NADP]	A0A024R3Y6_HUMAN;B2R5M8_HUMAN;IDHC_HUMAN;Q6FIA4_HUMAN	12	179.093	38.4128	477.431	80.2817	48.677	54.2305	114.36	205.063	186.246	198.637	85.0111	697.949	36.1047	310.653	180.326	1442.2	154.84	193.182	22.1567	88.0857	131.126	50.6995
A0A024R4E5	High density lipoprotein binding protein	HDLBP	A0A024R4E5;B2R5V9;B4DKR8;C9J5E5;C9J739;C9JBS3;C9JEJ8;C9JES8;C9JHN6;C9JHS7;C9JHS9;C9JHZ8;C9JIZ1;C9JK79;C9JMQ6;C9JQ82;C9JT62;C9JZI8;Q00341	A0A024R4E5;B2R5V9;B4DKR8;C9J5E5;C9J739;C9JBS3;C9JEJ8;C9JES8;C9JHN6;C9JHS7;C9JHS9;C9JHZ8;C9JIZ1;C9JK79;C9JMQ6;C9JQ82;C9JT62;C9JZI8;Q00341	HDLBP;;;HDLBP;HDLBP;HDLBP;HDLBP;HDLBP;HDLBP;HDLBP;HDLBP;HDLBP;HDLBP;HDLBP;HDLBP;HDLBP;HDLBP;HDLBP;HDLBP	High density lipoprotein binding protein;cDNA, FLJ92652, highly similar to Homo sapiens high density lipoprotein binding protein (vigilin)(HDLBP), mRNA;cDNA FLJ55700, moderately similar to Vigilin;High density lipoprotein binding protein (Fragment);High density lipoprotein binding protein (Fragment);High density lipoprotein binding protein (Fragment);High density lipoprotein binding protein (Frag…	A0A024R4E5_HUMAN;B2R5V9_HUMAN;B4DKR8_HUMAN;C9J5E5_HUMAN;C9J739_HUMAN;C9JBS3_HUMAN;C9JEJ8_HUMAN;C9JES8_HUMAN;C9JHN6_HUMAN;C9JHS7_HUMAN;C9JHS9_HUMAN;C9JHZ8_HUMAN;C9JIZ1_HUMAN;C9JK79_HUMAN;C9JMQ6_HUMAN;C9JQ82_HUMAN;C9JT62_HUMAN;C9JZI8_HUMAN;VIGLN_HUMAN	1			57.0389			15.6124	66.3405		59.6512	44.7883							30.6188		43.8634	24.6898	105.917	37.4664
A0A024R4F1	phosphopyruvate hydratase	HEL-S-17	A0A024R4F1;A0A2R8Y6G6;P06733	A0A024R4F1;A0A2R8Y6G6;P06733	HEL-S-17;ENO1;ENO1	phosphopyruvate hydratase;phosphopyruvate hydratase;Alpha-enolase	A0A024R4F1_HUMAN;A0A2R8Y6G6_HUMAN;ENOA_HUMAN	13	274.793	113.521	204.279	104.699	233.961	133.796	135.318	151.663	144.082	80.4479	100.083	1120.16	52.6413	243.636	786.054	1092.14	893.106	1062.88	63.7725	70.6262	473.372	108.305
A0A024R4K3	Malate dehydrogenase		A0A024R4K3;P40926;Q0QF37;Q6FHZ0;Q75MT9	A0A024R4K3;P40926;Q0QF37;Q6FHZ0;Q75MT9	;MDH2;MDH2;MDH2;MDH2	Malate dehydrogenase;Malate dehydrogenase, mitochondrial;Malate dehydrogenase (Fragment);Malate dehydrogenase;Malate dehydrogenase (Fragment)	A0A024R4K3_HUMAN;MDHM_HUMAN;Q0QF37_HUMAN;Q6FHZ0_HUMAN;Q75MT9_HUMAN	9	160.391	28.9519	120.103	121.892	58.5955	74.279	266.059	54.4305	42.5081	51.7952	196.434	301.999		67.1715	202.284	374.848	189.342	197.717	34.7391		93.3997	64.4311
A0A024R542	Testis secretory sperm-binding protein Li 206a		A0A024R542;Q9C0C2	A0A024R542;Q9C0C2	;TNKS1BP1	Testis secretory sperm-binding protein Li 206a;182 kDa tankyrase-1-binding protein	A0A024R542_HUMAN;TB182_HUMAN	10	39.8791	57.1452	65.509	19.2081	10.9974	45.3455	46.1287	49.5143	80.9229	39.1219		65.8516				61.0147	40.0531		48.5252	53.3884	68.7715	75.8232
A0A024R571	EH domain containing 1	EHD1	A0A024R571;B2R5U3;B4DZH9;C9JC03;Q9H4M9	A0A024R571;B2R5U3;B4DZH9;C9JC03;Q9H4M9	EHD1;EHD1;;EHD1;EHD1	EH domain containing 1;EH-domain containing 1, isoform CRA_b;cDNA FLJ55166, highly similar to EH-domain-containing protein 1;EH domain containing 1 (Fragment);EH domain-containing protein 1	A0A024R571_HUMAN;B2R5U3_HUMAN;B4DZH9_HUMAN;C9JC03_HUMAN;EHD1_HUMAN	4		56.2904	221.546	152.609		128.848	151.894	146.054	129.812	38.4656	77.4685	64.5686	35.7932	45.0659		42.0891	42.1082	32.3471		74.1927	641.944	128.459
A0A024R5G9	Cathepsin F	CTSF	A0A024R5G9;A0A7I2V2K3;A0A7I2V313;A0A7I2V3E7;A0A7I2V3L9;A0A7I2V3M3;A0A7I2V3X1;A0A7I2V411;A0A7I2V4A8;A0A7I2V5B9;A0A7I2V5F8;A0A7I2V5Q1;A0A7I2YQH8;A0A7I2YQW3;H0YD65;Q9UBX1	A0A024R5G9;A0A7I2V2K3;A0A7I2V313;A0A7I2V3E7;A0A7I2V3L9;A0A7I2V3M3;A0A7I2V3X1;A0A7I2V411;A0A7I2V4A8;A0A7I2V5B9;A0A7I2V5F8;A0A7I2V5Q1;A0A7I2YQH8;A0A7I2YQW3;H0YD65;Q9UBX1	CTSF	Cathepsin F	A0A024R5G9_HUMAN;A0A7I2V2K3_HUMAN;A0A7I2V313_HUMAN;A0A7I2V3E7_HUMAN;A0A7I2V3L9_HUMAN;A0A7I2V3M3_HUMAN;A0A7I2V3X1_HUMAN;A0A7I2V411_HUMAN;A0A7I2V4A8_HUMAN;A0A7I2V5B9_HUMAN;A0A7I2V5F8_HUMAN;A0A7I2V5Q1_HUMAN;A0A7I2YQH8_HUMAN;A0A7I2YQW3_HUMAN;H0YD65_HUMAN;CATF_HUMAN	3		49.5517		33.3949		20.9413			139.771	24.9248		21.4691					70.1675		59.3097	59.4839	14.9247	181.788
A0A024R5Z7	Annexin	ANXA2	A0A024R5Z7;H0YMW4;P07355;V9HW65	A0A024R5Z7;H0YMW4;P07355;V9HW65	ANXA2;ANXA2;ANXA2;HEL-S-270	Annexin;Annexin;Annexin A2;Annexin	A0A024R5Z7_HUMAN;H0YMW4_HUMAN;ANXA2_HUMAN;V9HW65_HUMAN	17	152.434	256.61	513.83	242.324	106.792	539.319	269.638	388.913	570.724	206.861	308.938	222.502	157.205	277.275	332.136	118.74	224.04	1351.36	196.125	196.707	774.527	120.009
A0A024R693	Epididymis secretory sperm binding protein		A0A024R693;P17931;Q59FR8;Q6FGL0;Q86TY5	A0A024R693;P17931;Q59FR8;Q6FGL0;Q86TY5	;LGALS3;;LGALS3;	Epididymis secretory sperm binding protein;Galectin-3;Galectin (Fragment);Galectin (Fragment);Galectin	A0A024R693_HUMAN;LEG3_HUMAN;Q59FR8_HUMAN;Q6FGL0_HUMAN;Q86TY5_HUMAN	6	271.974	182.24	233.143	94.6405	194.769	223.921	152.579	145.324	143.796	248.929	113.924	411.32	88.1401	333.868	301.762	244.218	318.453	326.481	394.78	282.019	374.659	147.67
A0A024R694	Actinin, alpha 1, isoform CRA_a	ACTN1	A0A024R694;A0A804HII9;A0A804HJU8;A0A804HLD0;P12814	A0A024R694;A0A804HII9;A0A804HJU8;A0A804HLD0;P12814	ACTN1	Actinin, alpha 1, isoform CRA_a;Actinin alpha 1;Actinin alpha 1;Actinin alpha 1 (Fragment);Alpha-actinin-1	A0A024R694_HUMAN;A0A804HII9_HUMAN;A0A804HJU8_HUMAN;A0A804HLD0_HUMAN;ACTN1_HUMAN	19	69.0097	70.3959	96.5823	89.7106	168.633	114.207	86.5396	148.865	114.627	56.4223	55.9924	353.593	38.1594	116.156	1005.58	800.118	162.321	1228.23	37.0799	35.2728	394.106	168.293
A0A024R6C0	NPC intracellular cholesterol transporter 2	NPC2	A0A024R6C0;B4DV10;E7EMS2;G3V3D1;G3V3E8;J3KMY5;P61916;Q53HV6	A0A024R6C0;B4DV10;E7EMS2;G3V3D1;G3V3E8;J3KMY5;P61916;Q53HV6	NPC2;;NPC2;NPC2;NPC2;NPC2;NPC2;	NPC intracellular cholesterol transporter 2;NPC intracellular cholesterol transporter 2;NPC intracellular cholesterol transporter 2;NPC intracellular cholesterol transporter 2 (Fragment);NPC intracellular cholesterol transporter 2;NPC intracellular cholesterol transporter 2;NPC intracellular cholesterol transporter 2;NPC intracellular cholesterol transporter 2 (Fragment)	A0A024R6C0_HUMAN;B4DV10_HUMAN;E7EMS2_HUMAN;G3V3D1_HUMAN;G3V3E8_HUMAN;J3KMY5_HUMAN;NPC2_HUMAN;Q53HV6_HUMAN	7	3869.54	1463.39	199.39	408.408	855.881	696.487	286.17	204.022	418.553	641.807	779.187	4215.89	715.737	397.505	326.071	3745.88	4258.22	560.624	3630.2	6728.29	2651.68	5848.86
A0A024R6G3	Testis tissue sperm-binding protein Li 75n		A0A024R6G3;G3V4U0;Q9UBX5	A0A024R6G3;G3V4U0;Q9UBX5	;FBLN5;FBLN5	Testis tissue sperm-binding protein Li 75n;Fibulin 5;Fibulin-5	A0A024R6G3_HUMAN;G3V4U0_HUMAN;FBLN5_HUMAN	10	275.29	465.212	814.782	370.992	204.977	515.446	822.27	388.419	775.988	297.967	245.272	262.449	191.468	721.752	118.983	376.669	197.23	324.822	635.882	584.871	400.861	372.194
A0A024R6G4	Testicular tissue protein Li 122		A0A024R6G4;Q02252;Q53FN8	A0A024R6G4;Q02252;Q53FN8	;ALDH6A1;	Testicular tissue protein Li 122;Methylmalonate-semialdehyde/malonate-semialdehyde dehydrogenase [acylating], mitochondrial;Aldehyde dehydrogenase 6A1 variant (Fragment)	A0A024R6G4_HUMAN;MMSA_HUMAN;Q53FN8_HUMAN	3												91.6327				54.3023				23.9616
A0A024R6I9	Serpin peptidase inhibitor, clade A (Alpha-1 antiproteinase, antitrypsin), member 4, isoform CRA_a	SERPINA4	A0A024R6I9;B2R815;P29622	A0A024R6I9;B2R815;P29622	SERPINA4;;SERPINA4	Serpin peptidase inhibitor, clade A (Alpha-1 antiproteinase, antitrypsin), member 4, isoform CRA_a;cDNA, FLJ93695, highly similar to Homo sapiens serpin peptidase inhibitor, clade A (alpha-1 antiproteinase, antitrypsin), member 4 (SERPINA4), mRNA;Kallistatin	A0A024R6I9_HUMAN;B2R815_HUMAN;KAIN_HUMAN	15	1564.5	75.1253	219.772	234.003	429.724	90.0279	258.681	107.962	75.3466	126.131	59.3608	1018.76	222.124	298.216	1035.01	2170.53	643.992	144.774	75.0012	92.0093	50.3896	284.953
A0A024R6K8	Tryptophan--tRNA ligase, cytoplasmic		A0A024R6K8;P23381	A0A024R6K8;P23381	;WARS1	Tryptophan--tRNA ligase, cytoplasmic;Tryptophan--tRNA ligase, cytoplasmic	A0A024R6K8_HUMAN;SYWC_HUMAN	3	9.47539			4.4811	43.8767							27.1105			87.1049	36.5371	12.2568	103.474			42.5308
A0A024R6N5	Alpha-1-antitrypsin	SERPINA1	A0A024R6N5	A0A024R6N5	SERPINA1	Alpha-1-antitrypsin	A0A024R6N5_HUMAN	1											450.71											41.9576
A0A024R6U7	Adhesion G-protein coupled receptor G1 (Fragment)	GPR56	A0A024R6U7;A0A0S2Z517;A0A5F9ZH94;A0A5F9ZHT7;B3KQN7;B3KQV4;Q9Y653	A0A024R6U7;A0A0S2Z517;A0A5F9ZH94;A0A5F9ZHT7;B3KQN7;B3KQV4;Q9Y653	GPR56;GPR56;ADGRG1;ADGRG1;;;ADGRG1	Adhesion G-protein coupled receptor G1 (Fragment);Adhesion G-protein coupled receptor G1 (Fragment);Adhesion G-protein coupled receptor G1 (Fragment);Adhesion G-protein coupled receptor G1 (Fragment);Adhesion G-protein coupled receptor G1;Adhesion G-protein coupled receptor G1;Adhesion G-protein coupled receptor G1	A0A024R6U7_HUMAN;A0A0S2Z517_HUMAN;A0A5F9ZH94_HUMAN;A0A5F9ZHT7_HUMAN;B3KQN7_HUMAN;B3KQV4_HUMAN;AGRG1_HUMAN	4	148.923	57.3206	60.8243	141.117		213.419	291.387	178.131	127.175	115.69		87.4795	75.9461	57.1241		76.8357	129.19	34.6879	124.922	314.38	162.581	443.904
A0A024R713	Dihydrolipoyl dehydrogenase		A0A024R713;B4DFL1;P09622	A0A024R713;B4DFL1;P09622	;;DLD	Dihydrolipoyl dehydrogenase;Dihydrolipoyl dehydrogenase;Dihydrolipoyl dehydrogenase, mitochondrial	A0A024R713_HUMAN;B4DFL1_HUMAN;DLDH_HUMAN	3	41.4091	33.982						26.231				80.703				184.414	21.8579	64.0127			67.4395	36.6341
A0A024R782	Phosphoglycerate mutase		A0A024R782;B3KUR3;P07738	A0A024R782;B3KUR3;P07738	;;BPGM	Phosphoglycerate mutase;cDNA FLJ40459 fis, clone TESTI2041800, highly similar to BISPHOSPHOGLYCERATE MUTASE;Bisphosphoglycerate mutase	A0A024R782_HUMAN;B3KUR3_HUMAN;PMGE_HUMAN	5	283.702	31.8873	734.175	61.8302	133.337	46.4818	53.2452	123.182		73.3592	397.76	215.377	58.8595		355.312	303.432	1647.49	450.675	129.01	134.307		238.878
A0A024R798	Choline transporter-like protein	SLC44A2	A0A024R798;A0A088QCU6;A0A088QF11;Q8IWA5	A0A024R798;A0A088QCU6;A0A088QF11;Q8IWA5	SLC44A2	Choline transporter-like protein;Choline transporter-like protein;Choline transporter-like protein;Choline transporter-like protein 2	A0A024R798_HUMAN;A0A088QCU6_HUMAN;A0A088QF11_HUMAN;CTL2_HUMAN	3	18.5385		222.795	21.7377	4.72348	26.9734	59.026	63.685	57.9378	58.857	51.2302	11.435	23.497	440.011		20.6063	8.54831			14.2454	20.3658	12.3252
A0A024R7H5	Bone marrow stromal antigen 2	BST2	A0A024R7H5;B4E0Z6;Q10589	A0A024R7H5;B4E0Z6;Q10589	BST2;;BST2	Bone marrow stromal antigen 2;cDNA FLJ59809, highly similar to Bone marrow stromal antigen 2;Bone marrow stromal antigen 2	A0A024R7H5_HUMAN;B4E0Z6_HUMAN;BST2_HUMAN	2	164.72	330.939	202.889	52.4842	168.821	154.603		143.954	254.094	343.919	41.9682	153.622	64.9857		12.8066	86.3473	111.85	49.0593	360.597	462.201	564.267	326.089
A0A024R811	Endoribonuclease LACTB2		A0A024R811;Q53H82	A0A024R811;Q53H82	;LACTB2	Endoribonuclease LACTB2	A0A024R811_HUMAN;LACB2_HUMAN	1	177.497							28.3609		16.7745		326.366		112.202		462.621	79.7479		41.8576			78.4112
A0A024R897	Actin-related protein 2/3 complex subunit 5	ARPC5L	A0A024R897;B3KPC7;Q9BPX5	A0A024R897;B3KPC7;Q9BPX5	ARPC5L;;ARPC5L	Actin-related protein 2/3 complex subunit 5;Actin-related protein 2/3 complex subunit 5;Actin-related protein 2/3 complex subunit 5-like protein	A0A024R897_HUMAN;B3KPC7_HUMAN;ARP5L_HUMAN	1			33.4641									42.2126			23.7906	96.8269	142.017
A0A024R8G3	Testis tissue sperm-binding protein Li 63n		A0A024R8G3;P41222	A0A024R8G3;P41222	;PTGDS	Testis tissue sperm-binding protein Li 63n;Prostaglandin-H2 D-isomerase	A0A024R8G3_HUMAN;PTGDS_HUMAN	8	1609.03	1972.68	1826.67	1564.18	1418.43	1516.75	1951.24	2758.64	3402.68	2194.67	2032.66	1174.4	3486.46	1214.45	748.984	1148.38	1950.99	1063.29	2186.3	2426.2	1727.14	1541.06
A0A024R8S5	Protein disulfide-isomerase		A0A024R8S5;A0A7P0TA35;A0A7P0TA71;A0A7P0TB26;P07237	A0A024R8S5;A0A7P0TA35;A0A7P0TA71;A0A7P0TB26;P07237	;P4HB;P4HB;P4HB;P4HB	Protein disulfide-isomerase	A0A024R8S5_HUMAN;A0A7P0TA35_HUMAN;A0A7P0TA71_HUMAN;A0A7P0TB26_HUMAN;PDIA1_HUMAN	17	303.063	250.544	93.9023	161.565	181.861	280.39	106.855	85.2491	105.037	256.999	184.303	327.345	151.172	170.949	393.866	451.555	146.832	537.258	446.598	450.563	644.53	581.297
A0A024R9I0	V-type proton ATPase subunit C	ATP6V1C1	A0A024R9I0;A0A0U1RR16;A8KA87;E7EV59;P21283;Q8NEY4	A0A024R9I0;A0A0U1RR16;A8KA87;E7EV59;P21283;Q8NEY4	ATP6V1C1;ATP6V1C2;;ATP6V1C1;ATP6V1C1;ATP6V1C2	V-type proton ATPase subunit C;V-type proton ATPase subunit C;V-type proton ATPase subunit C;V-type proton ATPase subunit C;V-type proton ATPase subunit C 1;V-type proton ATPase subunit C 2	A0A024R9I0_HUMAN;A0A0U1RR16_HUMAN;A8KA87_HUMAN;E7EV59_HUMAN;VATC1_HUMAN;VATC2_HUMAN	1						75.8639		90.8882	86.002			39.2268			18.1366	27.5436		92.9262		11.8827	396.2
A0A024RA31	Aquaporin-1	AQP1	A0A024RA31;B2R6P2;B4DNW4;B4E220;K7N7A8;P29972	A0A024RA31;B2R6P2;B4DNW4;B4E220;K7N7A8;P29972	AQP1;;;;;AQP1	Aquaporin-1;Aquaporin-1;Aquaporin-1;Aquaporin-1;Ubiquitin carboxyl-terminal hydrolase MINDY (Fragment);Aquaporin-1	A0A024RA31_HUMAN;B2R6P2_HUMAN;B4DNW4_HUMAN;B4E220_HUMAN;K7N7A8_HUMAN;AQP1_HUMAN	2			39.4072	52.0163				21.8113				20.3939		57.6137
A0A024RAA7	Adiponectin B	ADIB	A0A024RAA7;P02747	A0A024RAA7;P02747	ADIB;C1QC	Adiponectin B;Complement C1q subcomponent subunit C	A0A024RAA7_HUMAN;C1QC_HUMAN	6	929.051	210.739	149.851	381.268	2652.24	151.825	219.513	242.146	100.712	86.6085	285.167	875.984	140.88	93.889	3215.71	496.362	516.387	1002.22	128.204	637.532	220.264	1312.82
A0A024RAB9	Adiponectin A	ADIA	A0A024RAB9;A0A0A0MSV6;A0A8Q3SI33;A0A8Q3WM25;D6R934;P02746	A0A024RAB9;A0A0A0MSV6;A0A8Q3SI33;A0A8Q3WM25;D6R934;P02746	ADIA;C1QB;C1QB;C1QB;C1QB;C1QB	Adiponectin A;Complement C1q B chain (Fragment);Complement C1q B chain;Complement C1q B chain;Complement C1q B chain;Complement C1q subcomponent subunit B	A0A024RAB9_HUMAN;A0A0A0MSV6_HUMAN;A0A8Q3SI33_HUMAN;A0A8Q3WM25_HUMAN;D6R934_HUMAN;C1QB_HUMAN	3	214.691	19.9178		135.768	191.072	23.5552	103.132	41.2216	26.363			269.571		21.4752	106.656	301.274	227.243	160.085		219.985	77.3648	329.131
A0A024RAC5	Epididymis secretory sperm binding protein	RCC2	A0A024RAC5;A5PLK7;Q9P258	A0A024RAC5;A5PLK7;Q9P258	RCC2	Epididymis secretory sperm binding protein;RCC2 protein (Fragment);Protein RCC2	A0A024RAC5_HUMAN;A5PLK7_HUMAN;RCC2_HUMAN	1					16.3384	16.4897		14.2899	16.9189		8.19399	25.6354		10.9488	146.623	104.654	22.329	274.09			55.5321
A0A024RAG6	Adiponectin C	ADIC	A0A024RAG6;A0A8Q3SI63;P02745;X6RLJ0	A0A024RAG6;A0A8Q3SI63;P02745;X6RLJ0	ADIC;C1QA;C1QA;C1QA	Adiponectin C;Complement C1q A chain;Complement C1q subcomponent subunit A;Complement C1q subcomponent subunit A (Fragment)	A0A024RAG6_HUMAN;A0A8Q3SI63_HUMAN;C1QA_HUMAN;X6RLJ0_HUMAN	1	983.279	169.405		470	2787.57	153.351	427.851					884.471		65.9178	2026.62	491.981	858.664	735.82	73.0683	503.941	132.961	1119.17
A0A024RAJ6	Beta-hexosaminidase	HEXB	A0A024RAJ6	A0A024RAJ6	HEXB	Beta-hexosaminidase	A0A024RAJ6_HUMAN	14	298.029	136.459	286.457	390.132	101.344	185.123	349.92	340.762	672.736	104.869	419.372	430.012	273.571	223.003	116.135	331.373	100.893	216.06	826.745	889.98	685.245	843.178
A0A024RB53	Epididymis secretory sperm binding protein		A0A024RB53;A0A7I2V2L6;A0A7I2V3R8;A0A7I2V3W0;F8VZ49;F8W6I7;P09651;Q0VAC0	A0A024RB53;A0A7I2V2L6;A0A7I2V3R8;A0A7I2V3W0;F8VZ49;F8W6I7;P09651;Q0VAC0	;HNRNPA1;HNRNPA1;HNRNPA1;HNRNPA1;HNRNPA1;HNRNPA1;HNRPA1	Epididymis secretory sperm binding protein;Heterogeneous nuclear ribonucleoprotein A1;Heterogeneous nuclear ribonucleoprotein A1;Heterogeneous nuclear ribonucleoprotein A1;Heterogeneous nuclear ribonucleoprotein A1 (Fragment);Heterogeneous nuclear ribonucleoprotein A1;Heterogeneous nuclear ribonucleoprotein A1;Heterogeneous nuclear ribonucleoprotein A1	A0A024RB53_HUMAN;A0A7I2V2L6_HUMAN;A0A7I2V3R8_HUMAN;A0A7I2V3W0_HUMAN;F8VZ49_HUMAN;F8W6I7_HUMAN;ROA1_HUMAN;Q0VAC0_HUMAN	5	137.28	52.2009		39.0538	65.8094	57.8705			109.389	20.8232		302.346		64.1219	66.4249	102.532	121.984	192.557	60.39	51.2272	104.581	102.378
A0A024RBC5	N-acetylglucosamine-6-sulfatase (Fragment)	GNS	A0A024RBC5;A8K6V6;P15586	A0A024RBC5;A8K6V6;P15586	GNS;;GNS	N-acetylglucosamine-6-sulfatase (Fragment);N-acetylglucosamine-6-sulfatase;N-acetylglucosamine-6-sulfatase	A0A024RBC5_HUMAN;A8K6V6_HUMAN;GNS_HUMAN	15	217.096	224.567	432.137	704.752	116.161	376.515	1246.77	1230.31	1698.45	171.161	1398.62	210.182	471.832	1034.62	176.516	395.006	209.583	277.912	604.435	778.192	695.089	742.217
A0A024RBT2	Direct IAP-binding protein with low pI	DIABLO	A0A024RBT2;A0A0S2Z5P6;A0A0S2Z5U7;K7X1S0;Q502X2;Q53HB7;Q9NR28	A0A024RBT2;A0A0S2Z5P6;A0A0S2Z5U7;K7X1S0;Q502X2;Q53HB7;Q9NR28	DIABLO;DIABLO;DIABLO;DIABLO;DIABLO;;DIABLO	Direct IAP-binding protein with low pI;Direct IAP-binding protein with low pI (Fragment);Direct IAP-binding protein with low pI (Fragment);Direct IAP-binding protein with low pI;Direct IAP-binding protein with low pI;Direct IAP-binding protein with low pI (Fragment);Diablo IAP-binding mitochondrial protein	A0A024RBT2_HUMAN;A0A0S2Z5P6_HUMAN;A0A0S2Z5U7_HUMAN;K7X1S0_HUMAN;Q502X2_HUMAN;Q53HB7_HUMAN;DBLOH_HUMAN	1	38.5789											241.6		92.6166		278.057	21.7196			41.5516		37.4034
A0A024RC16	CD99 molecule-like 2 isoform 1 (Fragment)	CD99L2	A0A024RC16;H0Y4H3;Q8TCZ2	A0A024RC16;H0Y4H3;Q8TCZ2	CD99L2	CD99 molecule-like 2 isoform 1 (Fragment);CD99 molecule like 2 (Fragment);CD99 antigen-like protein 2	A0A024RC16_HUMAN;H0Y4H3_HUMAN;C99L2_HUMAN	5	176.7	393.813	373.692	252.172	116.921	350.61	172.573	316.461	696.817	559.757	149.371	111.151	216.578			102.897	183.956	97.1726	332.779	366.037	397.916	247.982
A0A024RCM3	RNA helicase		A0A024RCM3;A0A0A0MT12;A0A0G2JJZ9;A0A140T973;A0A140T996;A0A140T9K1;A0A140T9L4;A0A140T9X3;A0A140T9X9;A0A140TA18;B4DIJ6;B4DIZ8;B4DP52;B4DX78;F6S4E6;F6TRA5;F6UJC5;F6WLT2;K7EQN7;O00148;Q13838;Q59G92;Q5STU3	A0A024RCM3;A0A0A0MT12;A0A0G2JJZ9;A0A140T973;A0A140T996;A0A140T9K1;A0A140T9L4;A0A140T9X3;A0A140T9X9;A0A140TA18;B4DIJ6;B4DIZ8;B4DP52;B4DX78;F6S4E6;F6TRA5;F6UJC5;F6WLT2;K7EQN7;O00148;Q13838;Q59G92;Q5STU3	;DDX39B;DDX39B;DDX39B;DDX39B;DDX39B;DDX39B;DDX39B;DDX39B;DDX39B;;;hCG_2005638;;DDX39B;DDX39B;DDX39B;DDX39B;DDX39A;DDX39A;DDX39B;;DDX39B	RNA helicase;RNA helicase (Fragment);Spliceosome RNA helicase DDX39B (Fragment);Spliceosome RNA helicase DDX39B (Fragment);Spliceosome RNA helicase DDX39B (Fragment);Spliceosome RNA helicase DDX39B (Fragment);Spliceosome RNA helicase DDX39B (Fragment);Spliceosome RNA helicase DDX39B (Fragment);Spliceosome RNA helicase DDX39B (Fragment);Spliceosome RNA helicase DDX39B (Fragment);cDNA FLJ54033, hig…	A0A024RCM3_HUMAN;A0A0A0MT12_HUMAN;A0A0G2JJZ9_HUMAN;A0A140T973_HUMAN;A0A140T996_HUMAN;A0A140T9K1_HUMAN;A0A140T9L4_HUMAN;A0A140T9X3_HUMAN;A0A140T9X9_HUMAN;A0A140TA18_HUMAN;B4DIJ6_HUMAN;B4DIZ8_HUMAN;B4DP52_HUMAN;B4DX78_HUMAN;F6S4E6_HUMAN;F6TRA5_HUMAN;F6UJC5_HUMAN;F6WLT2_HUMAN;K7EQN7_HUMAN;DX39A_HUMAN;DX39B_HUMAN;Q59G92_HUMAN;Q5STU3_HUMAN	1			6.35892
A0A024RCP6	GPSM3		A0A024RCP6;E9PIP3;P78548;Q9Y4H4	A0A024RCP6;E9PIP3;P78548;Q9Y4H4	;GPSM3;hCG_2001537;GPSM3	GPSM3;G-protein-signaling modulator 3;G18;G-protein-signaling modulator 3	A0A024RCP6_HUMAN;E9PIP3_HUMAN;P78548_HUMAN;GPSM3_HUMAN	1		48.2121			14.5866							26.4507							25.4299	35.0526	20.122	41.2849
A0A024RCQ1	receptor protein-tyrosine kinase		A0A024RCQ1;A0A0A0MSX3;A0A0G2JIZ7;A0A0G2JNZ7;A0A1U9X7K3;A0A1U9X7L5;A0A1U9X7M1;A2ABL2;B7Z3A2;E7EPH4;E7EQ30;Q08345	A0A024RCQ1;A0A0A0MSX3;A0A0G2JIZ7;A0A0G2JNZ7;A0A1U9X7K3;A0A1U9X7L5;A0A1U9X7M1;A2ABL2;B7Z3A2;E7EPH4;E7EQ30;Q08345	;DDR1;DDR1;DDR1;;;;DDR1;;DDR1;DDR1;DDR1	receptor protein-tyrosine kinase;receptor protein-tyrosine kinase;Epithelial discoidin domain-containing receptor 1 (Fragment);receptor protein-tyrosine kinase;receptor protein-tyrosine kinase;receptor protein-tyrosine kinase;receptor protein-tyrosine kinase;Discoidin domain receptor tyrosine kinase 1 (Fragment);cDNA FLJ54797, highly similar to Epithelial discoidin domain-containing receptor 1;Di…	A0A024RCQ1_HUMAN;A0A0A0MSX3_HUMAN;A0A0G2JIZ7_HUMAN;A0A0G2JNZ7_HUMAN;A0A1U9X7K3_HUMAN;A0A1U9X7L5_HUMAN;A0A1U9X7M1_HUMAN;A2ABL2_HUMAN;B7Z3A2_HUMAN;E7EPH4_HUMAN;E7EQ30_HUMAN;DDR1_HUMAN	3			81.0828	86.2129		28.6424	74.4421	46.4514		20.7785	30.6136		51.9787				37.3605			21.1648	18.0077	14.2953
A0A024RCX6	Lysosomal thioesterase PPT2	PPT2	A0A024RCX6;A0A0G2JH76;A0A0G2JHB6;A0A0G2JIU6;A0A0G2JK02;A0A0G2JKR3;A0A0G2JLA3;A0A0G2JLL3;A0A140T8X7;A0A140T9Y1;A0A1U9X8D2;A8K358;G8JLL2;Q9UMR5	A0A024RCX6;A0A0G2JH76;A0A0G2JHB6;A0A0G2JIU6;A0A0G2JK02;A0A0G2JKR3;A0A0G2JLA3;A0A0G2JLL3;A0A140T8X7;A0A140T9Y1;A0A1U9X8D2;A8K358;G8JLL2;Q9UMR5	PPT2;PPT2;PPT2;PPT2;PPT2;PPT2;;;PPT2;PPT2;;;PPT2;PPT2	Lysosomal thioesterase PPT2;Lysosomal thioesterase PPT2;Lysosomal thioesterase PPT2 (Fragment);Lysosomal thioesterase PPT2 (Fragment);Lysosomal thioesterase PPT2 (Fragment);Lysosomal thioesterase PPT2 (Fragment);Lysosomal thioesterase PPT2;Lysosomal thioesterase PPT2;Lysosomal thioesterase PPT2;Lysosomal thioesterase PPT2 (Fragment);PPT2;cDNA FLJ78536, highly similar to Homo sapiens inactive palm…	A0A024RCX6_HUMAN;A0A0G2JH76_HUMAN;A0A0G2JHB6_HUMAN;A0A0G2JIU6_HUMAN;A0A0G2JK02_HUMAN;A0A0G2JKR3_HUMAN;A0A0G2JLA3_HUMAN;A0A0G2JLL3_HUMAN;A0A140T8X7_HUMAN;A0A140T9Y1_HUMAN;A0A1U9X8D2_HUMAN;A8K358_HUMAN;G8JLL2_HUMAN;PPT2_HUMAN	4	68.9918	20.8291	120.536		15.9581	53.4275	153.895	335.174	413.73	103.072	342.683	29.8019	81.6871	74.9928			41.1936	176.286	104.446	83.351	379.467	130.75
A0A024RDL8	Argininosuccinate lyase (Fragment)	ASL	A0A024RDL8;P04424	A0A024RDL8;P04424	ASL	Argininosuccinate lyase (Fragment);Argininosuccinate lyase	A0A024RDL8_HUMAN;ARLY_HUMAN	8	200.614	68.3134				46.8139	154.173	196.748	30.0618			602.227		71.161	63.4441	614.126	119.831	45.7356			36.8018
A0A060L980	Sperm associated antigen 9 variant 5	SPAG9	A0A060L980;O60271	A0A060L980;O60271	SPAG9	Sperm associated antigen 9 variant 5;C-Jun-amino-terminal kinase-interacting protein 4	A0A060L980_HUMAN;JIP4_HUMAN	1												63.4404
A0A060N342	MHC class I antigen (Fragment)	HLA-A	A0A060N342;A0A060VCZ3;A0A060VD10;A0A076V2L0;A0A090CXP3;A0A090MEX8;A0A097F1T0;A0A0A8R645;A0A0F7DDK2;A0A0G2R211;A0A0H5CWT9;A0A0K2CWW0;A0A0M7RFC2;A0A0N7F200;A0A0N9QYE2;A0A0N9QYF2;A0A0N9QYZ0;A0A0N9R1U5;A0A0S4XQP3;A0A0S4XQV8;A0A0S4XQY5;A0A0S4XR02;A0A0S4XRL3;A0A0S4XRM0;A0A0S4XRQ7;A0A0S4XRV0;A0A0U5IHR8;A0A0U5Q0T4;A0A0Y0GTU3;A0A109Q9J9;A0A109QAI7;A0A110BIH1;A0A142J2I1;A0A143Y4R2;A0A173ADJ6;A0A181C4Z2;A0A…	A0A060N342;A0A060VCZ3;A0A060VD10;A0A076V2L0;A0A090CXP3;A0A090MEX8;A0A097F1T0;A0A0A8R645;A0A0F7DDK2;A0A0G2R211;A0A0H5CWT9;A0A0K2CWW0;A0A0M7RFC2;A0A0N7F200;A0A0N9QYE2;A0A0N9QYF2;A0A0N9QYZ0;A0A0N9R1U5;A0A0S4XQP3;A0A0S4XQV8;A0A0S4XQY5;A0A0S4XR02;A0A0S4XRL3;A0A0S4XRM0;A0A0S4XRQ7;A0A0S4XRV0;A0A0U5IHR8;A0A0U5Q0T4;A0A0Y0GTU3;A0A109Q9J9;A0A109QAI7;A0A110BIH1;A0A142J2I1;A0A143Y4R2;A0A173ADJ6;A0A181C4Z2;A0A…	HLA-A;HLA-A;HLA-A;HLA-A;HLA-A;HLA-A;HLA;HLA-A;HLA-A;;HLA locus;HLA-A;HLA-A;HLA-A;HLA;HLA;HLA;HLA;HLA-A;HLA-A;HLA-A;HLA-A;HLA-A;HLA-A;HLA-A;HLA-A;HLA-A;HLA-A;HLA-A;HLA-A;HLA-A;HLA-A;HLA-A;HLA-A;HLA-A;HLA-A;HLA-A;HLA-A;HLA-A;HLA-A;HLA-A;HLA-A;HLA-A;HLA-A;HLA-A;HLA-A;HLA-A;HLA-A;HLA-A;HLA-A;HLA-A;HLA-A;HLA-A;HLA-A;HLA-A;HLA-A;HLA-A;HLA-A;HLA-A;HLA-A;HLA-A;HLA-A;HLA-A;HLA-A;HLA-A;HLA-A;HLA-A;HLA-A;HL…	MHC class I antigen (Fragment);MHC class I antigen (Fragment);MHC class I antigen (Fragment);MHC class I antigen (Fragment);MHC class I antigen;HLA class I antigen (Fragment);MHC class I antigen (Fragment);MHC class I antigen;MHC class I antigen (Fragment);MHC class I antigen;MHC class I antigen (Fragment);MHC class I antigen (Fragment);MHC class I antigen (Fragment);MHC class I antigen;MHC class…	A0A060N342_HUMAN;A0A060VCZ3_HUMAN;A0A060VD10_HUMAN;A0A076V2L0_HUMAN;A0A090CXP3_HUMAN;A0A090MEX8_HUMAN;A0A097F1T0_HUMAN;A0A0A8R645_HUMAN;A0A0F7DDK2_HUMAN;A0A0G2R211_HUMAN;A0A0H5CWT9_HUMAN;A0A0K2CWW0_HUMAN;A0A0M7RFC2_HUMAN;A0A0N7F200_HUMAN;A0A0N9QYE2_HUMAN;A0A0N9QYF2_HUMAN;A0A0N9QYZ0_HUMAN;A0A0N9R1U5_HUMAN;A0A0S4XQP3_HUMAN;A0A0S4XQV8_HUMAN;A0A0S4XQY5_HUMAN;A0A0S4XR02_HUMAN;A0A0S4XRL3_HUMAN;A0A0S4XR…	2	434.471									1043.47		12.9522		473.993		12.4042	426.882		48.9459	143.387	37.967	362.607
A0A068F658	Glucosylceramidase	GBA	A0A068F658;A0A0G2JLB3;A0A0G2JNZ5;A0A223PQI4;B2R6A7;B7Z6E6;B7Z6S9;B7Z7G9;P04062	A0A068F658;A0A0G2JLB3;A0A0G2JNZ5;A0A223PQI4;B2R6A7;B7Z6E6;B7Z6S9;B7Z7G9;P04062	GBA;GBA1;GBA1;;;;;;GBA1	Glucosylceramidase;Glucosylceramidase;Glucosylceramidase;Glucosylceramidase;Glucosylceramidase;Glucosylceramidase;Glucosylceramidase;Glucosylceramidase;Lysosomal acid glucosylceramidase	A0A068F658_HUMAN;A0A0G2JLB3_HUMAN;A0A0G2JNZ5_HUMAN;A0A223PQI4_HUMAN;B2R6A7_HUMAN;B7Z6E6_HUMAN;B7Z6S9_HUMAN;B7Z7G9_HUMAN;GBA1_HUMAN	9	250.446	44.0124		242.516	37.6023	116.666	131.3	121.302	147.623	28.1834	37.1374	110.321	76.3688	163.102	50.3972	121.12	66.4877	32.9929	124.549	154.174	204.329	241.775
A0A068LN03	Ig heavy chain variable region (Fragment)		A0A068LN03	A0A068LN03		Ig heavy chain variable region (Fragment)	A0A068LN03_HUMAN	2		158.212		162.725	35.3715	17.6789				80.9445	799.191	467.576			45.507		765.247	226.354				2.77145
A0A068LRW6	Ig heavy chain variable region (Fragment)		A0A068LRW6;A0A0F7SZ86;A0A0F7T0G6;A0A5C2GIH3;A0A5C2GJ46	A0A068LRW6;A0A0F7SZ86;A0A0F7T0G6;A0A5C2GIH3;A0A5C2GJ46	;IGHV2-70;IGHV2-70;;	Ig heavy chain variable region (Fragment);IGHV2-70 protein (Fragment);IGHV2-70 protein (Fragment);IG c3_heavy_IGHV2-70_IGHD3-10_IGHJ3 (Fragment);IG c119_heavy_IGHV2-70_IGHD3-3_IGHJ6 (Fragment)	A0A068LRW6_HUMAN;A0A0F7SZ86_HUMAN;A0A0F7T0G6_HUMAN;A0A5C2GIH3_HUMAN;A0A5C2GJ46_HUMAN	2		39.6089	38.7094		351.152				23.9475		51.4433			25.6579	110.342			123.547
A0A068W6H0	Basal cell adhesion molecule (Lutheran blood group)	BCAM	A0A068W6H0;A0A087WXM8;A0A0A1TTQ0;A0A1A9C7B7;G0TQY6;I7KDP0;I7L574;P50895	A0A068W6H0;A0A087WXM8;A0A0A1TTQ0;A0A1A9C7B7;G0TQY6;I7KDP0;I7L574;P50895	BCAM;BCAM;LU;BCAM;LU;LU;LU;BCAM	Basal cell adhesion molecule (Lutheran blood group);Basal cell adhesion molecule (Lutheran blood group);Lutheran blood group glycoprotein (Fragment);Lutheran blood group glycoprotein (Fragment);Lutheran blood group;Lutheran blood group;Lutheran blood group;Basal cell adhesion molecule	A0A068W6H0_HUMAN;A0A087WXM8_HUMAN;A0A0A1TTQ0_HUMAN;A0A1A9C7B7_HUMAN;G0TQY6_HUMAN;I7KDP0_HUMAN;I7L574_HUMAN;BCAM_HUMAN	9	49.6081	66.2467	40.2866	253.291	15.9899	120.14	155.537	63.182	75.9634	201.878	33.5811	76.1847	122.314	106.705		89.469	91.3935	39.0636	127.279	86.3022	79.4335	63.8965
A0A075B6E2	Small ribosomal subunit protein eS19	RPS19	A0A075B6E2;B0ZBD0;P39019;Q8WVX7	A0A075B6E2;B0ZBD0;P39019;Q8WVX7	RPS19;RPS19;RPS19;	Small ribosomal subunit protein eS19;Small ribosomal subunit protein eS19;Small ribosomal subunit protein eS19;Small ribosomal subunit protein eS19 (Fragment)	A0A075B6E2_HUMAN;B0ZBD0_HUMAN;RS19_HUMAN;Q8WVX7_HUMAN	1	128.548	139.742				98.1524			106.974			187.693					318.679		35.0418		613.984	152.65
A0A075B6H7	Probable non-functional immunoglobulin kappa variable 3-7	IGKV3-7	A0A075B6H7	A0A075B6H7	IGKV3-7	Probable non-functional immunoglobulin kappa variable 3-7	KV37_HUMAN	1	61.7731	17.8688		160.207	54.8391	20.2232				47.7305	89.753	194.31	85.3358	102.512			166.493	59.6094	25.9364	72.6368
A0A075B6I9	Immunoglobulin lambda variable 7-46	IGLV7-46	A0A075B6I9;A0A5C2FXY2;A0A5C2G193;A0A5C2G1N4;A0A5C2G231;A0A5C2G278;A0A5C2G567;A0A5C2G5I3;A0A5C2GCR4;Q5NV83	A0A075B6I9;A0A5C2FXY2;A0A5C2G193;A0A5C2G1N4;A0A5C2G231;A0A5C2G278;A0A5C2G567;A0A5C2G5I3;A0A5C2GCR4;Q5NV83	IGLV7-46;;;;;;;;;V3-3	Immunoglobulin lambda variable 7-46;IGL c1504_light_IGLV7-46_IGLJ3 (Fragment);IGL c2744_light_IGLV7-46_IGLJ2 (Fragment);IGL c2460_light_IGLV7-46_IGLJ3 (Fragment);IGL c3202_light_IGLV7-46_IGLJ1 (Fragment);IGL c3269_light_IGLV7-46_IGLJ2 (Fragment);IGL c1463_light_IGLV7-46_IGLJ1 (Fragment);IGL c3115_light_IGLV7-46_IGLJ1 (Fragment);IGL c4123_light_IGLV7-46_IGLJ2 (Fragment);V3-3 protein (Fragment)	LV746_HUMAN;A0A5C2FXY2_HUMAN;A0A5C2G193_HUMAN;A0A5C2G1N4_HUMAN;A0A5C2G231_HUMAN;A0A5C2G278_HUMAN;A0A5C2G567_HUMAN;A0A5C2G5I3_HUMAN;A0A5C2GCR4_HUMAN;Q5NV83_HUMAN	1	2502.51	991.998		526.967	548.274	578.582	794.461	915.305	910.515	1658.71	1388.72	1191.96	1735.96	1388.44	2082.85	132.19	1491.13	1286.42	1047.69	1083.55	304.403	611.105
A0A075B6J1	Immunoglobulin lambda variable 5-37	IGLV5-37	A0A075B6J1;Q5NV68	A0A075B6J1;Q5NV68	IGLV5-37;V4-1	Immunoglobulin lambda variable 5-37;V4-1 protein (Fragment)	LV537_HUMAN;Q5NV68_HUMAN	1	48.4437	49.3378			114.91		157.029	222.34	245.493	81.0155	322.383	49.0481		124.83	266.462		51.3623	129.624	215.019	161.487	102.566	129.906
A0A075B6J9	Immunoglobulin lambda variable 2-18	IGLV2-18	A0A075B6J9;A0A5C2G9Z1;A0A5C2GAB9;A0A5C2GT36;A0A5C2GWV4;A0A5C2H3H7;Q5NV65	A0A075B6J9;A0A5C2G9Z1;A0A5C2GAB9;A0A5C2GT36;A0A5C2GWV4;A0A5C2H3H7;Q5NV65	IGLV2-18;;;;;;V1-5	Immunoglobulin lambda variable 2-18;IGL c3263_light_IGLV2-18_IGLJ1 (Fragment);IGL c352_light_IGLV2-18_IGLJ3 (Fragment);IG c192_light_IGLV2-18_IGLJ1 (Fragment);IG c1302_light_IGLV2-18_IGLJ1 (Fragment);IG c1566_light_IGLV2-18_IGLJ1 (Fragment);V1-5 protein (Fragment)	LV218_HUMAN;A0A5C2G9Z1_HUMAN;A0A5C2GAB9_HUMAN;A0A5C2GT36_HUMAN;A0A5C2GWV4_HUMAN;A0A5C2H3H7_HUMAN;Q5NV65_HUMAN	3	813.908	1478.03	98.294	838.871	920.419	1090.39	509.136	553.452	503.571	1027.98	3328.08	673.045	1001.1	436.477	709.212	252.433	744.205	1468.63	718.444	520.469	363.929	226.826
A0A075B6K2	Immunoglobulin lambda variable 3-12	IGLV3-12	A0A075B6K2;Q5NV85	A0A075B6K2;Q5NV85	IGLV3-12;V2-8	Immunoglobulin lambda variable 3-12;V2-8 protein (Fragment)	LV312_HUMAN;Q5NV85_HUMAN	1		28.6378																	14.8371	14.0581		9.95766
A0A075B6R9	Probable non-functional immunoglobulin kappa variable 2D-24	IGKV2D-24	A0A075B6R9;A0A0C4DH68;A0A5C2FXJ0;A0A5C2G6L3;A0A5C2GA92;A0A5C2GY75	A0A075B6R9;A0A0C4DH68;A0A5C2FXJ0;A0A5C2G6L3;A0A5C2GA92;A0A5C2GY75	IGKV2D-24;IGKV2-24;;;;	Probable non-functional immunoglobulin kappa variable 2D-24;Immunoglobulin kappa variable 2-24;IGL c325_light_IGKV2-24_IGKJ4 (Fragment);IGL c3307_light_IGKV2-24_IGKJ1 (Fragment);IGH + IGL c5_light_IGKV2-24_IGKJ2 (Fragment);IG c670_light_IGKV2-24_IGKJ2 (Fragment)	KVD24_HUMAN;KV224_HUMAN;A0A5C2FXJ0_HUMAN;A0A5C2G6L3_HUMAN;A0A5C2GA92_HUMAN;A0A5C2GY75_HUMAN	1	101.545	38.1732		75.4056	178.346	94.7318			23.2969	94.4701	716.997	37.3845	931.315	77.8948	247.096	76.8629	64.46	320.385	71.2828	119.448		101.639
A0A075B6S9	Probable non-functional immunoglobulinn kappa variable 1-37	IGKV1-37	A0A075B6S9;P0DSN7	A0A075B6S9;P0DSN7	IGKV1-37;IGKV1D-37	Probable non-functional immunoglobulinn kappa variable 1-37;Probable non-functional immunoglobulinn kappa variable 1D-37	KV137_HUMAN;KVD37_HUMAN	1	228.943	187.149	130.213	722.599	233.304	617.74	187.477	221.44	495.894	420.414	688.431	116.784	762.701	526.598	398.514	100.237	339.157	322.337	432.684	231.837	634.448	239.708
A0A075B788	Protein tyrosine phosphatase receptor type C	PTPRC	A0A075B788;A0A8V8TLH9;B4DSZ5;B4E0V3;E9PKH0;M3ZCP1;P08575;Q6PJK7	A0A075B788;A0A8V8TLH9;B4DSZ5;B4E0V3;E9PKH0;M3ZCP1;P08575;Q6PJK7	PTPRC;PTPRC;;;PTPRC;PTPRC;PTPRC;PTPRC	Protein tyrosine phosphatase receptor type C;protein-tyrosine-phosphatase;cDNA FLJ53186, highly similar to Leukocyte common antigen (Fragment);cDNA FLJ61519, highly similar to Leukocyte common antigen;Protein tyrosine phosphatase receptor type C (Fragment);Protein tyrosine phosphatase receptor type C (Fragment);Receptor-type tyrosine-protein phosphatase C;PTPRC protein (Fragment)	A0A075B788_HUMAN;A0A8V8TLH9_HUMAN;B4DSZ5_HUMAN;B4E0V3_HUMAN;E9PKH0_HUMAN;M3ZCP1_HUMAN;PTPRC_HUMAN;Q6PJK7_HUMAN	2		43.2049			94.487	22.524			35.995						182.027	39.2855		67.7585
A0A075B7A0	Ribosomal protein L18	RPL18	A0A075B7A0;B4DDY5;F8VUA6;F8VYV2;G3V203;H0YHA7;J3QQ67;Q07020;Q0QEW2	A0A075B7A0;B4DDY5;F8VUA6;F8VYV2;G3V203;H0YHA7;J3QQ67;Q07020;Q0QEW2	RPL18;;RPL18;RPL18;RPL18;RPL18;RPL18;RPL18;RPL18	Ribosomal protein L18;cDNA FLJ59178, moderately similar to 60S ribosomal protein L18;Ribosomal protein L18 (Fragment);Ribosomal protein L18;Ribosomal protein L18;Ribosomal protein L18 (Fragment);Ribosomal protein L18 (Fragment);Large ribosomal subunit protein eL18;Ribosomal protein L18 (Fragment)	A0A075B7A0_HUMAN;B4DDY5_HUMAN;F8VUA6_HUMAN;F8VYV2_HUMAN;G3V203_HUMAN;H0YHA7_HUMAN;J3QQ67_HUMAN;RL18_HUMAN;Q0QEW2_HUMAN	1	261.422	293.648				125.547				109.852		225.945							274.308	210.831		128.679
A0A075B7B1	Desmuslin, isoform CRA_a	SYNM	A0A075B7B1;O15061	A0A075B7B1;O15061	SYNM	Desmuslin, isoform CRA_a;Synemin	A0A075B7B1_HUMAN;SYNEM_HUMAN	4	32.922	22.0122				44.9484						67.5185							16.7379		25.8886	49.9264
A0A087WSV6	Leukocyte immunoglobulin like receptor B1	LILRB1	A0A087WSV6;A0A087WSX8;A0A0B4J1W1;A0A0G2JLS4;A0A0G2JM99;A0A0G2JMY9;A0A0G2JNK9;A0A0G2JNM2;A0A0G2JNQ6;A0A0G2JNR3;A0A0G2JP64;A0A0G2JP80;A0A0G2JP96;A0A0G2JQ15;A0A0G2JQ44;A0A0G2JQ46;A8MVE2;D9IDM4;D9IDM5;D9IDM6;D9IDM7;D9IDM8;D9IDM9;D9IDN1;F6RVM3;F6TER3;H2B4M3;H2B4M4;O75019;Q8N6C8;Q8NHL6	A0A087WSV6;A0A087WSX8;A0A0B4J1W1;A0A0G2JLS4;A0A0G2JM99;A0A0G2JMY9;A0A0G2JNK9;A0A0G2JNM2;A0A0G2JNQ6;A0A0G2JNR3;A0A0G2JP64;A0A0G2JP80;A0A0G2JP96;A0A0G2JQ15;A0A0G2JQ44;A0A0G2JQ46;A8MVE2;D9IDM4;D9IDM5;D9IDM6;D9IDM7;D9IDM8;D9IDM9;D9IDN1;F6RVM3;F6TER3;H2B4M3;H2B4M4;O75019;Q8N6C8;Q8NHL6	LILRB1;LILRB1;LILRB1;LILRB1;LILRA3;LILRA3;LILRB1;LILRB1;LILRB1;LILRB1;LILRB1;LILRB1;LILRA1;LILRB1;LILRB1;LILRB1;LILRB1;LILRB1;LILRB1;LILRB1;LILRB1;LILRB1;LILRB1;LILRB1;LILRB1;LILRB1;LILRA3;LILRA3;LILRA1;LILRA3;LILRB1	Leukocyte immunoglobulin like receptor B1;Leukocyte immunoglobulin like receptor B1;Leukocyte immunoglobulin like receptor B1;Leukocyte immunoglobulin-like receptor subfamily B member 1 (Fragment);Leukocyte immunoglobulin-like receptor subfamily A member 3 (Fragment);Leukocyte immunoglobulin-like receptor subfamily A member 3;Leukocyte immunoglobulin-like receptor subfamily B member 1 (Fragment);…	A0A087WSV6_HUMAN;A0A087WSX8_HUMAN;A0A0B4J1W1_HUMAN;A0A0G2JLS4_HUMAN;A0A0G2JM99_HUMAN;A0A0G2JMY9_HUMAN;A0A0G2JNK9_HUMAN;A0A0G2JNM2_HUMAN;A0A0G2JNQ6_HUMAN;A0A0G2JNR3_HUMAN;A0A0G2JP64_HUMAN;A0A0G2JP80_HUMAN;A0A0G2JP96_HUMAN;A0A0G2JQ15_HUMAN;A0A0G2JQ44_HUMAN;A0A0G2JQ46_HUMAN;A8MVE2_HUMAN;D9IDM4_HUMAN;D9IDM5_HUMAN;D9IDM6_HUMAN;D9IDM7_HUMAN;D9IDM8_HUMAN;D9IDM9_HUMAN;D9IDN1_HUMAN;F6RVM3_HUMAN;F6TER3_HUM…	1		88.2167		62.0078			172.309			53.7689	175.974		110.624	40.2982					54.9765	73.0142		109.069
A0A087WSW8	Protocadherin alpha 4 (Fragment)	PCDHA4	A0A087WSW8;A0A5F9ZHY0;A1L2Z5;B2RN89;C9JA99;D6RA20;Q59GA4;Q59H34;Q59H35;Q9UN72;Q9UN73;Q9UN74;Q9Y5H5;Q9Y5H6;Q9Y5H7;Q9Y5H8;Q9Y5H9;Q9Y5I0;Q9Y5I1;Q9Y5I2;Q9Y5I3	A0A087WSW8;A0A5F9ZHY0;A1L2Z5;B2RN89;C9JA99;D6RA20;Q59GA4;Q59H34;Q59H35;Q9UN72;Q9UN73;Q9UN74;Q9Y5H5;Q9Y5H6;Q9Y5H7;Q9Y5H8;Q9Y5H9;Q9Y5I0;Q9Y5I1;Q9Y5I2;Q9Y5I3	PCDHA4;PCDHA4;PCDHA3;PCDHA8;PCDHA13;PCDHA4;;;;PCDHA7;PCDHA6;PCDHA4;PCDHA9;PCDHA8;PCDHA5;PCDHA3;PCDHA2;PCDHA13;PCDHA11;PCDHA10;PCDHA1	Protocadherin alpha 4 (Fragment);Protocadherin alpha 4;Protocadherin alpha 3;Protocadherin alpha 8;Protocadherin alpha 13;Protocadherin alpha 4;Protocadherin alpha 6 isoform 2 variant (Fragment);Protocadherin alpha 4 isoform 1 variant (Fragment);Protocadherin alpha 13 isoform 1 variant (Fragment);Protocadherin alpha-7;Protocadherin alpha-6;Protocadherin alpha-4;Protocadherin alpha-9;Protocadherin…	A0A087WSW8_HUMAN;A0A5F9ZHY0_HUMAN;A1L2Z5_HUMAN;B2RN89_HUMAN;C9JA99_HUMAN;D6RA20_HUMAN;Q59GA4_HUMAN;Q59H34_HUMAN;Q59H35_HUMAN;PCDA7_HUMAN;PCDA6_HUMAN;PCDA4_HUMAN;PCDA9_HUMAN;PCDA8_HUMAN;PCDA5_HUMAN;PCDA3_HUMAN;PCDA2_HUMAN;PCDAD_HUMAN;PCDAB_HUMAN;PCDAA_HUMAN;PCDA1_HUMAN	1				181.519		32.7602	89.0779						82.3437	31.7997					50.6418	21.2004		34.7224
A0A087WSY5	Carboxypeptidase B2	CPB2	A0A087WSY5;Q96IY4	A0A087WSY5;Q96IY4	CPB2	Carboxypeptidase B2	A0A087WSY5_HUMAN;CBPB2_HUMAN	6	842.658	138.938	324.967	142.541	336.934	112.626	215.96	187.773	29.2835	59.6949	174.541	370.743	65.1185	204.925	924.734	492.15	445.347	235.153	141.067	282.27	192.852	344.202
A0A087WT00	CD302 molecule	CD302	A0A087WT00;Q8IX05	A0A087WT00;Q8IX05	CD302	CD302 molecule;CD302 antigen	A0A087WT00_HUMAN;CD302_HUMAN	2	122.399	251.644		150.25	98.2024	24.8835	88.7877	84.5708	186.695	140.212	166.567	95.3031	154.258			95.6148	72.906	81.708	385.824	488.08	495.461	398.144
A0A087WT47	Troponin I1, slow skeletal type	TNNI1	A0A087WT47;B3KW26;P19237	A0A087WT47;B3KW26;P19237	TNNI1;;TNNI1	Troponin I1, slow skeletal type;cDNA FLJ41971 fis, clone SKMUS2007568, highly similar to TROPONIN I, SLOW SKELETAL MUSCLE;Troponin I, slow skeletal muscle	A0A087WT47_HUMAN;B3KW26_HUMAN;TNNI1_HUMAN	3	384.214	189.497	48.1045	168.525	77.1833	2898.63	114.564			17.875	139.362	334.561				126.425	90.9009	84.0425	164.776	196.945	168.803	538.607
A0A087WT59	Transthyretin	TTR	A0A087WT59;A6XGL1;E9KL36;P02766	A0A087WT59;A6XGL1;E9KL36;P02766	TTR;;HEL111;TTR	Transthyretin	A0A087WT59_HUMAN;A6XGL1_HUMAN;E9KL36_HUMAN;TTHY_HUMAN	6	4440.9	2448.32	875.102	443.265	2149.64	1360.54	554.927	321.863	364.994	2078.63	1294.25	2366.01	601.94	1659.42	4584.55	3247.2	2222.11	863.967	988.51	1303.59	471.083	1490.99
A0A087WT95	Acyl-CoA thioesterase 2	ACOT2	A0A087WT95;A1L172;B4DV16;B7ZMC1;E9KL42;G3V4F2;P49753;Q86TX2	A0A087WT95;A1L172;B4DV16;B7ZMC1;E9KL42;G3V4F2;P49753;Q86TX2	ACOT2;ACOT1;;;;ACOT1;ACOT2;ACOT1	Acyl-CoA thioesterase 2;Acyl-CoA thioesterase 1;cDNA FLJ54503, highly similar to Acyl-coenzyme A thioesterase 1;Uncharacterized protein;Epididymis secretory sperm binding protein Li 188n;Acyl-CoA thioesterase 1;Acyl-coenzyme A thioesterase 2, mitochondrial;Acyl-coenzyme A thioesterase 1	A0A087WT95_HUMAN;A1L172_HUMAN;B4DV16_HUMAN;B7ZMC1_HUMAN;E9KL42_HUMAN;G3V4F2_HUMAN;ACOT2_HUMAN;ACOT1_HUMAN	1												254.54		374.432		192.341
A0A087WT99	Chromosome 11 open reading frame 54	C11orf54	A0A087WT99;A8K718;Q9H0W9	A0A087WT99;A8K718;Q9H0W9	C11orf54;;C11orf54	Chromosome 11 open reading frame 54;cDNA FLJ77502;Ester hydrolase C11orf54	A0A087WT99_HUMAN;A8K718_HUMAN;CK054_HUMAN	6	419.955	54.5649	651.316	14.342	33.6209	39.5765	248.018	764.571	1047.5	66.1189	292.279	4726.59	60.686	1161.88	99.8097	2575.73	281.254	105.427	75.9252	85.9662	115.601	227.101
A0A087WTE4	Neural cell adhesion molecule 1	NCAM1	A0A087WTE4;A0A087WTF6;A0A087WV75;A0A087WWD4;A0A087WX77;H7BYX6;P13591	A0A087WTE4;A0A087WTF6;A0A087WV75;A0A087WWD4;A0A087WX77;H7BYX6;P13591	NCAM1	Neural cell adhesion molecule 1	A0A087WTE4_HUMAN;A0A087WTF6_HUMAN;A0A087WV75_HUMAN;A0A087WWD4_HUMAN;A0A087WX77_HUMAN;H7BYX6_HUMAN;NCAM1_HUMAN	8	80.8615	107.745	169.955	253.582	102.312	137.374	268.247	282.345	433.703	166.888	193.576	62.8791	162.327	132.617	92.8067	81.7459	117	64.2947	104.198	95.0856	100.892	78.7164
A0A087WTE8	Ankyrin 3 (Fragment)	ANK3	A0A087WTE8;A0A087WTF3;A0A087WVC2;A0A087WWI5;A0A087WZ65;A8KA62;B1AQT0;H0Y3A4;H0Y9E9;H0YA66;H0YAH5;Q12955;Q6ZT73	A0A087WTE8;A0A087WTF3;A0A087WVC2;A0A087WWI5;A0A087WZ65;A8KA62;B1AQT0;H0Y3A4;H0Y9E9;H0YA66;H0YAH5;Q12955;Q6ZT73	ANK3;ANK3;ANK3;ANK3;ANK3;ANK3;;ANK3;ANK3;ANK3;ANK3;ANK3;	Ankyrin 3 (Fragment);Ankyrin 3 (Fragment);Ankyrin 3 (Fragment);Ankyrin 3 (Fragment);Ankyrin 3 (Fragment);Ankyrin 3, node of Ranvier (Ankyrin G), isoform CRA_d;cDNA FLJ35042 fis, clone OCBBF2017489, highly similar to Homo sapiens ankyrin 3, node of Ranvier (ankyrin G) (ANK3), transcript variant 2, mRNA;Ankyrin 3 (Fragment);Ankyrin 3;Ankyrin 3 (Fragment);Ankyrin 3 (Fragment);Ankyrin-3;cDNA FLJ44903…	A0A087WTE8_HUMAN;A0A087WTF3_HUMAN;A0A087WVC2_HUMAN;A0A087WWI5_HUMAN;A0A087WZ65_HUMAN;A8KA62_HUMAN;B1AQT0_HUMAN;H0Y3A4_HUMAN;H0Y9E9_HUMAN;H0YA66_HUMAN;H0YAH5_HUMAN;ANK3_HUMAN;Q6ZT73_HUMAN	1	32.1662											131.495					80.5165					102.222
A0A087WTP2	Farnesyl diphosphate synthase	FDPS	A0A087WTP2;A0A087WVN4;A0A087X1D8;B3KMW3;P14324;Q14329	A0A087WTP2;A0A087WVN4;A0A087X1D8;B3KMW3;P14324;Q14329	FDPS;FDPS;FDPS;;FDPS;	Farnesyl diphosphate synthase;Farnesyl pyrophosphate synthase (Fragment);(2E,6E)-farnesyl diphosphate synthase (Fragment);(2E,6E)-farnesyl diphosphate synthase;Farnesyl pyrophosphate synthase;Farnesyl pyrophosphate synthase (Fragment)	A0A087WTP2_HUMAN;A0A087WVN4_HUMAN;A0A087X1D8_HUMAN;B3KMW3_HUMAN;FPPS_HUMAN;Q14329_HUMAN	1												17.5341				25.5276	4.6855	34.5058			21.9889
A0A087WTT1	Polyadenylate-binding protein	PABPC1	A0A087WTT1;A0A7I2V649;A0A7I2YQ88;A0A7I2YQ90;B3KT93;B4DQX0;E7ERJ7;H0YAR2;P11940	A0A087WTT1;A0A7I2V649;A0A7I2YQ88;A0A7I2YQ90;B3KT93;B4DQX0;E7ERJ7;H0YAR2;P11940	PABPC1;PABPC1;PABPC1;PABPC1;;;PABPC1;PABPC1;PABPC1	Polyadenylate-binding protein;Poly(A) binding protein cytoplasmic 1;Polyadenylate-binding protein;Poly(A) binding protein cytoplasmic 1;Polyadenylate-binding protein;Polyadenylate-binding protein;Polyadenylate-binding protein;Polyadenylate-binding protein;Polyadenylate-binding protein 1	A0A087WTT1_HUMAN;A0A7I2V649_HUMAN;A0A7I2YQ88_HUMAN;A0A7I2YQ90_HUMAN;B3KT93_HUMAN;B4DQX0_HUMAN;E7ERJ7_HUMAN;H0YAR2_HUMAN;PABP1_HUMAN	5	118.708	241.945			110.189	76.5966			13.5837	48.371	100.032	112.093			60.0539	142.404	64.7458	38.1616	178.807	132.566	221.752	98.226
A0A087WTY6	Neuroblastoma suppressor of tumorigenicity 1	NBL1	A0A087WTY6;A3KFI5;E5RFZ1;P41271	A0A087WTY6;A3KFI5;E5RFZ1;P41271	NBL1	Neuroblastoma suppressor of tumorigenicity 1;NBL1, DAN family BMP antagonist (Fragment);NBL1, DAN family BMP antagonist (Fragment);Neuroblastoma suppressor of tumorigenicity 1	A0A087WTY6_HUMAN;A3KFI5_HUMAN;E5RFZ1_HUMAN;NBL1_HUMAN	3	663.554	1185.93	491.823	802.705	236.678	521.322	412.368	100.701	132.432	166.951	21.9984	340.344	128.978		17.9412	334.396	123.258	163.153	797.081	1074.47	992.041	1018.22
A0A087WU13	Tetraspanin	CD9	A0A087WU13;A0A2R8Y478;A0A7I2V3T0;A0A7I2V3T7;A6NNI4;B4DPP0;F5GXT1;G8JLH6;P21926	A0A087WU13;A0A2R8Y478;A0A7I2V3T0;A0A7I2V3T7;A6NNI4;B4DPP0;F5GXT1;G8JLH6;P21926	CD9;CD9;CD9;CD9;CD9;;CD9;CD9;CD9	Tetraspanin;CD9 molecule;CD9 molecule;Tetraspanin;CD9 molecule;cDNA FLJ51032, highly similar to CD9 antigen;Tetraspanin;Tetraspanin;CD9 antigen	A0A087WU13_HUMAN;A0A2R8Y478_HUMAN;A0A7I2V3T0_HUMAN;A0A7I2V3T7_HUMAN;A6NNI4_HUMAN;B4DPP0_HUMAN;F5GXT1_HUMAN;G8JLH6_HUMAN;CD9_HUMAN	1		177.154	484.777	88.6001		74.7136	336.689	403.616	463.21	510.792				368.019			71.6294			127.552	283.176	221.014
A0A087WU68	Polypyrimidine tract binding protein 1 (Fragment)	PTBP1	A0A087WU68;A0A0U1RRM4;A0A6Q8PEX4;A0A7I2V4H6;A0A7I2V621;A6NLN1;K7EK45;K7EKJ7;P26599;Q59H49	A0A087WU68;A0A0U1RRM4;A0A6Q8PEX4;A0A7I2V4H6;A0A7I2V621;A6NLN1;K7EK45;K7EKJ7;P26599;Q59H49	PTBP1;PTBP1;PTBP1;PTBP1;PTBP1;PTBP1;PTBP1;PTBP1;PTBP1;	Polypyrimidine tract binding protein 1 (Fragment);Polypyrimidine tract-binding protein 1;Polypyrimidine tract-binding protein 1;Polypyrimidine tract-binding protein 1;Polypyrimidine tract-binding protein 1;Polypyrimidine tract-binding protein 1;Polypyrimidine tract binding protein 1 (Fragment);Polypyrimidine tract binding protein 1 (Fragment);Polypyrimidine tract-binding protein 1;Polypyrimidine …	A0A087WU68_HUMAN;A0A0U1RRM4_HUMAN;A0A6Q8PEX4_HUMAN;A0A7I2V4H6_HUMAN;A0A7I2V621_HUMAN;A6NLN1_HUMAN;K7EK45_HUMAN;K7EKJ7_HUMAN;PTBP1_HUMAN;Q59H49_HUMAN	1	21.5387	16.8591			29.5222	22.2896						48.5518			31.3239	12.526	26.7493	71.2285	74.5484	91.8904	131.008	69.1083
A0A087WUE5	C-C motif chemokine (Fragment)	CCL16	A0A087WUE5;O15467	A0A087WUE5;O15467	CCL16	C-C motif chemokine (Fragment);C-C motif chemokine 16	A0A087WUE5_HUMAN;CCL16_HUMAN	1	100.868											169.325				103.229		7.01023		95.8762
A0A087WUI4	Tryptase beta 2	TPSB2	A0A087WUI4;A0A087X1U0;A0A0C4DGM1;A0A140VJT7;A0A384MTT9;J3QTS8;P20231;Q15661;Q6B051;Q6FHB8;Q6NZY1;Q86TM8;Q86UA5;Q96RZ6	A0A087WUI4;A0A087X1U0;A0A0C4DGM1;A0A140VJT7;A0A384MTT9;J3QTS8;P20231;Q15661;Q6B051;Q6FHB8;Q6NZY1;Q86TM8;Q86UA5;Q96RZ6	TPSB2;TPSB2;TPSAB1;;;TPSAB1;TPSB2;TPSAB1;TPSAB1;TPSB2;TPSB2;TPSAB1;TPSAB1;tryptaseC	Tryptase beta 2;Tryptase beta 2;Tryptase alpha/beta-1 (Fragment);Testicular tissue protein Li 163;Epididymis secretory sperm binding protein;Tryptase alpha/beta-1;Tryptase beta-2;Tryptase alpha/beta-1;Tryptase alpha/beta 1;TPSB2 protein (Fragment);TPSB2 protein;TPSAB1 protein;TPSAB1 protein (Fragment);Tryptase I	A0A087WUI4_HUMAN;A0A087X1U0_HUMAN;A0A0C4DGM1_HUMAN;A0A140VJT7_HUMAN;A0A384MTT9_HUMAN;J3QTS8_HUMAN;TRYB2_HUMAN;TRYB1_HUMAN;Q6B051_HUMAN;Q6FHB8_HUMAN;Q6NZY1_HUMAN;Q86TM8_HUMAN;Q86UA5_HUMAN;Q96RZ6_HUMAN	1							25.1099		14.7713	16.8451		34.6912					18.0909		17.7032	21.3833
A0A087WUQ1	PDZ and LIM domain 2	PDLIM2	A0A087WUQ1;B3KPU0;C9JS55;E5RGS7;H0YBP7;H7C1D1;Q96JY6	A0A087WUQ1;B3KPU0;C9JS55;E5RGS7;H0YBP7;H7C1D1;Q96JY6	PDLIM2;PDLIM2;PDLIM2;;;;PDLIM2	PDZ and LIM domain 2;PDZ and LIM domain 2;PDZ and LIM domain 2 (Fragment);LIM zinc-binding domain-containing protein;DUF4749 domain-containing protein (Fragment);DUF4657 domain-containing protein (Fragment);PDZ and LIM domain protein 2	A0A087WUQ1_HUMAN;B3KPU0_HUMAN;C9JS55_HUMAN;E5RGS7_HUMAN;H0YBP7_HUMAN;H7C1D1_HUMAN;PDLI2_HUMAN	1												143.698							29.3237	65.3773	89.5676
A0A087WUZ3	Spectrin beta chain	SPTBN1	A0A087WUZ3;B2ZZ89;K9MS24;Q01082	A0A087WUZ3;B2ZZ89;K9MS24;Q01082	SPTBN1	Spectrin beta chain;Spectrin beta chain;Spectrin beta chain;Spectrin beta chain, non-erythrocytic 1	A0A087WUZ3_HUMAN;B2ZZ89_HUMAN;K9MS24_HUMAN;SPTB2_HUMAN	11	73.7399	22.9361			40.8303	29.3874				23.8915		211.445		16.6193	66.4698	115.025	120.163	54.9795	40.7421	25.2802	18.0459	81.8827
A0A087WV17	Osteoclast associated Ig-like receptor	OSCAR	A0A087WV17;Q8IYS5	A0A087WV17;Q8IYS5	OSCAR	Osteoclast associated Ig-like receptor;Osteoclast-associated immunoglobulin-like receptor	A0A087WV17_HUMAN;OSCAR_HUMAN	6	63.6361	167.573	356.132	118.307	103.237	206.423	238.023	285.001	203.719	298.713	97.4831	79.6008	268.177	155.907	42.8727	64.5424	151.391	79.3057	257.372	304.797	124.487	171.183
A0A087WV42	Proline rich protein HaeIII subfamily 1	PRH1	A0A087WV42;A0A087WYF5;A0A087WYT0;A0A087WZY1;A0A0A0MT31;P02810	A0A087WV42;A0A087WYF5;A0A087WYT0;A0A087WZY1;A0A0A0MT31;P02810	PRH1;PRH1;PRH1;;PRR4;PRH1	Proline rich protein HaeIII subfamily 1;Proline rich protein HaeIII subfamily 1 (Fragment);Salivary acidic proline-rich phosphoprotein 1/2;Uncharacterized protein;Proline-rich protein 4;Salivary acidic proline-rich phosphoprotein 1/2	A0A087WV42_HUMAN;A0A087WYF5_HUMAN;A0A087WYT0_HUMAN;A0A087WZY1_HUMAN;A0A0A0MT31_HUMAN;PRPC_HUMAN	8	775.104	474.332	2015.66	305.792	153.155	583.794	1131.75	357.648	1159.88	1243.06	279.907	476.115	325.747	364.491	13.4651	343.181	643.414	30.3933	441.128	411.052	174.587	243.447
A0A087WVJ0	Mucin 1, cell surface associated (Fragment)	MUC1	A0A087WVJ0;A0A0A0MSH4;A0A0C4DGW3;A5YRU5;A5YRU8;A6ZID5;B4DWK6;B6ECA3;P15941	A0A087WVJ0;A0A0A0MSH4;A0A0C4DGW3;A5YRU5;A5YRU8;A6ZID5;B4DWK6;B6ECA3;P15941	MUC1;MUC1;MUC1;MUC1;MUC1;MUC1;;MUC1;MUC1	Mucin 1, cell surface associated (Fragment);Mucin 1, cell surface associated;Mucin 1, cell surface associated;MUC1 isoform Z-LSP;MUC1 isoform T8;MUC1 isoform M2;cDNA FLJ60927, highly similar to Mucin-1;MUC1 isoform J14;Mucin-1	A0A087WVJ0_HUMAN;A0A0A0MSH4_HUMAN;A0A0C4DGW3_HUMAN;A5YRU5_HUMAN;A5YRU8_HUMAN;A6ZID5_HUMAN;B4DWK6_HUMAN;B6ECA3_HUMAN;MUC1_HUMAN	6	244.686	310.284	1351.95	747.545	104.399	488.481	1168.14	1143.21	836.868	938.108	489.53	116.564	383.57	187.906	140.94	277.549	260.853	252.485	178.999	316.552	571.968	493.576
A0A087WVM2	CD177 molecule	CD177	A0A087WVM2;A8K4K0;Q1T7A3;Q8N6Q3	A0A087WVM2;A8K4K0;Q1T7A3;Q8N6Q3	CD177;;CD177;CD177	CD177 molecule;cDNA FLJ75006, highly similar to Homo sapiens CD177 molecule, mRNA;CD177;CD177 antigen	A0A087WVM2_HUMAN;A8K4K0_HUMAN;Q1T7A3_HUMAN;CD177_HUMAN	6	15.4053	26.5878	67.4769		64.2312		42.1715	36.3507	35.3252	113.16	99.6193	20.9945	11.0842		145.41	113.559	81.3314	190.357	16.7196	23.3052	34.3407	31.9393
A0A087WVQ6	Clathrin heavy chain	CLTC	A0A087WVQ6;A0A8V8TQ14;A0A8V8TQK1;A0A8V8TR47;A0A8V8TRF0;K7EJJ5;Q00610	A0A087WVQ6;A0A8V8TQ14;A0A8V8TQK1;A0A8V8TR47;A0A8V8TRF0;K7EJJ5;Q00610	CLTC	Clathrin heavy chain;Clathrin heavy chain;Clathrin heavy chain;Clathrin heavy chain;Clathrin heavy chain;Clathrin heavy chain;Clathrin heavy chain 1	A0A087WVQ6_HUMAN;A0A8V8TQ14_HUMAN;A0A8V8TQK1_HUMAN;A0A8V8TR47_HUMAN;A0A8V8TRF0_HUMAN;K7EJJ5_HUMAN;CLH1_HUMAN	13	106.782	19.9515		43.1213	34.5552	89.0974	24.7748	232.231	145.302	102.553		865.233	316.406	100.192	103.759	502.952	65.7085	145.628	283.631	140.184	705.787	44.6416
A0A087WVQ9	Elongation factor 1-alpha	EEF1A1	A0A087WVQ9;A0A4D5RAC7;A0A4D5RAC9;A0A4D5RAN2;A0A7I2V659;P68104;Q53G85;Q53GE9;Q53HM9;Q53HQ7;Q53HR5;Q5VTE0;Q6IPN6;Q6IPS9;Q6IPT9	A0A087WVQ9;A0A4D5RAC7;A0A4D5RAC9;A0A4D5RAN2;A0A7I2V659;P68104;Q53G85;Q53GE9;Q53HM9;Q53HQ7;Q53HR5;Q5VTE0;Q6IPN6;Q6IPS9;Q6IPT9	EEF1A1;;;;EEF1A1;EEF1A1;;;;;;EEF1A1P5;EEF1A1;EEF1A1;EEF1A1	Elongation factor 1-alpha;Tr-type G domain-containing protein;Elongation factor 1-alpha;Tr-type G domain-containing protein;Elongation factor 1-alpha;Elongation factor 1-alpha 1;Elongation factor 1-alpha (Fragment);Elongation factor 1-alpha (Fragment);Elongation factor 1-alpha (Fragment);Elongation factor 1-alpha (Fragment);Elongation factor 1-alpha (Fragment);Putative elongation factor 1-alpha-l…	A0A087WVQ9_HUMAN;A0A4D5RAC7_HUMAN;A0A4D5RAC9_HUMAN;A0A4D5RAN2_HUMAN;A0A7I2V659_HUMAN;EF1A1_HUMAN;Q53G85_HUMAN;Q53GE9_HUMAN;Q53HM9_HUMAN;Q53HQ7_HUMAN;Q53HR5_HUMAN;EF1A3_HUMAN;Q6IPN6_HUMAN;Q6IPS9_HUMAN;Q6IPT9_HUMAN	7	364.596	255.206	272.283	92.916	124.964	215.164	75.3075	292.969	282.946	168.075	191.845	320.18	160.594	494.802	206.973	318.596	712.658	189.311	146.876	365.114	961.369	142.935
A0A087WVZ3	G protein subunit alpha 11 (Fragment)	GNA11	A0A087WVZ3;K7EL62;P29992;Q59FM5	A0A087WVZ3;K7EL62;P29992;Q59FM5	GNA11;GNA11;GNA11;	G protein subunit alpha 11 (Fragment);G protein subunit alpha 11 (Fragment);Guanine nucleotide-binding protein subunit alpha-11;Guanine nucleotide-binding protein G, alpha subunit variant (Fragment)	A0A087WVZ3_HUMAN;K7EL62_HUMAN;GNA11_HUMAN;Q59FM5_HUMAN	1			153.046			63.1298	119.301	335.311	217.944	114.248		129.539		113.753		114.188	31.7488	24.9929	45.744		41.2996	59.1045
A0A087WW00	Ubiquitin conjugating enzyme E2 D1	UBE2D1	A0A087WW00;A0A087WY85;C9J9H9;D6RA11;D6RAH7;D6RAW0;D6RFM0;H9KV45;P51668;P61077;P62837;Q9UQL0;Q9Y2X8	A0A087WW00;A0A087WY85;C9J9H9;D6RA11;D6RAH7;D6RAW0;D6RFM0;H9KV45;P51668;P61077;P62837;Q9UQL0;Q9Y2X8	UBE2D1;UBE2D3;UBE2D4;UBE2D3;UBE2D3;UBE2D3;UBE2D2;UBE2D3;UBE2D1;UBE2D3;UBE2D2;UBE2D4;UBE2D4	Ubiquitin conjugating enzyme E2 D1;Ubiquitin conjugating enzyme E2 D3;Ubiquitin conjugating enzyme E2 D4 (putative);Ubiquitin conjugating enzyme E2 D3 (Fragment);Ubiquitin conjugating enzyme E2 D3;Ubiquitin conjugating enzyme E2 D3 (Fragment);Ubiquitin conjugating enzyme E2 D2 (Fragment);Ubiquitin conjugating enzyme E2 D3;Ubiquitin-conjugating enzyme E2 D1;Ubiquitin-conjugating enzyme E2 D3;Ubiqu…	A0A087WW00_HUMAN;A0A087WY85_HUMAN;C9J9H9_HUMAN;D6RA11_HUMAN;D6RAH7_HUMAN;D6RAW0_HUMAN;D6RFM0_HUMAN;H9KV45_HUMAN;UB2D1_HUMAN;UB2D3_HUMAN;UB2D2_HUMAN;Q9UQL0_HUMAN;UB2D4_HUMAN	1	52.9497			6.79721	12.533							79.292								32.2565	330.387	52.3146
A0A087WW59	Chromosome 11 open reading frame 96	C11orf96	A0A087WW59;Q7Z7L8	A0A087WW59;Q7Z7L8	C11orf96	Chromosome 11 open reading frame 96;Uncharacterized protein C11orf96	A0A087WW59_HUMAN;CK096_HUMAN	1		155.739				30.2948						99.4301							47.8624	144.063		130.585
A0A087WWM0	Trafficking protein particle complex subunit	TRAPPC3	A0A087WWM0;A6NKE1;O43617	A0A087WWM0;A6NKE1;O43617	TRAPPC3	Trafficking protein particle complex subunit;Trafficking protein particle complex subunit 3;Trafficking protein particle complex subunit 3	A0A087WWM0_HUMAN;A6NKE1_HUMAN;TPPC3_HUMAN	1												150.134				155.674						197.61
A0A087WWU8	Tropomyosin 3	TPM3	A0A087WWU8;A0A0S2Z4G4;A0A0S2Z4I4;B2RDE1;Q5HYB6	A0A087WWU8;A0A0S2Z4G4;A0A0S2Z4I4;B2RDE1;Q5HYB6	TPM3;TPM3;TPM3;;DKFZp686J1372	Tropomyosin 3;Tropomyosin 3 isoform 1 (Fragment);Tropomyosin 3 isoform 3 (Fragment);cDNA, FLJ96568, highly similar to Homo sapiens tropomyosin 3 (TPM3), mRNA;Epididymis luminal protein 189	A0A087WWU8_HUMAN;A0A0S2Z4G4_HUMAN;A0A0S2Z4I4_HUMAN;B2RDE1_HUMAN;Q5HYB6_HUMAN	5	214.21	290.766	144.959	93.7853	170.489	135.15	192.341	109.76	119.588	63.6398	58.8977	261.331	29.3232	63.7641	356.136	434.131	235.266	353.853	81.7013	156.736	194.237	330.117
A0A087WX56	Cytochrome c oxidase assembly protein COX16 homolog, mitochondrial (Fragment)	COX16	A0A087WX56;A0A087WYV9;A0A087X1F5;Q9P0S2	A0A087WX56;A0A087WYV9;A0A087X1F5;Q9P0S2	COX16;SYNJ2BP-COX16;SYNJ2BP-COX16;COX16	Cytochrome c oxidase assembly protein COX16 homolog, mitochondrial (Fragment);Cytochrome c oxidase assembly protein COX16 homolog, mitochondrial;Cytochrome c oxidase assembly protein COX16 homolog, mitochondrial (Fragment);Cytochrome c oxidase assembly protein COX16 homolog, mitochondrial	A0A087WX56_HUMAN;A0A087WYV9_HUMAN;A0A087X1F5_HUMAN;COX16_HUMAN	2		50.8563							43.3119			48.1293							4.76083	52.4066	12.126	117.933
A0A087WX59	ADRM1 26S proteasome ubiquitin receptor	ADRM1	A0A087WX59;Q16186;Q68E00	A0A087WX59;Q16186;Q68E00	ADRM1;ADRM1;DKFZp686G2045	ADRM1 26S proteasome ubiquitin receptor;Proteasomal ubiquitin receptor ADRM1;Uncharacterized protein DKFZp686G2045 (Fragment)	A0A087WX59_HUMAN;ADRM1_HUMAN;Q68E00_HUMAN	1	36.0172	41.3224	185.592	178.241	53.9775	52.0067	156.205	100.069	182.58	89.5646	106.906	45.6061	35.0012	9.26314		49.1518	53.4785		73.7462	58.5989	49.3315	39.2591
A0A087WXB8	ST3 beta-galactoside alpha-2,3-sialyltransferase 6, isoform CRA_b	ST3GAL6	A0A087WXB8;C9J0E2;C9J480;C9JWJ3;Q9Y274	A0A087WXB8;C9J0E2;C9J480;C9JWJ3;Q9Y274	ST3GAL6	ST3 beta-galactoside alpha-2,3-sialyltransferase 6, isoform CRA_b;ST3 beta-galactoside alpha-2,3-sialyltransferase 6 (Fragment);ST3 beta-galactoside alpha-2,3-sialyltransferase 6 (Fragment);ST3 beta-galactoside alpha-2,3-sialyltransferase 6 (Fragment);Type 2 lactosamine alpha-2,3-sialyltransferase	A0A087WXB8_HUMAN;C9J0E2_HUMAN;C9J480_HUMAN;C9JWJ3_HUMAN;SIA10_HUMAN	1	37.9258		35.9372	111.438		30.2772	157.795	212.86	234.169					74.7719					111.492	103.436	123.16	90.7198
A0A087WXI2	Fc gamma binding protein	FCGBP	A0A087WXI2;Q9Y6R7	A0A087WXI2;Q9Y6R7	FCGBP	Fc gamma binding protein;IgGFc-binding protein	A0A087WXI2_HUMAN;FCGBP_HUMAN	48	35.3932	221.127	207.37	224.422	645.001	326.033	153.456	181.301	170.493	1849.77	209.089	34.8513	62.3645	30.1004	940.533	170.546	53.6246	1054.86	34.5797	107.869	93.1674	89.4228
A0A087WY21	Fibroblast growth factor receptor 2 (Fragment)	FGFR2	A0A087WY21;A0A0A0MR25;A0A141AXF5;A0A141AXF8;A0A1B0GYB8;A0A5S6RJB7;A0A804HIH8;B5A960;B5A961;B5A962;P21802	A0A087WY21;A0A0A0MR25;A0A141AXF5;A0A141AXF8;A0A1B0GYB8;A0A5S6RJB7;A0A804HIH8;B5A960;B5A961;B5A962;P21802	FGFR2	Fibroblast growth factor receptor 2 (Fragment);Fibroblast growth factor receptor;Fibroblast growth factor receptor;Fibroblast growth factor receptor;Fibroblast growth factor receptor 2 Ksam IV secreted isoform (Fragment);receptor protein-tyrosine kinase (Fragment);Fibroblast growth factor receptor 2;Soluble FGFR2 variant 1;Soluble FGFR2 variant 2;Soluble FGFR2 variant 3;Fibroblast growth factor r…	A0A087WY21_HUMAN;A0A0A0MR25_HUMAN;A0A141AXF5_HUMAN;A0A141AXF8_HUMAN;A0A1B0GYB8_HUMAN;A0A5S6RJB7_HUMAN;A0A804HIH8_HUMAN;B5A960_HUMAN;B5A961_HUMAN;B5A962_HUMAN;FGFR2_HUMAN	3	88.0266	162.33	251.084	209.034	119.767	121.357	287.288	168.825	201.955	353.221	76.644	81.7691	322.85		35.6266	32.2076	177.276	84.1889	173.735	99.8726	123.052	52.2012
A0A087WYG6	Ly6/neurotoxin 1 (Fragment)	LYNX1	A0A087WYG6;A0A087WZS0;P0DP58	A0A087WYG6;A0A087WZS0;P0DP58	LYNX1	Ly6/neurotoxin 1 (Fragment);Ly6/neurotoxin 1 (Fragment);Ly-6/neurotoxin-like protein 1	A0A087WYG6_HUMAN;A0A087WZS0_HUMAN;LYNX1_HUMAN	1	760.23	224.641		207.242	100.124	123.679		13.8865	64.3486	166.815	35.1764	383.933	49.6107	40.8153		262.5	225.744	42.5934	329.274	236.833	249.199	69.7168
A0A087WYL5	Seizure related 6 homolog like 2	SEZ6L2	A0A087WYL5;A0A0A8K8P7;B3KNF3;B3KNK2;B7Z5L4;H3BN26;Q6UXD5;Q8NC33;X5D2T7;X5D7P3;X5DNZ5	A0A087WYL5;A0A0A8K8P7;B3KNF3;B3KNK2;B7Z5L4;H3BN26;Q6UXD5;Q8NC33;X5D2T7;X5D7P3;X5DNZ5	SEZ6L2;PSK-1;;;;SEZ6L2;SEZ6L2;;SEZ6L2;SEZ6L2;SEZ6L2	Seizure related 6 homolog like 2;Type I transmembrane receptor;cDNA FLJ14501 fis, clone NT2RM1000199, highly similar to Homo sapiens seizure related 6 homolog-like 2 (SEZ6L2), transcript variant 2, mRNA;cDNA FLJ14770 fis, clone NT2RP3004207, highly similar to Homo sapiens seizure related 6 homolog (mouse)-like 2 (SEZ6L2), transcript variant 1, mRNA;cDNA FLJ61340, highly similar to Homo sapiens se…	A0A087WYL5_HUMAN;A0A0A8K8P7_HUMAN;B3KNF3_HUMAN;B3KNK2_HUMAN;B7Z5L4_HUMAN;H3BN26_HUMAN;SE6L2_HUMAN;Q8NC33_HUMAN;X5D2T7_HUMAN;X5D7P3_HUMAN;X5DNZ5_HUMAN	1			69.8774	68.3556		39.0674		61.9294	93.3913	60.8788			59.1987						40.3574
A0A087WYR3	TPD52 like 2	TPD52L2	A0A087WYR3;O43399;Q53GA0;Q68E05;Q6FGS1	A0A087WYR3;O43399;Q53GA0;Q68E05;Q6FGS1	TPD52L2;TPD52L2;;DKFZp686A1765;TPD52L2	TPD52 like 2;Tumor protein D54;Tumor protein D52-like 2 isoform e variant (Fragment);Tumor protein D52-like 2, isoform CRA_f;TPD52L2 protein	A0A087WYR3_HUMAN;TPD54_HUMAN;Q53GA0_HUMAN;Q68E05_HUMAN;Q6FGS1_HUMAN	6	163.385	228.469	265.055	133.585	94.2134	229.551	367.276	167.326	278.578	118.781	261.793	239.542	126.303	23.2662	111.049	268.615	183.102	257.048	244.265	233.667	477.737	326.91
A0A087WYT3	Prostaglandin E synthase 3	PTGES3	A0A087WYT3;B3KUY2;Q15185	A0A087WYT3;B3KUY2;Q15185	PTGES3	Prostaglandin E synthase 3	A0A087WYT3_HUMAN;B3KUY2_HUMAN;TEBP_HUMAN	3	295.704	19.214		192.457	39.5832	69.237	176.027			42.2242		541.371	67.4276	25.6079		747.909	152.206	21.3158	66.3497	38.1733	159.699	339.882
A0A087WZ82	FXYD domain-containing ion transport regulator	FXYD6-FXYD2	A0A087WZ82;P54710	A0A087WZ82;P54710	FXYD6-FXYD2;FXYD2	FXYD domain-containing ion transport regulator;Sodium/potassium-transporting ATPase subunit gamma	A0A087WZ82_HUMAN;ATNG_HUMAN	1				81.791			1317.37					72.4384				95.4986	667.22					143.846
A0A087X054	Hypoxia up-regulated 1	HYOU1	A0A087X054;A0A384P5T6;A0A494C039;B3KXH0;B7Z2N4;B7Z766;K7EQK2;Q9Y4L1	A0A087X054;A0A384P5T6;A0A494C039;B3KXH0;B7Z2N4;B7Z766;K7EQK2;Q9Y4L1	HYOU1;;HYOU1;;;;HYOU1;HYOU1	Hypoxia up-regulated 1;Epididymis secretory sperm binding protein;Hypoxia up-regulated 1;cDNA FLJ45395 fis, clone BRHIP3027191, highly similar to 150 kDa oxygen-regulated protein (Orp150);cDNA FLJ56074, highly similar to 150 kDa oxygen-regulated protein (Orp150);cDNA FLJ54564, highly similar to 150 kDa oxygen-regulated protein (Orp150);Hypoxia up-regulated 1;Hypoxia up-regulated protein 1	A0A087X054_HUMAN;A0A384P5T6_HUMAN;A0A494C039_HUMAN;B3KXH0_HUMAN;B7Z2N4_HUMAN;B7Z766_HUMAN;K7EQK2_HUMAN;HYOU1_HUMAN	9	215.492	245.828		103.917	101.832	223.885	49.7779	29.9788	133.141	214.885	81.7722	205.693	126.293	128.798	38.5887	279.393	61.1625	110.723	288.896	309.603	251.743	225.286
A0A087X0D5	Cathepsin H	CTSH	A0A087X0D5;A0A7I2V3E8;A0A7I2V4X5;A0A7I2YQ92;E9PKT6;P09668;Q6IBC3	A0A087X0D5;A0A7I2V3E8;A0A7I2V4X5;A0A7I2YQ92;E9PKT6;P09668;Q6IBC3	CTSH	Cathepsin H;Cathepsin H;Cathepsin H;Cathepsin H;Cathepsin H;Pro-cathepsin H;CTSH protein	A0A087X0D5_HUMAN;A0A7I2V3E8_HUMAN;A0A7I2V4X5_HUMAN;A0A7I2YQ92_HUMAN;E9PKT6_HUMAN;CATH_HUMAN;Q6IBC3_HUMAN	10	579.225	178.45	390.332	345.117	81.0686	307.049	383.198	489.938	1039.6	176.726	842.286	730.952	231.202	458.066	129.117	632.347	179.971	294.864	974.545	1117.8	739.555	975.903
A0A087X0I3	Adenosine deaminase 2	ADA2	A0A087X0I3;B2RAS2;B4DHM2;B4E3Q4;Q9NZK5	A0A087X0I3;B2RAS2;B4DHM2;B4E3Q4;Q9NZK5	ADA2;;;ADA2;ADA2	Adenosine deaminase 2;adenosine deaminase;adenosine deaminase;adenosine deaminase;Adenosine deaminase 2	A0A087X0I3_HUMAN;B2RAS2_HUMAN;B4DHM2_HUMAN;B4E3Q4_HUMAN;ADA2_HUMAN	2	9.52576	56.7464	44.7111			19.0548						69.2382		28.9072		64.6906	35.1827		77.206	52.8897	49.4235	75.1055
A0A087X0K0	Collagen type XV alpha 1 chain	COL15A1	A0A087X0K0;P39059	A0A087X0K0;P39059	COL15A1	Collagen type XV alpha 1 chain;Collagen alpha-1(XV) chain	A0A087X0K0_HUMAN;COFA1_HUMAN	11	380.963	330.555	61.8471	126.524	248.787	209.482	197.566	56.2334	49.8084	281.946	65.5287	517.711	188.043	464.768	99.5708	284.945	222.515	107.841	418.558	420.312	347.716	525.028
A0A087X0M8	Cell adhesion molecule L1 like	CHL1	A0A087X0M8;B3KX75;O00533	A0A087X0M8;B3KX75;O00533	CHL1;;CHL1	Cell adhesion molecule L1 like;cDNA FLJ44930 fis, clone BRAMY3015549, highly similar to Neural cell adhesion molecule L1-like protein (Fragment);Neural cell adhesion molecule L1-like protein	A0A087X0M8_HUMAN;B3KX75_HUMAN;NCHL1_HUMAN	9	47.7013	66.0005	361.399	101.613	66.9561	40.03	257.609	240.703	184.862	53.2116	182.643	21.7021	95.5582	81.6987	135.023	55.8507	70.6028	82.1372	90.2611	76.6392	65.5191	71.1422
A0A087X0R6	Sorting nexin 12	SNX12	A0A087X0R6;Q3SYF1;Q9UMY4	A0A087X0R6;Q3SYF1;Q9UMY4	SNX12	Sorting nexin 12;Sorting nexin 12;Sorting nexin-12	A0A087X0R6_HUMAN;Q3SYF1_HUMAN;SNX12_HUMAN	3	42.246	22.6838	12.069	259.998	55.9025	60.3039				14.6723		19.1635				369.881	7.59673		7.11797	105.237	81.2023	26.9551
A0A087X0T8	Cell adhesion molecule 1	CADM1	A0A087X0T8;A0A087X1W8;A0A0A0MTJ8;A0A4Z1;Q9BY67;X5D7A8;X5D8W0;X5DNF2;X5DQR8;X5DQS5	A0A087X0T8;A0A087X1W8;A0A0A0MTJ8;A0A4Z1;Q9BY67;X5D7A8;X5D8W0;X5DNF2;X5DQR8;X5DQS5	CADM1	Cell adhesion molecule 1;Cell adhesion molecule 1 (Fragment);Cell adhesion molecule 1 (Fragment);CADM1 protein;Cell adhesion molecule 1;Cell adhesion molecule 1 isoform A (Fragment);Cell adhesion molecule 1 isoform D (Fragment);Cell adhesion molecule 1 isoform A (Fragment);Cell adhesion molecule 1 isoform B (Fragment);Cell adhesion molecule 1 (Fragment)	A0A087X0T8_HUMAN;A0A087X1W8_HUMAN;A0A0A0MTJ8_HUMAN;A0A4Z1_HUMAN;CADM1_HUMAN;X5D7A8_HUMAN;X5D8W0_HUMAN;X5DNF2_HUMAN;X5DQR8_HUMAN;X5DQS5_HUMAN	5	231.522	243.104	490.219	502.119	48.9747	266.009	899.217	477.067	102.399	651.736	279.718	129.799	388.325	16.5213	53.1035	163.289	363.642	117.011	251.153	294.773	6.91155	323.673
A0A087X0V4	Protein archease	ZBTB8OS	A0A087X0V4;A0A8C8MQ05;A8K0B5;D3DPQ2;Q8IWT0	A0A087X0V4;A0A8C8MQ05;A8K0B5;D3DPQ2;Q8IWT0	ZBTB8OS	Protein archease	A0A087X0V4_HUMAN;A0A8C8MQ05_HUMAN;A8K0B5_HUMAN;D3DPQ2_HUMAN;ARCH_HUMAN	2	62.1205	60.3096		120.91	70.3644	177.826	225.78	68.949	60.9021	333.693		77.9566	194.132	76.4292		84.7395	96.9624	90.2409	170.599	96.7905	33.9411	216.589
A0A087X0X3	Heterogeneous nuclear ribonucleoprotein M	HNRNPM	A0A087X0X3;B4DEG4;M0R019;P52272	A0A087X0X3;B4DEG4;M0R019;P52272	HNRNPM;;HNRNPM;HNRNPM	Heterogeneous nuclear ribonucleoprotein M;cDNA FLJ60435, highly similar to Heterogeneous nuclear ribonucleoprotein M;Heterogeneous nuclear ribonucleoprotein M (Fragment);Heterogeneous nuclear ribonucleoprotein M	A0A087X0X3_HUMAN;B4DEG4_HUMAN;M0R019_HUMAN;HNRPM_HUMAN	2	37.956	113.506		552.55		52.0677	1928.37		35.1987	12.3118						31.4212	151.402	35.3289		34.0084	53.6489	38.3091
A0A087X1D0	CD40 antigen (TNF receptor superfamily member 5), isoform CRA_c	CD40	A0A087X1D0;A0A0S2Z349;A0A0S2Z3C7;A0A8Q3SI60;A0A8Q3WKP3;H0YE23;P25942;Q09LL4;Q6P2H9	A0A087X1D0;A0A0S2Z349;A0A0S2Z3C7;A0A8Q3SI60;A0A8Q3WKP3;H0YE23;P25942;Q09LL4;Q6P2H9	CD40;CD40;CD40;CD40;CD40;CD40;CD40;;CD40	CD40 antigen (TNF receptor superfamily member 5), isoform CRA_c;CD40 molecule TNF receptor superfamily member 5 isoform 3 (Fragment);Tumor necrosis factor receptor superfamily member 5 (Fragment);Tumor necrosis factor receptor superfamily member 5;Tumor necrosis factor receptor superfamily member 5;CD40 molecule (Fragment);Tumor necrosis factor receptor superfamily member 5;CD40 (Fragment);CD40 p…	A0A087X1D0_HUMAN;A0A0S2Z349_HUMAN;A0A0S2Z3C7_HUMAN;A0A8Q3SI60_HUMAN;A0A8Q3WKP3_HUMAN;H0YE23_HUMAN;TNR5_HUMAN;Q09LL4_HUMAN;Q6P2H9_HUMAN	2	167.688	434.288	332.736	362.556	148.634	289.54	466.433	455.514	976.859	725.837	455.893	108.873	392.901			290.359	144.007	249.542	800.838	404.486	575.809	382.707
A0A087X1J9	C-C motif chemokine 15 (Fragment)	CCL15	A0A087X1J9;A0A0B4J2E2;A0A8I5JUL6;Q16663	A0A087X1J9;A0A0B4J2E2;A0A8I5JUL6;Q16663	CCL15;CCL15-CCL14;CCL15-CCL14;CCL15	C-C motif chemokine 15 (Fragment);C-C motif chemokine;C-C motif chemokine;C-C motif chemokine 15	A0A087X1J9_HUMAN;A0A0B4J2E2_HUMAN;A0A8I5JUL6_HUMAN;CCL15_HUMAN	3	132.525	426.007			96.0754	32.4622				80.3521		169.622	7.38157			102.124	8.94668	63.8826	34.5786	170.583	58.7478	166.589
A0A087X1K9	palmitoyl-protein hydrolase	LYPLA1	A0A087X1K9;B4DJV9;E5RGR0;O75608;Q6IAQ1	A0A087X1K9;B4DJV9;E5RGR0;O75608;Q6IAQ1	LYPLA1;;LYPLA1;LYPLA1;LYPLA1	palmitoyl-protein hydrolase;palmitoyl-protein hydrolase;palmitoyl-protein hydrolase (Fragment);Acyl-protein thioesterase 1;palmitoyl-protein hydrolase	A0A087X1K9_HUMAN;B4DJV9_HUMAN;E5RGR0_HUMAN;LYPA1_HUMAN;Q6IAQ1_HUMAN	4	193.221	125.481	165.744	114.057	153.751	180.963	155.951	135.05	171.952	430.102	382.553	352.158	103.112	2891.77	171.515	567.87	390.694	153.277	110.857	153.127	202.776	266.363
A0A087X1S7	CD48 molecule	CD48	A0A087X1S7;P09326;Q6IAZ2	A0A087X1S7;P09326;Q6IAZ2	CD48	CD48 molecule;CD48 antigen;CD48 protein	A0A087X1S7_HUMAN;CD48_HUMAN;Q6IAZ2_HUMAN	5	87.0705	54.2992		79.8576	38.5711	35.5693			45.9396	126.009		65.1135	34.8951	136.727		53.5192	114.157	114.243	190.031	171.617	71.9563	116.717
A0A087X1X7	Elongation factor 1-delta	EEF1D	A0A087X1X7;B2RAR6;E9PK01;E9PRY8;P29692;Q71RH4;Q9BW34;Q9H7G6	A0A087X1X7;B2RAR6;E9PK01;E9PRY8;P29692;Q71RH4;Q9BW34;Q9H7G6	EEF1D;;EEF1D;EEF1D;EEF1D;;EEF1D;	Elongation factor 1-delta;cDNA, FLJ95068, highly similar to Homo sapiens eukaryotic translation elongation factor 1 delta (guanine nucleotide exchange protein) (EEF1D), transcript variant 1, mRNA;Elongation factor 1-delta (Fragment);Eukaryotic translation elongation factor 1 delta;Elongation factor 1-delta;FP1047;EEF1D protein (Fragment);cDNA: FLJ20897 fis, clone ADKA03573	A0A087X1X7_HUMAN;B2RAR6_HUMAN;E9PK01_HUMAN;E9PRY8_HUMAN;EF1D_HUMAN;Q71RH4_HUMAN;Q9BW34_HUMAN;Q9H7G6_HUMAN	5	195.157	160.828			84.4883	59.3194			46.4536	57.4962		453.228	46.5658	19.4136	117.639	296.935	198.836	130.878	40.4435	59.3948	229.267	360.881
A0A087X1Z3	Proteasome activator subunit 2	PSME2	A0A087X1Z3;H0YKU2;H0YM70;Q2TNB3;Q6FHK9;Q86SZ7;Q9UL46	A0A087X1Z3;H0YKU2;H0YM70;Q2TNB3;Q6FHK9;Q86SZ7;Q9UL46	PSME2;PSME2;PSME2;;PSME2;PSME2;PSME2	Proteasome activator subunit 2;Proteasome activator subunit 2 (Fragment);Proteasome activator subunit 2;Cell migration-inducing protein 22;PSME2 protein;Full-length cDNA clone CS0DJ015YJ12 of T cells (Jurkat cell line) of Homo sapiens (human);Proteasome activator complex subunit 2	A0A087X1Z3_HUMAN;H0YKU2_HUMAN;H0YM70_HUMAN;Q2TNB3_HUMAN;Q6FHK9_HUMAN;Q86SZ7_HUMAN;PSME2_HUMAN	1	29.2384									45.2232		228.021				104.676	53.6301	62.5252			53.6935	51.6168
A0A087X247	Glutathione peroxidase 4 (Fragment)	GPX4	A0A087X247;A0A9L9PXS3;K7EJ20;K7EKX7;K7ENB4;K7ERP4;P36969;R4GNE4	A0A087X247;A0A9L9PXS3;K7EJ20;K7EKX7;K7ENB4;K7ERP4;P36969;R4GNE4	GPX4	Glutathione peroxidase 4 (Fragment);Glutathione peroxidase;Glutathione peroxidase;Glutathione peroxidase;Glutathione peroxidase;Glutathione peroxidase (Fragment);Phospholipid hydroperoxide glutathione peroxidase;Glutathione peroxidase	A0A087X247_HUMAN;A0A9L9PXS3_HUMAN;K7EJ20_HUMAN;K7EKX7_HUMAN;K7ENB4_HUMAN;K7ERP4_HUMAN;GPX4_HUMAN;R4GNE4_HUMAN	1								28.2716	24.7212			110.214		30.4287		65.9986			22.5205		17.9238	22.0567
A0A087X2C4	Protocadherin 7	PCDH7	A0A087X2C4;A0A8Q3SI47;A0A8Q3SI70;A0A8Q3SI92;A0A8Q3SIA5;A0A8V8TM73;O60245	A0A087X2C4;A0A8Q3SI47;A0A8Q3SI70;A0A8Q3SI92;A0A8Q3SIA5;A0A8V8TM73;O60245	PCDH7	Protocadherin 7;Protocadherin 7;Protocadherin 7;Protocadherin 7;Protocadherin 7;Protocadherin 7;Protocadherin-7	A0A087X2C4_HUMAN;A0A8Q3SI47_HUMAN;A0A8Q3SI70_HUMAN;A0A8Q3SI92_HUMAN;A0A8Q3SIA5_HUMAN;A0A8V8TM73_HUMAN;PCDH7_HUMAN	2						21.9459		19.0457		23.2449									28.9232
A0A087X2I1	Proteasome 26S subunit, ATPase 6	PSMC6	A0A087X2I1;H0YJC0;H0YJE9;H0YJT1;P62333;V9HW24	A0A087X2I1;H0YJC0;H0YJE9;H0YJT1;P62333;V9HW24	PSMC6;PSMC6;PSMC6;PSMC6;PSMC6;HEL-S-73	Proteasome 26S subunit, ATPase 6;Proteasome 26S subunit, ATPase 6 (Fragment);Proteasome 26S subunit, ATPase 6;Proteasome 26S subunit, ATPase 6;26S proteasome regulatory subunit 10B;Epididymis secretory protein Li 73	A0A087X2I1_HUMAN;H0YJC0_HUMAN;H0YJE9_HUMAN;H0YJT1_HUMAN;PRS10_HUMAN;V9HW24_HUMAN	1												90.1256		33.5375		117.047					81.445
A0A089GIA6	Butyrophilin subfamily 3 member A3 secreted isoform	BTN3A3	A0A089GIA6;A8K4B5;A8K547;A8K6Q7;B2R753;B4DQ62;C9J3Q8;C9J877;C9JNZ3;C9JQT8;C9JUV8;C9JVU4;C9JZT5;E9PJE9;E9PRR1;E9PRX1;O00478;O00481;P78410;Q53FI5;Q53FK5	A0A089GIA6;A8K4B5;A8K547;A8K6Q7;B2R753;B4DQ62;C9J3Q8;C9J877;C9JNZ3;C9JQT8;C9JUV8;C9JVU4;C9JZT5;E9PJE9;E9PRR1;E9PRX1;O00478;O00481;P78410;Q53FI5;Q53FK5	BTN3A3;;;;;;BTN3A3;BTN3A3;BTN3A3;BTN3A3;BTN3A3;BTN3A3;BTN3A3;BTN3A2;BTN3A2;BTN3A2;BTN3A3;BTN3A1;BTN3A2;;	Butyrophilin subfamily 3 member A3 secreted isoform;cDNA FLJ75152, highly similar to Homo sapiens butyrophilin, subfamily 3, member A2 (BTN3A2), mRNA;cDNA FLJ77123, highly similar to Homo sapiens butyrophilin, subfamily 3, member A1 (BTN3A1), transcript variant 2, mRNA;cDNA FLJ76889, highly similar to Homo sapiens butyrophilin, subfamily 3, member A3 (BTN3A3), transcript variant 1, mRNA;cDNA, FLJ…	A0A089GIA6_HUMAN;A8K4B5_HUMAN;A8K547_HUMAN;A8K6Q7_HUMAN;B2R753_HUMAN;B4DQ62_HUMAN;C9J3Q8_HUMAN;C9J877_HUMAN;C9JNZ3_HUMAN;C9JQT8_HUMAN;C9JUV8_HUMAN;C9JVU4_HUMAN;C9JZT5_HUMAN;E9PJE9_HUMAN;E9PRR1_HUMAN;E9PRX1_HUMAN;BT3A3_HUMAN;BT3A1_HUMAN;BT3A2_HUMAN;Q53FI5_HUMAN;Q53FK5_HUMAN	2		32.6003		68.1751		41.6474		26.2591		35.3959		73.6357	53.3018	23.2601		66.6826		5.51453	75.0694	34.3445	18.1111	42.0948
A0A090N7T9	Secernin 1	SCRN1	A0A090N7T9;B4DE46;B8ZZP4;C9J7U9;C9K052;Q12765	A0A090N7T9;B4DE46;B8ZZP4;C9J7U9;C9K052;Q12765	SCRN1;;SCRN1;SCRN1;SCRN1;SCRN1	Secernin 1;cDNA FLJ54276, highly similar to Secernin-1;Secernin 1;Secernin 1 (Fragment);Secernin 1 (Fragment);Secernin-1	A0A090N7T9_HUMAN;B4DE46_HUMAN;B8ZZP4_HUMAN;C9J7U9_HUMAN;C9K052_HUMAN;SCRN1_HUMAN	1						51.4181	42.2705									60.2632
A0A090N7U9	Retinoic acid receptor responder protein 2	RARRES2	A0A090N7U9;Q99969	A0A090N7U9;Q99969	RARRES2	Retinoic acid receptor responder protein 2	A0A090N7U9_HUMAN;RARR2_HUMAN	5	4000.6	269.945		26.6447	287.961	35.1357	49.4606	24.1023		27.2777		3240.35		33.7257		842.637	269.235		306.324	1555.54	919.932	2064.14
A0A090N7V5	gamma-glutamylcyclotransferase	C7orf24	A0A090N7V5;O75223	A0A090N7V5;O75223	C7orf24;GGCT	gamma-glutamylcyclotransferase;Gamma-glutamylcyclotransferase	A0A090N7V5_HUMAN;GGCT_HUMAN	7	410.074	404.722	224.837	215.346	272.203	834.633	143.229	290.036	651.453	396.438	652.793	460.998	242.706	858.639	313.445	742.652	247.062	403.172	427.334	389.243	659.872	691.489
A0A090N8Y0	Thiamine pyrophosphokinase	TPK1	A0A090N8Y0;F5GZG6;F8VRJ6;F8WCM7;Q9H3S4	A0A090N8Y0;F5GZG6;F8VRJ6;F8WCM7;Q9H3S4	TPK1	Thiamine pyrophosphokinase;Thiamin pyrophosphokinase 1;Thiamin pyrophosphokinase 1 (Fragment);Thiamin pyrophosphokinase 1;Thiamin pyrophosphokinase 1	A0A090N8Y0_HUMAN;F5GZG6_HUMAN;F8VRJ6_HUMAN;F8WCM7_HUMAN;TPK1_HUMAN	1				59.1014		65.3526			86.4323	25.91		40.3929		252.152		144.946
A0A090N8Y2	Protein disulfide-isomerase A4	ERP70	A0A090N8Y2;A0A499FI48;C9JMN9;P13667	A0A090N8Y2;A0A499FI48;C9JMN9;P13667	ERP70;PDIA4;PDIA4;PDIA4	Protein disulfide-isomerase A4;Protein disulfide-isomerase;Protein disulfide-isomerase;Protein disulfide-isomerase A4	A0A090N8Y2_HUMAN;A0A499FI48_HUMAN;C9JMN9_HUMAN;PDIA4_HUMAN	3	141.991	101.434		81.5664	41.1247	101.399	180.55	78.1673	99.6865	290.844	187.307	146.406	19.2443	120.112	159	177.659	68.2029	291.358	227.26	199.218	236.947	403.422
A0A096LNZ9	ISG15 ubiquitin like modifier (Fragment)	ISG15	A0A096LNZ9;A0A096LPJ4;P05161	A0A096LNZ9;A0A096LPJ4;P05161	ISG15	ISG15 ubiquitin like modifier (Fragment);ISG15 ubiquitin like modifier;Ubiquitin-like protein ISG15	A0A096LNZ9_HUMAN;A0A096LPJ4_HUMAN;ISG15_HUMAN	5	15.0576	24.9684		94.0686	170.668	35.4157			34.3325	54.4279		30.2848		185.071			27.115	10.1933	47.6659	27.5641		21.441
A0A096LP11	LSM14A mRNA processing body assembly factor (Fragment)	LSM14A	A0A096LP11;A0A0G2JQ95;A0A140TA76;Q8ND56	A0A096LP11;A0A0G2JQ95;A0A140TA76;Q8ND56	LSM14A	LSM14A mRNA processing body assembly factor (Fragment);Protein LSM14 homolog A (Fragment);Protein LSM14 homolog A (Fragment);Protein LSM14 homolog A	A0A096LP11_HUMAN;A0A0G2JQ95_HUMAN;A0A140TA76_HUMAN;LS14A_HUMAN	1		42.9656				45.584											56.3603		39.3051			59.8438
A0A096LP69	CD99 molecule (Xg blood group)	CD99	A0A096LP69;A8MQT7;P14209	A0A096LP69;A8MQT7;P14209	CD99	CD99 molecule (Xg blood group);CD99 molecule (Xg blood group);CD99 antigen	A0A096LP69_HUMAN;A8MQT7_HUMAN;CD99_HUMAN	2	1271.61	3111.44	693.207	3376.29	1035.81	2290.11	238.859	677.272	2960.96	2889.76	127.907	743.867	3614.08			261.618	273.183		3545.05	3800.12	5038.36	530.94
A0A097PIE4	Bone morphogenetic protein 4 (Fragment)	BMP4	A0A097PIE4;A0A140G956;A0A1B1PFV3;A0A1B1PFV8;H0YLW3;P12644;Q53XC5	A0A097PIE4;A0A140G956;A0A1B1PFV3;A0A1B1PFV8;H0YLW3;P12644;Q53XC5	BMP4	Bone morphogenetic protein 4 (Fragment);Bone morphogenetic protein 4 preproprotein;Bone morphogenetic protein 4 (Fragment);Bone morphogenetic protein 4 (Fragment);Bone morphogenetic protein 4 (Fragment);Bone morphogenetic protein 4;Bone morphogenetic protein 4	A0A097PIE4_HUMAN;A0A140G956_HUMAN;A0A1B1PFV3_HUMAN;A0A1B1PFV8_HUMAN;H0YLW3_HUMAN;BMP4_HUMAN;Q53XC5_HUMAN	1		23.1881				37.8777				23.8913		16.2231							38.6682	39.4896
A0A0A0MQS9	Laminin subunit alpha 4	LAMA4	A0A0A0MQS9;A0A0A0MTC7;B7Z938;Q16363;Q5D044	A0A0A0MQS9;A0A0A0MTC7;B7Z938;Q16363;Q5D044	LAMA4;LAMA4;;LAMA4;LAMA4	Laminin subunit alpha 4;Laminin subunit alpha 4;cDNA FLJ61727, highly similar to Laminin alpha-4 chain (Fragment);Laminin subunit alpha-4;LAMA4 protein	A0A0A0MQS9_HUMAN;A0A0A0MTC7_HUMAN;B7Z938_HUMAN;LAMA4_HUMAN;Q5D044_HUMAN	3	40.4559	54.2672	110.832	48.6768	30.9059	92.5411	87.3205		56.1544	167.297		44.1855	84.1275			31.4544	20.4428	30.3751	88.2732	57.5925	68.3178	64.3382
A0A0A0MQU1	Inverted formin 2 (Fragment)	INF2	A0A0A0MQU1;A0A6Q8PF44;A0A6Q8PFW4;A0A6Q8PGN3;A0A6Q8PH71;A0A6Q8PHA2;A0A6Q8PHG2;A0A6Q8PHS8;Q27J81	A0A0A0MQU1;A0A6Q8PF44;A0A6Q8PFW4;A0A6Q8PGN3;A0A6Q8PH71;A0A6Q8PHA2;A0A6Q8PHG2;A0A6Q8PHS8;Q27J81	INF2	Inverted formin 2 (Fragment);Inverted formin 2;Inverted formin 2 (Fragment);Inverted formin 2;Inverted formin 2;Inverted formin 2;Inverted formin 2;Inverted formin 2 (Fragment);Inverted formin-2	A0A0A0MQU1_HUMAN;A0A6Q8PF44_HUMAN;A0A6Q8PFW4_HUMAN;A0A6Q8PGN3_HUMAN;A0A6Q8PH71_HUMAN;A0A6Q8PHA2_HUMAN;A0A6Q8PHG2_HUMAN;A0A6Q8PHS8_HUMAN;INF2_HUMAN	1	20.6238	12.9558																			36.6063
A0A0A0MQV0	Galactocerebrosidase		A0A0A0MQV0;P54803	A0A0A0MQV0;P54803	;GALC	Galactocerebrosidase	A0A0A0MQV0_HUMAN;GALC_HUMAN	5			183.947	275.197		90.8526	286.24	224.147	240.349	39.4355	220.394	53.3732	73.2757	175.583					184.619	146.66	124.409	196.91
A0A0A0MQX7	SPARC (osteonectin), cwcv and kazal like domains proteoglycan 1 (Fragment)	SPOCK1	A0A0A0MQX7;Q08629	A0A0A0MQX7;Q08629	SPOCK1	SPARC (osteonectin), cwcv and kazal like domains proteoglycan 1 (Fragment);Testican-1	A0A0A0MQX7_HUMAN;TICN1_HUMAN	1		26.9851	57.2406	9.09766		86.4584		213.002	199.199	84.2911		52.5856				37.0366			28.0829	23.2813	43.6003	190.465
A0A0A0MR13	GNAS complex locus	GNAS	A0A0A0MR13;A0A0S2Z3H8;A0A0S2Z3S5;A0A590UJF0;A0A590UJQ9;A0A590UJS2;A0A590UJY2;A0A590UK28;A0A7I2V5R6;A0A804HIH4;B0AZR9;O60726;P63092;Q14455;Q5JWE9;Q5JWF2	A0A0A0MR13;A0A0S2Z3H8;A0A0S2Z3S5;A0A590UJF0;A0A590UJQ9;A0A590UJS2;A0A590UJY2;A0A590UK28;A0A7I2V5R6;A0A804HIH4;B0AZR9;O60726;P63092;Q14455;Q5JWE9;Q5JWF2	GNAS;GNAS;GNAS;GNAS;GNAS;GNAS;GNAS;GNAS;GNAS;GNAS;GNAS;;GNAS;GSA;GNAS;GNAS	GNAS complex locus;GNAS complex locus isoform 1 (Fragment);GNAS complex locus isoform 2 (Fragment);GNAS complex locus;GNAS complex locus;GNAS complex locus;GNAS complex locus;GNAS complex locus;GNAS complex locus;GNAS complex locus;GNAS complex locus;Mutant guanine nucleotide-binding protein G(S), alpha subunit;Guanine nucleotide-binding protein G(s) subunit alpha isoforms short;Alpha subunit of …	A0A0A0MR13_HUMAN;A0A0S2Z3H8_HUMAN;A0A0S2Z3S5_HUMAN;A0A590UJF0_HUMAN;A0A590UJQ9_HUMAN;A0A590UJS2_HUMAN;A0A590UJY2_HUMAN;A0A590UK28_HUMAN;A0A7I2V5R6_HUMAN;A0A804HIH4_HUMAN;B0AZR9_HUMAN;O60726_HUMAN;GNAS2_HUMAN;Q14455_HUMAN;Q5JWE9_HUMAN;GNAS1_HUMAN	2			182.407	90.282		91.597	262.261	367.706	175.586	57.6154		75.3167		77.8524		83.0327	106.615			37.8857	82.0898	58.0823
A0A0A0MR43	Vascular endothelial growth factor A	VEGFA	A0A0A0MR43;A0A0A0MRQ4;A0A0A0MSH5;A0A0A0MSH7;A0A0A0MSI7;A0A0A0MTB2;A0A0Y0IMM4;A0A0Y0J542;A0A5F9ZH41;A2A2V4;H0YBI8;H0YBZ0;H3BLW8;J3KPA4;P15692;Q59FH5;Q6WZM0	A0A0A0MR43;A0A0A0MRQ4;A0A0A0MSH5;A0A0A0MSH7;A0A0A0MSI7;A0A0A0MTB2;A0A0Y0IMM4;A0A0Y0J542;A0A5F9ZH41;A2A2V4;H0YBI8;H0YBZ0;H3BLW8;J3KPA4;P15692;Q59FH5;Q6WZM0	VEGFA;VEGFA;VEGFA;VEGFA;VEGFA;VEGFA;;;VEGFA;VEGFA;VEGFA;VEGFA;VEGFA;VEGFA;VEGFA;;VEGF	Vascular endothelial growth factor A;Vascular endothelial growth factor A;Vascular permeability factor;Vascular permeability factor;Vascular permeability factor;Vascular permeability factor;Vascular permeability factor (Fragment);Vascular endothelial growth factor A121 (Fragment);Vascular permeability factor;Vascular permeability factor;Vascular permeability factor (Fragment);Vascular endothelial…	A0A0A0MR43_HUMAN;A0A0A0MRQ4_HUMAN;A0A0A0MSH5_HUMAN;A0A0A0MSH7_HUMAN;A0A0A0MSI7_HUMAN;A0A0A0MTB2_HUMAN;A0A0Y0IMM4_HUMAN;A0A0Y0J542_HUMAN;A0A5F9ZH41_HUMAN;A2A2V4_HUMAN;H0YBI8_HUMAN;H0YBZ0_HUMAN;H3BLW8_HUMAN;J3KPA4_HUMAN;VEGFA_HUMAN;Q59FH5_HUMAN;Q6WZM0_HUMAN	1		34.118			65.4479	66.7605				46.2997							45.5514		134.374	195.526		150.597
A0A0A0MR54	Scavenger receptor class F member 1	SCARF1	A0A0A0MR54;A8K6Z5;Q14162	A0A0A0MR54;A8K6Z5;Q14162	SCARF1;;SCARF1	Scavenger receptor class F member 1;cDNA FLJ78719, highly similar to Homo sapiens scavenger receptor class F, member 1, transcript variant 1, mRNA;Scavenger receptor class F member 1	A0A0A0MR54_HUMAN;A8K6Z5_HUMAN;SREC_HUMAN	1	56.5435	58.6701				13.0272						46.2943				54.2347			43.8237	126.587	77.1384	99.6944
A0A0A0MRA8	Erythrocyte membrane protein band 4.1 like 3	EPB41L3	A0A0A0MRA8;A0A0A0MSA4;A8K968;B3KY28;B7Z8M8;Q9Y2J2	A0A0A0MRA8;A0A0A0MSA4;A8K968;B3KY28;B7Z8M8;Q9Y2J2	EPB41L3;EPB41L3;EPB41L3;;;EPB41L3	Erythrocyte membrane protein band 4.1 like 3;Erythrocyte membrane protein band 4.1 like 3;Erythrocyte membrane protein band 4.1 like 3;cDNA FLJ46689 fis, clone TRACH3012106, highly similar to Band 4.1-like protein 3;cDNA FLJ56196, highly similar to Band 4.1-like protein 3;Band 4.1-like protein 3	A0A0A0MRA8_HUMAN;A0A0A0MSA4_HUMAN;A8K968_HUMAN;B3KY28_HUMAN;B7Z8M8_HUMAN;E41L3_HUMAN	4	122.081	174.024	19.4633	110.495	108.745	114.94	105.502	86.959	169.078	136.286	72.1723	217.753	58.6538			207.314	82.81		210.311	233.226	147.866	223.826
A0A0A0MRJ7	Coagulation factor V	F5	A0A0A0MRJ7;P12259	A0A0A0MRJ7;P12259	F5	Coagulation factor V	A0A0A0MRJ7_HUMAN;FA5_HUMAN	12	40.059	68.7932	137.609	117.784	231.927	90.4877	265.224	195.136	181.31	99.2002	116.146	28.8047	94.5812		247.325	94.4768	52.2601	105.689	41.8533	26.6247	37.2908	49.2133
A0A0A0MRM8	Unconventional myosin-VI	MYO6	A0A0A0MRM8;A0A0D9SGC1;A0A1Y0BRN0;A0A1Y0BRN3;A0A590UJ40;A0A590UJ75;A0A590UJY4;A0A590UK22;A0A590UK71;A0A590UK86;A0A590UKB0;A0A5F9ZI03;Q9UM54	A0A0A0MRM8;A0A0D9SGC1;A0A1Y0BRN0;A0A1Y0BRN3;A0A590UJ40;A0A590UJ75;A0A590UJY4;A0A590UK22;A0A590UK71;A0A590UK86;A0A590UKB0;A0A5F9ZI03;Q9UM54	MYO6;MYO6;Myo6-008;MYO6;MYO6;MYO6;MYO6;MYO6;MYO6;MYO6;MYO6;MYO6;MYO6	Unconventional myosin-VI;Myosin VI (Fragment);Unconventional myosin-VI;Unconventional myosin-VI;Unconventional myosin-VI;Myosin VI (Fragment);Myosin VI;Myosin VI (Fragment);Myosin VI;Myosin VI;Myosin VI (Fragment);Myosin VI;Unconventional myosin-VI	A0A0A0MRM8_HUMAN;A0A0D9SGC1_HUMAN;A0A1Y0BRN0_HUMAN;A0A1Y0BRN3_HUMAN;A0A590UJ40_HUMAN;A0A590UJ75_HUMAN;A0A590UJY4_HUMAN;A0A590UK22_HUMAN;A0A590UK71_HUMAN;A0A590UK86_HUMAN;A0A590UKB0_HUMAN;A0A5F9ZI03_HUMAN;MYO6_HUMAN	2	51.8225		73.9591			28.3386		61.8569	58.7842			167.581		78.1248		47.9639					126.919
A0A0A0MRN9	Ankyrin repeat domain 2	ANKRD2	A0A0A0MRN9;B2RBQ4;Q5T457;Q9GZV1	A0A0A0MRN9;B2RBQ4;Q5T457;Q9GZV1	ANKRD2;;ANKRD2;ANKRD2	Ankyrin repeat domain 2;cDNA, FLJ95632, Homo sapiens ankyrin repeat domain 2 (stretch responsive muscle)(ANKRD2), mRNA;Ankyrin repeat domain 2;Ankyrin repeat domain-containing protein 2	A0A0A0MRN9_HUMAN;B2RBQ4_HUMAN;Q5T457_HUMAN;ANKR2_HUMAN	3				546.592		112.702	142.71					43.0908										86.8539
A0A0A0MRT6	Abl interactor 1	ABI1	A0A0A0MRT6;B6VEX3;B6VEX4;B6VEX5;Q59G41;Q8IZP0	A0A0A0MRT6;B6VEX3;B6VEX4;B6VEX5;Q59G41;Q8IZP0	ABI1;;ABI1;;;ABI1	Abl interactor 1;Abl-interactor 1 variant 41;Abl interactor 1;Abl-interactor 1 variant 72;Abl-interactor 1 variant (Fragment);Abl interactor 1	A0A0A0MRT6_HUMAN;B6VEX3_HUMAN;B6VEX4_HUMAN;B6VEX5_HUMAN;Q59G41_HUMAN;ABI1_HUMAN	2	144.288	54.7677		134.473	140.381	64.1444	523.763		186.041	178.927	79.1953	133.971	103.852			134.625	168.826	65.0974	226.463	204.156	124.818	292.501
A0A0A0MRZ9	Immunoglobulin lambda variable 5-52	IGLV5-52	A0A0A0MRZ9;A2MYD1;Q9H5Z4	A0A0A0MRZ9;A2MYD1;Q9H5Z4	IGLV5-52;V4-4;	Immunoglobulin lambda variable 5-52;V4-4 protein (Fragment);cDNA: FLJ22755 fis, clone KAIA0769	LV552_HUMAN;A2MYD1_HUMAN;Q9H5Z4_HUMAN	2	42.2017	50.9956			39.3624	23.1158	17.251	31.0475	48.7018		40.3681	54.3446	955.399	65.6668		29.6457		25.3631	19.3313	13.3341	26.7785
A0A0A0MS20	Leukocyte immunoglobulin like receptor B4	LILRB4	A0A0A0MS20;A0A0A0MSZ8;A0A0G2JM38;A0A0G2JM43;A0A0G2JM57;A0A0G2JM84;A0A0G2JMH7;A0A0G2JML1;A0A0G2JNE9;A0A0G2JNL1;A0A0G2JP25;A0A0G2JP84;A0A0G2JPA9;A0A0G2JPC7;A0A0G2JPU4;A0A0G2JPX5;A0A0G2JQ10;A0A0G2JQ20;A0A8Q3SHR1;A8MUE1;C9JST2;Q8NHJ6	A0A0A0MS20;A0A0A0MSZ8;A0A0G2JM38;A0A0G2JM43;A0A0G2JM57;A0A0G2JM84;A0A0G2JMH7;A0A0G2JML1;A0A0G2JNE9;A0A0G2JNL1;A0A0G2JP25;A0A0G2JP84;A0A0G2JPA9;A0A0G2JPC7;A0A0G2JPU4;A0A0G2JPX5;A0A0G2JQ10;A0A0G2JQ20;A0A8Q3SHR1;A8MUE1;C9JST2;Q8NHJ6	LILRB4	Leukocyte immunoglobulin like receptor B4;Leukocyte immunoglobulin like receptor B4;Leukocyte immunoglobulin-like receptor subfamily B member 4;Leukocyte immunoglobulin-like receptor subfamily B member 4 (Fragment);Leukocyte immunoglobulin-like receptor subfamily B member 4;Leukocyte immunoglobulin-like receptor subfamily B member 4;Leukocyte immunoglobulin-like receptor subfamily B member 4;Leuk…	A0A0A0MS20_HUMAN;A0A0A0MSZ8_HUMAN;A0A0G2JM38_HUMAN;A0A0G2JM43_HUMAN;A0A0G2JM57_HUMAN;A0A0G2JM84_HUMAN;A0A0G2JMH7_HUMAN;A0A0G2JML1_HUMAN;A0A0G2JNE9_HUMAN;A0A0G2JNL1_HUMAN;A0A0G2JP25_HUMAN;A0A0G2JP84_HUMAN;A0A0G2JPA9_HUMAN;A0A0G2JPC7_HUMAN;A0A0G2JPU4_HUMAN;A0A0G2JPX5_HUMAN;A0A0G2JQ10_HUMAN;A0A0G2JQ20_HUMAN;A0A8Q3SHR1_HUMAN;A8MUE1_HUMAN;C9JST2_HUMAN;LIRB4_HUMAN	9	225.647	574.007	106.254	291.578	377.148	357.003	211.201	140.579	272.958	264.455	356.639	174.87	337.444	206.751	50.8399	222.292	189.359	48.8162	704.427	784.401	271.581	554.384
A0A0A0MSA9	PVR cell adhesion molecule	PVR	A0A0A0MSA9;A0A0C4DG49;A0A9L9PX39;A8K4I1;B3KSS4;P15151	A0A0A0MSA9;A0A0C4DG49;A0A9L9PX39;A8K4I1;B3KSS4;P15151	PVR;PVR;PVR;;;PVR	PVR cell adhesion molecule;PVR cell adhesion molecule;PVR cell adhesion molecule;cDNA FLJ75404;cDNA FLJ36858 fis, clone ASTRO2015185, highly similar to POLIOVIRUS RECEPTOR;Poliovirus receptor	A0A0A0MSA9_HUMAN;A0A0C4DG49_HUMAN;A0A9L9PX39_HUMAN;A8K4I1_HUMAN;B3KSS4_HUMAN;PVR_HUMAN	5	54.3044	78.826	174.364	113.671	32.0516	125.621	139.903	239.612	241.912	165.233	146.747	63.5654	112.267	140.172	91.7768	81.7167	75.7015	89.0153	53.2568	59.2144	47.9019	66.309
A0A0A0MSC4	Platelet derived growth factor subunit A (Fragment)	PDGFA	A0A0A0MSC4;A8K852;H7BYW6;P04085;Q9UGN0	A0A0A0MSC4;A8K852;H7BYW6;P04085;Q9UGN0	PDGFA;;PDGFA;PDGFA;PDGFA	Platelet derived growth factor subunit A (Fragment);cDNA FLJ75285, highly similar to Homo sapiens platelet-derived growth factor alpha polypeptide(PDGFA), transcript variant 1, mRNA;Platelet derived growth factor subunit A (Fragment);Platelet-derived growth factor subunit A;Platelet-derived growth factor A chain (Fragment)	A0A0A0MSC4_HUMAN;A8K852_HUMAN;H7BYW6_HUMAN;PDGFA_HUMAN;Q9UGN0_HUMAN	1	114.043	99.3319				73.4781				18.551		97.0281	24.8756			21.2749			75.4334	77.5782		98.066
A0A0A0MSE2	Hydroxyacyl-CoA dehydrogenase	HADH	A0A0A0MSE2;A0A0D9SFP2;A0A140VK76;A0A1W2PNM1;A0A1W2PQC2;A0A1W2PQV5;A0A1W2PRT2;A0A804HJW7;A0A804HKJ2;B2RB06;B3KTT6;E9PF18;Q16836	A0A0A0MSE2;A0A0D9SFP2;A0A140VK76;A0A1W2PNM1;A0A1W2PQC2;A0A1W2PQV5;A0A1W2PRT2;A0A804HJW7;A0A804HKJ2;B2RB06;B3KTT6;E9PF18;Q16836	HADH;HADH;;HADH;HADH;HADH;HADH;HADH;HADH;;;HADH;HADH	Hydroxyacyl-CoA dehydrogenase;Hydroxyacyl-CoA dehydrogenase;Testis secretory sperm-binding protein Li 203a;Hydroxyacyl-CoA dehydrogenase (Fragment);Hydroxyacyl-CoA dehydrogenase (Fragment);Hydroxyacyl-CoA dehydrogenase;Hydroxyacyl-CoA dehydrogenase (Fragment);Hydroxyacyl-CoA dehydrogenase;Hydroxyacyl-CoA dehydrogenase;cDNA, FLJ95242, highly similar to Homo sapiens L-3-hydroxyacyl-Coenzyme A dehyd…	A0A0A0MSE2_HUMAN;A0A0D9SFP2_HUMAN;A0A140VK76_HUMAN;A0A1W2PNM1_HUMAN;A0A1W2PQC2_HUMAN;A0A1W2PQV5_HUMAN;A0A1W2PRT2_HUMAN;A0A804HJW7_HUMAN;A0A804HKJ2_HUMAN;B2RB06_HUMAN;B3KTT6_HUMAN;E9PF18_HUMAN;HCDH_HUMAN	2	119.897			104.524		37.7709						361.24				225.671					189.185
A0A0A0MSN4	Angiotensin-converting enzyme	ACE	A0A0A0MSN4;I3UJJ7;P12821	A0A0A0MSN4;I3UJJ7;P12821	ACE	Angiotensin-converting enzyme	A0A0A0MSN4_HUMAN;I3UJJ7_HUMAN;ACE_HUMAN	13		13.2578	281.237	120.168		65.9061	239.43	399.305	246.163	88.5118		109.255	49.8429	147.843	161.385	103.822	58.6916	201.523	59.2283	55.2711	102.216	85.1897
A0A0A0MSS8	Aldo-keto reductase family 1 member C3	AKR1C3	A0A0A0MSS8;A6NHU4;B4DKT3;B4E0M1;P42330;Q04828;S4R3D5;S4R3Z2	A0A0A0MSS8;A6NHU4;B4DKT3;B4E0M1;P42330;Q04828;S4R3D5;S4R3Z2	AKR1C3;AKR1C1;;;AKR1C3;AKR1C1;AKR1C3;AKR1C3	Aldo-keto reductase family 1 member C3;Aldo-keto reductase family 1 member C1;cDNA FLJ58390, highly similar to Aldo-keto reductase family 1 member C3homolog;cDNA FLJ60052, highly similar to Aldo-keto reductase family 1 member C1 (EC1.1.1.-);Aldo-keto reductase family 1 member C3;Aldo-keto reductase family 1 member C1;Aldo-keto reductase family 1 member C3 (Fragment);Aldo-keto reductase family 1 m…	A0A0A0MSS8_HUMAN;A6NHU4_HUMAN;B4DKT3_HUMAN;B4E0M1_HUMAN;AK1C3_HUMAN;AK1C1_HUMAN;S4R3D5_HUMAN;S4R3Z2_HUMAN	2	23.5747							14.7033	25.9786			378.828		39.8967		213.892	88.6743			130.107	21.4343
A0A0A0MSZ8	Leukocyte immunoglobulin like receptor B4	LILRB4	A0A0A0MS20;A0A0A0MSZ8;A0A0G2JM43;A0A0G2JM57;A0A0G2JM84;A0A0G2JMH7;A0A0G2JML1;A0A0G2JNE9;A0A0G2JP25;A0A0G2JP84;A0A0G2JPA9;A0A0G2JPC7;A0A0G2JPU4;A0A0G2JPX5;A0A0G2JQ10;A0A0G2JQ20;A0A8Q3SHR1;A8MUE1;C9JST2;Q8NHJ6	A0A0A0MS20;A0A0A0MSZ8;A0A0G2JM43;A0A0G2JM57;A0A0G2JM84;A0A0G2JMH7;A0A0G2JML1;A0A0G2JNE9;A0A0G2JP25;A0A0G2JP84;A0A0G2JPA9;A0A0G2JPC7;A0A0G2JPU4;A0A0G2JPX5;A0A0G2JQ10;A0A0G2JQ20;A0A8Q3SHR1;A8MUE1;C9JST2;Q8NHJ6	LILRB4	Leukocyte immunoglobulin like receptor B4;Leukocyte immunoglobulin like receptor B4;Leukocyte immunoglobulin-like receptor subfamily B member 4 (Fragment);Leukocyte immunoglobulin-like receptor subfamily B member 4;Leukocyte immunoglobulin-like receptor subfamily B member 4;Leukocyte immunoglobulin-like receptor subfamily B member 4;Leukocyte immunoglobulin-like receptor subfamily B member 4;Leuk…	A0A0A0MS20_HUMAN;A0A0A0MSZ8_HUMAN;A0A0G2JM43_HUMAN;A0A0G2JM57_HUMAN;A0A0G2JM84_HUMAN;A0A0G2JMH7_HUMAN;A0A0G2JML1_HUMAN;A0A0G2JNE9_HUMAN;A0A0G2JP25_HUMAN;A0A0G2JP84_HUMAN;A0A0G2JPA9_HUMAN;A0A0G2JPC7_HUMAN;A0A0G2JPU4_HUMAN;A0A0G2JPX5_HUMAN;A0A0G2JQ10_HUMAN;A0A0G2JQ20_HUMAN;A0A8Q3SHR1_HUMAN;A8MUE1_HUMAN;C9JST2_HUMAN;LIRB4_HUMAN	1				14.3303
A0A0A0MT32	Lipase A, lysosomal acid type	LIPA	A0A0A0MT32;A8K2H6;B3KRG8;B3KU19;B4DE67;P38571;Q6ZUY8	A0A0A0MT32;A8K2H6;B3KRG8;B3KU19;B4DE67;P38571;Q6ZUY8	LIPA;;;;;LIPA;	Lipase A, lysosomal acid type;Lipase;Lipase;cDNA FLJ39087 fis, clone NT2RP7019273, highly similar to Lysosomal acid lipase/cholesteryl esterhydrolase;cDNA FLJ57259, highly similar to Lysosomal acid lipase/cholesteryl esterhydrolase;Lysosomal acid lipase/cholesteryl ester hydrolase;Lipase	A0A0A0MT32_HUMAN;A8K2H6_HUMAN;B3KRG8_HUMAN;B3KU19_HUMAN;B4DE67_HUMAN;LICH_HUMAN;Q6ZUY8_HUMAN	3	374.229	153.429	434.695	178.461		148.697	214.987	286.557	371.177	102.581	270.164	195.663	139.706	181.997		198.741	157.294		367.571	521.521	138.596	1369.64
A0A0A0MT71	Chromosome 16 open reading frame 89	C16orf89	A0A0A0MT71;Q6UX73	A0A0A0MT71;Q6UX73	C16orf89	Chromosome 16 open reading frame 89;UPF0764 protein C16orf89	A0A0A0MT71_HUMAN;CP089_HUMAN	1	36.7908	24.9428	40.0233	76.7311		26.6336	61.328	41.1773	110.601	69.2482	60.2832	38.7256	51.4488	85.6127				35.9546	53.4731	87.9956	121.7	36.0898
A0A0A0MTB9	Retinol binding protein 1	RBP1	A0A0A0MTB9;H0YAK8;P09455	A0A0A0MTB9;H0YAK8;P09455	RBP1	Retinol binding protein 1;Retinol binding protein 1;Retinol-binding protein 1	A0A0A0MTB9_HUMAN;H0YAK8_HUMAN;RET1_HUMAN	6	86.7386	23.3585	285.31	94.3088	39.9091	152.253	52.3102	126.98	242.326	262.589	80.362	107.122	122.355	93.1968		72.6575	130.905	34.3757	165.416	101.4	194.445	215.068
A0A0A0MTC9	Pulmonary surfactant-associated protein C	SFTPC	A0A0A0MTC9;A0A0S2Z4Q0;C9JYF6;E5RG20;E5RHW5;E5RI64;E5RI92	A0A0A0MTC9;A0A0S2Z4Q0;C9JYF6;E5RG20;E5RHW5;E5RI64;E5RI92	SFTPC	Pulmonary surfactant-associated protein C;Pulmonary surfactant-associated protein C (Fragment);Pulmonary surfactant-associated protein C;Pulmonary surfactant-associated protein C;Pulmonary surfactant-associated protein C (Fragment);Pulmonary surfactant-associated protein C;Pulmonary surfactant-associated protein C	A0A0A0MTC9_HUMAN;A0A0S2Z4Q0_HUMAN;C9JYF6_HUMAN;E5RG20_HUMAN;E5RHW5_HUMAN;E5RI64_HUMAN;E5RI92_HUMAN	1	291.225	1114.02		232.95	1046.18	1175.47				992.613		324.647	297.926	138.998		811.118	91.0013	410.868
A0A0A0MTS7	Titin	TTN	A0A0A0MTS7	A0A0A0MTS7	TTN	Titin	A0A0A0MTS7_HUMAN	103	136.403	60.8637	118.093	352.437	22.6891	617.734	142.631	96.6246	121.491	19.3168	127.5	105.64	34.6904	75.3762	43.3507	89.8251	61.6096	102.084	89.5802	110.667	113.494	436.304
A0A0A0N0L2	IL6ST isoform 4	IL6ST	A0A0A0N0L2;A0A494BZU0;A0A8V8TMJ4;P40189;Q17RA0	A0A0A0N0L2;A0A494BZU0;A0A8V8TMJ4;P40189;Q17RA0	IL6ST	IL6ST isoform 4;Interleukin 6 cytokine family signal transducer;Interleukin 6 cytokine family signal transducer;Interleukin-6 receptor subunit beta;Interleukin 6 signal transducer (Gp130, oncostatin M receptor)	A0A0A0N0L2_HUMAN;A0A494BZU0_HUMAN;A0A8V8TMJ4_HUMAN;IL6RB_HUMAN;Q17RA0_HUMAN	8		50.335	181.59	99.7706	108.23	93.0228	149.53	129.079	168.518	120.492	132.969	25.9284	106.598	81.9697		55.0221	93.5564	44.1373	87.7559	86.0587	107.748	88.9693
A0A0A0N0M1	CD133 isoform H	CD133	A0A0A0N0M1;B3KNF4;B3KQS1;O43490	A0A0A0N0M1;B3KNF4;B3KQS1;O43490	CD133;;;PROM1	CD133 isoform H;cDNA FLJ14514 fis, clone NT2RM1000742, highly similar to Prominin-1;cDNA PSEC0102 fis, clone NT2RP2003127, highly similar to Prominin-1;Prominin-1	A0A0A0N0M1_HUMAN;B3KNF4_HUMAN;B3KQS1_HUMAN;PROM1_HUMAN	6	51.4644	49.71	131.531	123.621	46.3726	169.522	75.2425	158.064	122.051	77.5247	66.7375	29.7459	51.942	78.262	27.8363	58.3978	34.8129	63.3488	64.28	82.8481	120.835	208.233
A0A0A0N0N2	CNTFR isoform 3	CNTFR	A0A0A0N0N2;P26992	A0A0A0N0N2;P26992	CNTFR	CNTFR isoform 3;Ciliary neurotrophic factor receptor subunit alpha	A0A0A0N0N2_HUMAN;CNTFR_HUMAN	5	53.3378	82.3327	138.296	213.281	26.645	95.8388	639.1	484.304	377.701	249.941	59.917	39.4878	142.259	217.346	39.4733	63.2472	111.897	66.7692	55.0166	57.3852	55.2464
A0A0A0U994	Collagen type IV alpha 5 transcript variant 2	COL4A5	A0A0A0U994;A0A3B3ISV3;A0A6G9EL94;A7MBN3;A9LSU1;P02462;P29400;Q59F15	A0A0A0U994;A0A3B3ISV3;A0A6G9EL94;A7MBN3;A9LSU1;P02462;P29400;Q59F15	COL4A5;COL4A1;;COL4A5;;COL4A1;COL4A5;	Collagen type IV alpha 5 transcript variant 2;Collagen type IV alpha 1 chain (Fragment);COL4A1s;Collagen, type IV, alpha 5;Type IV collagen alpha 1 (Fragment);Collagen alpha-1(IV) chain;Collagen alpha-5(IV) chain;COL4A1 protein variant (Fragment)	A0A0A0U994_HUMAN;A0A3B3ISV3_HUMAN;A0A6G9EL94_HUMAN;A7MBN3_HUMAN;A9LSU1_HUMAN;CO4A1_HUMAN;CO4A5_HUMAN;Q59F15_HUMAN	1						2.86424				4.86572								15.7997			4.94016	8.03556
A0A0A1TSG4	Leukocyte surface antigen CD47	CD47	A0A0A1TSG4;A0A2R8Y484;Q08722	A0A0A1TSG4;A0A2R8Y484;Q08722	CD47	Leukocyte surface antigen CD47;Leukocyte surface antigen CD47 (Fragment);Leukocyte surface antigen CD47	A0A0A1TSG4_HUMAN;A0A2R8Y484_HUMAN;CD47_HUMAN	1					44.4969	110.163			107.643	14.1165						119.442	17.2784	207.102
A0A0A6YY99	Protein TNFSF12-TNFSF13	TNFSF12-TNFSF13	A0A0A6YY99;A0A0U5EM56;C9JF68;O75888;Q2QBA2;Q6FGN4;Q6FGR7;Q6U6I7;Q8NFH7	A0A0A6YY99;A0A0U5EM56;C9JF68;O75888;Q2QBA2;Q6FGN4;Q6FGR7;Q6U6I7;Q8NFH7	TNFSF12-TNFSF13;TNLG7B;TNFSF13;TNFSF13;TNFSF13;TNFSF13;TNFSF13;;	Protein TNFSF12-TNFSF13;Tumor necrosis factor ligand 7B;TNF superfamily member 13 (Fragment);Tumor necrosis factor ligand superfamily member 13;TNF superfamily member 13;HCG2045906, isoform CRA_d (Fragment);TNFSF13 protein;APRIL (Fragment);Proliferation-inducing ligand APRIL	A0A0A6YY99_HUMAN;A0A0U5EM56_HUMAN;C9JF68_HUMAN;TNF13_HUMAN;Q2QBA2_HUMAN;Q6FGN4_HUMAN;Q6FGR7_HUMAN;Q6U6I7_HUMAN;Q8NFH7_HUMAN	1	238.391	281.448	102.621	98.7157	104.54	162.521	42.6981	29.8927	129.16	116.962	45.9639	278.025					67.4959		198.336	230.185	639.496	188.736
A0A0A6YYA0	Protein TMED7-TICAM2	TMED7-TICAM2	A0A0A6YYA0;Q9Y3B3	A0A0A6YYA0;Q9Y3B3	TMED7-TICAM2;TMED7	Protein TMED7-TICAM2;Transmembrane emp24 domain-containing protein 7	A0A0A6YYA0_HUMAN;TMED7_HUMAN	3	141.179	167.201	181.953	338.513	88.1085	236.92	264.216	148.268	411.133	333.505	114.068	102.476	166.112	37.3921	74.5221	123.404	124.192	113.048	280.696	186.139	278.555	191.112
A0A0A6YYG9	Protein ARPC4-TTLL3	ARPC4-TTLL3	A0A0A6YYG9;F8WCF6;F8WDD7;P59998	A0A0A6YYG9;F8WCF6;F8WDD7;P59998	ARPC4-TTLL3;ARPC4-TTLL3;ARPC4;ARPC4	Protein ARPC4-TTLL3;Actin-related protein 2/3 complex subunit 4;Actin related protein 2/3 complex subunit 4;Actin-related protein 2/3 complex subunit 4	A0A0A6YYG9_HUMAN;F8WCF6_HUMAN;F8WDD7_HUMAN;ARPC4_HUMAN	3	165.722	125.969	178.031	100.374	277.232	245.375	220.007	422.381	253.002	74.2175	77.9796	496.358	58.7947	149.719	1081.88	1039.29	370.648	997.958	17.4627	110.365	183.755	215.042
A0A0A7C6C4	MHC class I antigen (Fragment)	HLA-C	A0A0A7C6C4	A0A0A7C6C4	HLA-C	MHC class I antigen (Fragment)	A0A0A7C6C4_HUMAN	1																				39.9941		33.9231
A0A0A7E7X3	Aminopeptidase (Fragment)	ERAP1	A0A0A7E7X3;Q9NZ08	A0A0A7E7X3;Q9NZ08	ERAP1	Aminopeptidase (Fragment);Endoplasmic reticulum aminopeptidase 1	A0A0A7E7X3_HUMAN;ERAP1_HUMAN	16	36.6792	55.4673	69.229	52.1527	60.3474	55.0774	42.6812	55.4242	31.6968	29.3941	373.039	35.1411	55.6076	79.158	44.114		27.892	57.4447	225.356	183.625	349.096	473.358
A0A0A7M1X5	Lamin B2, isoform CRA_b	LMNB2	A0A0A7M1X5;A0A384NPH0;Q03252	A0A0A7M1X5;A0A384NPH0;Q03252	LMNB2;;LMNB2	Lamin B2, isoform CRA_b;Epididymis secretory sperm binding protein;Lamin-B2	A0A0A7M1X5_HUMAN;A0A384NPH0_HUMAN;LMNB2_HUMAN	3	77.5673	63.2185			46.8836	39.7314						71.4458			90.2596	89.0499	106.881	57.0456	82.8867	91.2487	82.9668	200.322
A0A0A8JCD0	Niemann-Pick C1 protein	NPC1	A0A0A8JCD0;A0A0S2A5C8;A0A193DRS0;O15118;Q59GR1	A0A0A8JCD0;A0A0S2A5C8;A0A193DRS0;O15118;Q59GR1	NPC1;NPC1;NPC1;NPC1;	Niemann-Pick C1 protein;Truncated Niemann-Pick C1;Niemann-Pick C1;NPC intracellular cholesterol transporter 1;Niemann-Pick disease, type C1 variant (Fragment)	A0A0A8JCD0_HUMAN;A0A0S2A5C8_HUMAN;A0A193DRS0_HUMAN;NPC1_HUMAN;Q59GR1_HUMAN	1					16.5482	27.9456	108.647	79.421	265.403	24.6615	356.125	38.2688	65.4181					43.6893		16.9617	44.7059	21.7156
A0A0A8K8N9	Ubiquinol-cytochrome-c reductase complex assembly factor 4	URLC5	A0A0A8K8N9;Q4G0I0	A0A0A8K8N9;Q4G0I0	URLC5;UQCC4	Ubiquinol-cytochrome-c reductase complex assembly factor 4;Ubiquinol-cytochrome c reductase complex assembly factor 4	A0A0A8K8N9_HUMAN;UQCC4_HUMAN	2	159.183	120.167	339.168	410.333	79.4912	184.287	676.473	402.654	212.032	270.36	164.102	105.963	143.676				251.942		242.226	232	99.0308	267.335
A0A0A8K9B4	Family with sequence similarity 3, member D	FAM3D	A0A0A8K9B4;Q96BQ1	A0A0A8K9B4;Q96BQ1	FAM3D	Family with sequence similarity 3, member D;Protein FAM3D	A0A0A8K9B4_HUMAN;FAM3D_HUMAN	2	291.57	168.492			123.956	119.794			69.9249	106.995		259.06	52.7783	89.8523		252.653	318.294	95.7583	127.562	144.382		64.7697
A0A0A8KWK3	Transforming growth factor, beta receptor III	TGFBR3	A0A0A8KWK3;Q03167	A0A0A8KWK3;Q03167	TGFBR3	Transforming growth factor, beta receptor III;Transforming growth factor beta receptor type 3	A0A0A8KWK3_HUMAN;TGBR3_HUMAN	5	119.232	245.803	94.5172	42.7074	83.4857	47.759	140.142	59.185	96.1231	58.0804	121.171	164.873	23.5438	69.4518		99.6608	72.5834	7.5691	110.546	222.43	164.676	456.412
A0A0B4J1R4	4-hydroxyphenylpyruvate dioxygenase	HPD	A0A0B4J1R4;P32754	A0A0B4J1R4;P32754	HPD	4-hydroxyphenylpyruvate dioxygenase	A0A0B4J1R4_HUMAN;HPPD_HUMAN	7	117.883		136.86	66.4942			83.3395	177.762	180.132	19.9549		1127.52		482.634		390.429	84.8538		12.2845
A0A0B4J1S2	Fc alpha and mu receptor	FCAMR	A0A0B4J1S2;Q8WWV6	A0A0B4J1S2;Q8WWV6	FCAMR	Fc alpha and mu receptor;High affinity immunoglobulin alpha and immunoglobulin mu Fc receptor	A0A0B4J1S2_HUMAN;FCAMR_HUMAN	1		95.3838		125.431		20.5495	149.531	241.245	226.622	542.536			77.525			88.8093	66.232		129.183	100.203	148.152	58.3476
A0A0B4J1Y8	Immunoglobulin lambda variable 9-49	IGLV9-49	A0A0B4J1Y8;A0A5C2FW55;A0A5C2G1P0;A0A5C2G2E7;A0A5C2G709;A0A5C2GJ77;A0A5C2GJB5;A0A5C2GJZ3;A0A5C2GM06;A0A5C2GS02;A0A5C2GS31;A0A5C2GV22;A0A5C2GXQ3;A2MYC8;Q8TBD0	A0A0B4J1Y8;A0A5C2FW55;A0A5C2G1P0;A0A5C2G2E7;A0A5C2G709;A0A5C2GJ77;A0A5C2GJB5;A0A5C2GJZ3;A0A5C2GM06;A0A5C2GS02;A0A5C2GS31;A0A5C2GV22;A0A5C2GXQ3;A2MYC8;Q8TBD0	IGLV9-49;;;;;;;;;;;;;V5-2;	Immunoglobulin lambda variable 9-49;IGL c1318_light_IGLV9-49_IGLJ3 (Fragment);IGL c253_light_IGLV9-49_IGLJ2 (Fragment);IGL c2125_light_IGLV9-49_IGLJ2 (Fragment);IGL c3487_light_IGLV9-49_IGLJ2 (Fragment);IG c1204_light_IGLV9-49_IGLJ2 (Fragment);IG c38_light_IGLV9-49_IGLJ3 (Fragment);IG c968_light_IGLV9-49_IGLJ3 (Fragment);IG c1101_light_IGLV9-49_IGLJ2 (Fragment);IG c77_light_IGLV9-49_IGLJ2 (Fragme…	LV949_HUMAN;A0A5C2FW55_HUMAN;A0A5C2G1P0_HUMAN;A0A5C2G2E7_HUMAN;A0A5C2G709_HUMAN;A0A5C2GJ77_HUMAN;A0A5C2GJB5_HUMAN;A0A5C2GJZ3_HUMAN;A0A5C2GM06_HUMAN;A0A5C2GS02_HUMAN;A0A5C2GS31_HUMAN;A0A5C2GV22_HUMAN;A0A5C2GXQ3_HUMAN;A2MYC8_HUMAN;Q8TBD0_HUMAN	3	521.606	507.274	435.899	202.506	1092.82	321.344	155.905	179.98	166.519	582.416	834.645	392.402	159.097	113.408	1480.65	911.158	394.268	581.375	474.446	439.127	291.4	299.027
A0A0B4J1Y9	Immunoglobulin heavy variable 3-72	IGHV3-72	A0A0B4J1Y9;A0A0F7TAG7;A0A4W8ZXM2;A0A7S5EYK0	A0A0B4J1Y9;A0A0F7TAG7;A0A4W8ZXM2;A0A7S5EYK0	IGHV3-72;IGHV3-72;IGHV3-72;	Immunoglobulin heavy variable 3-72;IGHV3-72 protein (Fragment);Immunoglobulin heavy variable 3-72;IGH c4004_heavy_IGHV3-72_IGHD5-5_IGHJ4 (Fragment)	HV372_HUMAN;A0A0F7TAG7_HUMAN;A0A4W8ZXM2_HUMAN;A0A7S5EYK0_HUMAN	2	71.7736	1903.12	492.277	682.914	4575.14	1123.74	1073.51	342.495	378.007	548.579	1533.7	737.957	418.512	503.38	4163.79	1363.08	1087.41	3431.99	743.95	202.441	323.507	1315.11
A0A0B4J1Z1	Serine and arginine rich splicing factor 7	SRSF7	A0A0B4J1Z1;B4DEK2;C9JAB2;Q16629	A0A0B4J1Z1;B4DEK2;C9JAB2;Q16629	SRSF7;;SRSF7;SRSF7	Serine and arginine rich splicing factor 7;cDNA FLJ59182, highly similar to Splicing factor, arginine/serine-rich 7;Serine and arginine rich splicing factor 7;Serine/arginine-rich splicing factor 7	A0A0B4J1Z1_HUMAN;B4DEK2_HUMAN;C9JAB2_HUMAN;SRSF7_HUMAN	2	120.334	69.3981				43.6414				235.175		95.9469		235.14		127.337	85.3219	315.057	55.4695	235.218	49.6086	67.5201
A0A0B4J1Z2	Immunoglobulin kappa variable 1D-43	IGKV1D-43	A0A0B4J1Z2	A0A0B4J1Z2	IGKV1D-43	Immunoglobulin kappa variable 1D-43	KVD43_HUMAN	1									106.768		159.443			190.527			144.303		178.451	19.4007
A0A0B4J233	Retinol binding protein 5	RBP5	A0A0B4J233;P82980	A0A0B4J233;P82980	RBP5	Retinol binding protein 5;Retinol-binding protein 5	A0A0B4J233_HUMAN;RET5_HUMAN	2	116.395	74.9771	288.099	89.6384		12.0984	91.4018	328.596	149.003	89.6882		853.976	27.45	809.861		761.837	80.5252		23.4803	17.5255	34.3237	33.8824
A0A0B4J278	Alpha-1-antitrypsin (Fragment)	SERPINA1	A0A0B4J278	A0A0B4J278	SERPINA1	Alpha-1-antitrypsin (Fragment)	A0A0B4J278_HUMAN	1		181.528			1930.57			30.5721		14.3977		2.67629			813.415	2273.4	10.5216	1649.64	39.4614	29.2389	9.92646	13.586
A0A0B4J2A3	Protein phosphatase 1 regulatory subunit 14	PPP1R14A	A0A0B4J2A3;Q96A00	A0A0B4J2A3;Q96A00	PPP1R14A	Protein phosphatase 1 regulatory subunit 14;Protein phosphatase 1 regulatory subunit 14A	A0A0B4J2A3_HUMAN;PP14A_HUMAN	1	14.748	7.70375				3.36891						3.29655							11.8626	8.36313	4.17042	17.381
A0A0B4J2A4	Acetyl-CoA acyltransferase 2	ACAA2	A0A0B4J2A4;B2RB23;B3KNP8;P42765	A0A0B4J2A4;B2RB23;B3KNP8;P42765	ACAA2;;;ACAA2	Acetyl-CoA acyltransferase 2;cDNA, FLJ95265, highly similar to Homo sapiens acetyl-Coenzyme A acyltransferase 2 (mitochondrial 3-oxoacyl-Coenzyme A thiolase) (ACAA2), nuclear gene encoding mitochondrial protein, mRNA;cDNA FLJ30111 fis, clone BNGH42000360, highly similar to 3-ketoacyl-CoA thiolase, mitochondrial;3-ketoacyl-CoA thiolase, mitochondrial	A0A0B4J2A4_HUMAN;B2RB23_HUMAN;B3KNP8_HUMAN;THIM_HUMAN	3	193.23					87.3644				22.9116		540.424			169.047	426.444	45.7882	69.1064
A0A0B4J2C3	Tumor protein, translationally-controlled 1	TPT1	A0A0B4J2C3;A0A0P1J1R0;B4DKJ4;P13693;Q5W0H4	A0A0B4J2C3;A0A0P1J1R0;B4DKJ4;P13693;Q5W0H4	TPT1;seTCTP;;TPT1;TPT1	Tumor protein, translationally-controlled 1;Translationally-controlled tumor protein;cDNA FLJ57738, highly similar to Translationally-controlled tumor protein;Translationally-controlled tumor protein;Tumor protein, translationally-controlled 1	A0A0B4J2C3_HUMAN;A0A0P1J1R0_HUMAN;B4DKJ4_HUMAN;TCTP_HUMAN;Q5W0H4_HUMAN	3	174.705	64.1336			93.7977	39.9814				32.8491		78.4378			34.8055	116.262	75.2783	19.2199	39.5201	63.7428	130.34	16.206
A0A0B4J2D5	Putative glutamine amidotransferase-like class 1 domain-containing protein 3B, mitochondrial	GATD3B	A0A0B4J2D5;A0A140VKB0;P0DPI2	A0A0B4J2D5;A0A140VKB0;P0DPI2	GATD3B;;GATD3	Putative glutamine amidotransferase-like class 1 domain-containing protein 3B, mitochondrial;Testis secretory sperm-binding protein Li 237E;Glutamine amidotransferase-like class 1 domain-containing protein 3, mitochondrial	GAL3B_HUMAN;A0A140VKB0_HUMAN;GAL3A_HUMAN	4	42.4935					23.3866						138.797		100.674		217.8	9.63672
A0A0B5E3E9	Sodium-dependent phosphate transport protein 2B (Fragment)	SLC34A2	A0A0B5E3E9;A8K9G0;M1V485;O95436	A0A0B5E3E9;A8K9G0;M1V485;O95436	SLC34A2;;SLC34A2-ROS1;SLC34A2	Sodium-dependent phosphate transport protein 2B (Fragment);cDNA FLJ78634, highly similar to Homo sapiens solute carrier family 34 (sodium phosphate), member 2 (SLC34A2), mRNA;Tyrosine-protein kinase receptor;Sodium-dependent phosphate transport protein 2B	A0A0B5E3E9_HUMAN;A8K9G0_HUMAN;M1V485_HUMAN;NPT2B_HUMAN	3		28.531		51.0633		14.4603	32.3722	43.6974	42.8805	54.4928	132.92	18.7567	19.1624			37.9436	31.9006	35.2329	10.403	10.9892	19.0345	26.1146
A0A0B5HR54	Serine/threonine-protein kinase receptor		A0A0B5HR54;A0A0S2Z2Y3;A0A0S2Z345;A0A804HHZ2;A0A804HJQ0;B4DN51;D3DPA4;Q04771;Q53SV1	A0A0B5HR54;A0A0S2Z2Y3;A0A0S2Z345;A0A804HHZ2;A0A804HJQ0;B4DN51;D3DPA4;Q04771;Q53SV1	;ACVR1;ACVR1;ACVR1;ACVR1;;ACVR1;ACVR1;ACVR1	Serine/threonine-protein kinase receptor;receptor protein serine/threonine kinase (Fragment);receptor protein serine/threonine kinase (Fragment);receptor protein serine/threonine kinase;Serine/threonine-protein kinase receptor;cDNA FLJ60721, highly similar to Activin receptor type-1;Serine/threonine-protein kinase receptor (Fragment);Activin receptor type-1;receptor protein serine/threonine kinas…	A0A0B5HR54_HUMAN;A0A0S2Z2Y3_HUMAN;A0A0S2Z345_HUMAN;A0A804HHZ2_HUMAN;A0A804HJQ0_HUMAN;B4DN51_HUMAN;D3DPA4_HUMAN;ACVR1_HUMAN;Q53SV1_HUMAN	2	206.588	262.956		387.876	102.137	309.435	629.459	409.968	795.732	680.553	365.698	97.7237	314.596		71.9475	109.514	253.233	121.566	345.944	331.596	277.058	357.353
A0A0B6VWV2	MHC class I antigen (Fragment)	HLA-C	A0A0B6VWV2;V6A6X0	A0A0B6VWV2;V6A6X0	HLA-C	MHC class I antigen (Fragment);MHC class I antigen	A0A0B6VWV2_HUMAN;V6A6X0_HUMAN	2		66.3534																				19.5175
A0A0C4DFM5	Myotilin	MYOT	A0A0C4DFM5;A0A0S2Z522;B2R6V7;B4DT68;Q9UBF9	A0A0C4DFM5;A0A0S2Z522;B2R6V7;B4DT68;Q9UBF9	MYOT;MYOT;;MYOT;MYOT	Myotilin;Myotilin isoform 1 (Fragment);cDNA, FLJ93139, highly similar to Homo sapiens myotilin (MYOT), mRNA;Myotilin;Myotilin	A0A0C4DFM5_HUMAN;A0A0S2Z522_HUMAN;B2R6V7_HUMAN;B4DT68_HUMAN;MYOTI_HUMAN	4	62.0115	195.107				134.98			15.7964			56.2285				181.293	69.2392	149.021	41.1487	337.962	72.7589	409.033
A0A0C4DFP6	Cartilage acidic protein 1	CRTAC1	A0A0C4DFP6;Q9NQ79	A0A0C4DFP6;Q9NQ79	CRTAC1	Cartilage acidic protein 1	A0A0C4DFP6_HUMAN;CRAC1_HUMAN	4	197.828	135.293	1069.92	33.4393					115.385	56.9253		85.658		76.9467			23.8181		7.94209	80.448	106.019	223.544
A0A0C4DFS8	Nicotinamide phosphoribosyltransferase	NAMPT	A0A0C4DFS8;A0A7P0T862;A0A7P0T895;A0A7P0T8D2;A0A7P0T8L3;A0A7P0T8R4;A0A7P0T8Z3;A0A7P0T931;A0A7P0T941;A0A7P0T973;A0A7P0T9F0;A0A7P0T9I9;A0A7P0TA73;A0A7P0TAI8;A0A7P0TAS5;A0A7P0TB17;A0A7P0TBB7;A0A7P0Z466;A0A7P0Z4N0;B7Z8W6;P43490	A0A0C4DFS8;A0A7P0T862;A0A7P0T895;A0A7P0T8D2;A0A7P0T8L3;A0A7P0T8R4;A0A7P0T8Z3;A0A7P0T931;A0A7P0T941;A0A7P0T973;A0A7P0T9F0;A0A7P0T9I9;A0A7P0TA73;A0A7P0TAI8;A0A7P0TAS5;A0A7P0TB17;A0A7P0TBB7;A0A7P0Z466;A0A7P0Z4N0;B7Z8W6;P43490	NAMPT	Nicotinamide phosphoribosyltransferase	A0A0C4DFS8_HUMAN;A0A7P0T862_HUMAN;A0A7P0T895_HUMAN;A0A7P0T8D2_HUMAN;A0A7P0T8L3_HUMAN;A0A7P0T8R4_HUMAN;A0A7P0T8Z3_HUMAN;A0A7P0T931_HUMAN;A0A7P0T941_HUMAN;A0A7P0T973_HUMAN;A0A7P0T9F0_HUMAN;A0A7P0T9I9_HUMAN;A0A7P0TA73_HUMAN;A0A7P0TAI8_HUMAN;A0A7P0TAS5_HUMAN;A0A7P0TB17_HUMAN;A0A7P0TBB7_HUMAN;A0A7P0Z466_HUMAN;A0A7P0Z4N0_HUMAN;B7Z8W6_HUMAN;NAMPT_HUMAN	1		26.7853		238.286	154.189				43.6377			302.944			1274.62	658.656		1094.25
A0A0C4DFV9	SET nuclear proto-oncogene	SET	A0A0C4DFV9;A0A8I5KS71;A0A8J8YYJ1;B2RCX0;Q01105;Q5VXV3	A0A0C4DFV9;A0A8I5KS71;A0A8J8YYJ1;B2RCX0;Q01105;Q5VXV3	SET;SET;SET;;SET;SET	SET nuclear proto-oncogene;SET nuclear proto-oncogene;SET nuclear proto-oncogene;cDNA, FLJ96345, Homo sapiens SET translocation (myeloid leukemia-associated) (SET),mRNA;Protein SET;SET	A0A0C4DFV9_HUMAN;A0A8I5KS71_HUMAN;A0A8J8YYJ1_HUMAN;B2RCX0_HUMAN;SET_HUMAN;Q5VXV3_HUMAN	2	34.9783	66.8053			102.278	22.5639		103.634				65.2533			107.366	185.646	90.9426	222.941	93.0039		61.3147	89.1474
A0A0C4DFY5	G protein-coupled receptor class C group 5 member C	GPRC5C	A0A0C4DFY5;A8MXZ4;Q9NQ84	A0A0C4DFY5;A8MXZ4;Q9NQ84	GPRC5C	G protein-coupled receptor class C group 5 member C;G protein-coupled receptor class C group 5 member C;G-protein coupled receptor family C group 5 member C	A0A0C4DFY5_HUMAN;A8MXZ4_HUMAN;GPC5C_HUMAN	6	44.2909	78.8196	602.958	225.854	15.1168	108.471	349.18	567.821	456.813	265.368	140.373	49.6957	108.41	173.014		67.3051	49.5798	88.503	69.1088	67.4281	178.279	90.0909
A0A0C4DFZ2	Arylsulfatase A	ARSA	A0A0C4DFZ2;A0A0S2Z373;A0A223PQI9;A0A384NPS2;P15289;Q63HL5	A0A0C4DFZ2;A0A0S2Z373;A0A223PQI9;A0A384NPS2;P15289;Q63HL5	ARSA;ARSA;;;ARSA;DKFZp686G12235	Arylsulfatase A;Arylsulfatase A isoform 1 (Fragment);ARSA;Epididymis secretory sperm binding protein;Arylsulfatase A;Uncharacterized protein DKFZp686G12235	A0A0C4DFZ2_HUMAN;A0A0S2Z373_HUMAN;A0A223PQI9_HUMAN;A0A384NPS2_HUMAN;ARSA_HUMAN;Q63HL5_HUMAN	8	134.595	74.9726	524.171	641.018	81.7381	385.702	916.787	915.224	1028.76	97.0414	525.251	143.469	284.607	404.679	52.2557	153.643	105.87	108.317	227.602	217.86	288.765	290.319
A0A0C4DG17	Small ribosomal subunit protein uS2	RPSA	A0A0C4DG17;A0A8V8TLA4;A0A8V8TMX1;C9J9K3;P08865	A0A0C4DG17;A0A8V8TLA4;A0A8V8TMX1;C9J9K3;P08865	RPSA	Small ribosomal subunit protein uS2;Small ribosomal subunit protein uS2;40S ribosomal protein SA;40S ribosomal protein SA (Fragment);Small ribosomal subunit protein uS2	A0A0C4DG17_HUMAN;A0A8V8TLA4_HUMAN;A0A8V8TMX1_HUMAN;C9J9K3_HUMAN;RSSA_HUMAN	4	19.8875	18.0395				67.9388				31.211		186.496		31.8799	51.3447	88.8797	87.3975	33.3579	21.2789	25.5803	247.697	40.3842
A0A0C4DG84	ANTXR cell adhesion molecule 2	ANTXR2	A0A0C4DG84;A0A7P0TAR4;A0A7P0Z4A8;A4FUA5;J3KPY9;P58335;Q32Q26	A0A0C4DG84;A0A7P0TAR4;A0A7P0Z4A8;A4FUA5;J3KPY9;P58335;Q32Q26	ANTXR2	ANTXR cell adhesion molecule 2;ANTXR cell adhesion molecule 2;Anthrax toxin receptor;ANTXR2 protein (Fragment);Anthrax toxin receptor;Anthrax toxin receptor 2;Anthrax toxin receptor	A0A0C4DG84_HUMAN;A0A7P0TAR4_HUMAN;A0A7P0Z4A8_HUMAN;A4FUA5_HUMAN;J3KPY9_HUMAN;ANTR2_HUMAN;Q32Q26_HUMAN	1	216.484	235.711				224.327				129.122	556.98	207.327	220.138	142.174					252.725	277.249		194.615
A0A0C4DGB5	Calpastatin	CAST	A0A0C4DGB5;A0A1S5UZ18;A0A6Q8PFE5;A0A6Q8PFF6;A0A6Q8PG72;A0A6Q8PGG5;A0A6Q8PGN6;A0A6Q8PH20;B7Z574;B7Z5T9;B7Z6N0;E7ES10;E7EVY3;E9PCH5;E9PDE4;H0Y7F0;H0Y9H6;P20810;Q6AZE3;Q86YM9	A0A0C4DGB5;A0A1S5UZ18;A0A6Q8PFE5;A0A6Q8PFF6;A0A6Q8PG72;A0A6Q8PGG5;A0A6Q8PGN6;A0A6Q8PH20;B7Z574;B7Z5T9;B7Z6N0;E7ES10;E7EVY3;E9PCH5;E9PDE4;H0Y7F0;H0Y9H6;P20810;Q6AZE3;Q86YM9	CAST;CAST;CAST;CAST;CAST;CAST;CAST;CAST;CAST;;;CAST;CAST;CAST;CAST;CAST;CAST;CAST;CAST;CAST	Calpastatin;Calpastatin;Calpastatin;Calpastatin;Calpastatin;Calpastatin;Calpastatin;Calpastatin;Calpastatin;Calpastatin;Calpastatin;Calpastatin (Fragment);Calpastatin;Calpastatin;Calpastatin;Calpastatin (Fragment);Calpastatin (Fragment);Calpastatin;Calpastatin (Fragment);Calpastatin (Fragment)	A0A0C4DGB5_HUMAN;A0A1S5UZ18_HUMAN;A0A6Q8PFE5_HUMAN;A0A6Q8PFF6_HUMAN;A0A6Q8PG72_HUMAN;A0A6Q8PGG5_HUMAN;A0A6Q8PGN6_HUMAN;A0A6Q8PH20_HUMAN;B7Z574_HUMAN;B7Z5T9_HUMAN;B7Z6N0_HUMAN;E7ES10_HUMAN;E7EVY3_HUMAN;E9PCH5_HUMAN;E9PDE4_HUMAN;H0Y7F0_HUMAN;H0Y9H6_HUMAN;ICAL_HUMAN;Q6AZE3_HUMAN;Q86YM9_HUMAN	7	375.483	211.985	264.425		36.3357	290.101	76.2474	46.2054	214.565	199.586		276.576	58.5446			260.228	211.939	94.3829	601.369	671.698	725.356	607.676
A0A0C4DGB6	Albumin	ALB	A0A0C4DGB6	A0A0C4DGB6	ALB	Albumin	A0A0C4DGB6_HUMAN	2					194.98			55.4821	33.8132	12.3075	219.682	43.8224	71.7942	38.3197	32.4626	52.7422	7.69029		11.7162	13.6578	19.6881
A0A0C4DGF5	Complement C3b/C4b receptor 1 like (Fragment)	CR1L	A0A0C4DGF5;E9PDY4;E9PQN4;H0YE06;P17927;Q2VPA4;Q5SR44	A0A0C4DGF5;E9PDY4;E9PQN4;H0YE06;P17927;Q2VPA4;Q5SR44	CR1L;CR1;CR1;CR1;CR1;CR1L;CR1	Complement C3b/C4b receptor 1 like (Fragment);Complement C3b/C4b receptor 1 (Knops blood group);Complement C3b/C4b receptor 1 (Knops blood group);Complement C3b/C4b receptor 1 (Knops blood group) (Fragment);Complement receptor type 1;Complement component receptor 1-like protein;Complement C3b/C4b receptor 1 (Knops blood group)	A0A0C4DGF5_HUMAN;E9PDY4_HUMAN;E9PQN4_HUMAN;H0YE06_HUMAN;CR1_HUMAN;CR1L_HUMAN;Q5SR44_HUMAN	4	33.6966	14.8064		111.988	9.34048				4.08631	39.6464	186.604	18.029	27.0422	185.554		19.1895	21.56		58.0022	109.951	107.907	175.205
A0A0C4DGG1	Protein kinase C and casein kinase substrate in neurons 3 (Fragment)	PACSIN3	A0A0C4DGG1;B4DUI2;H0YDM6;Q9UKS6	A0A0C4DGG1;B4DUI2;H0YDM6;Q9UKS6	PACSIN3;;PACSIN3;PACSIN3	Protein kinase C and casein kinase substrate in neurons 3 (Fragment);cDNA FLJ61415, highly similar to Protein kinase C and casein kinase substratein neurons protein 3;Protein kinase C and casein kinase substrate in neurons 3 (Fragment);Protein kinase C and casein kinase substrate in neurons protein 3	A0A0C4DGG1_HUMAN;B4DUI2_HUMAN;H0YDM6_HUMAN;PACN3_HUMAN	1		35.4878				74.4448						17.2004
A0A0C4DGH0	CD276 molecule	CD276	A0A0C4DGH0;A8K6Q6;A8K9J6;B4DK26;Q5ZPR3	A0A0C4DGH0;A8K6Q6;A8K9J6;B4DK26;Q5ZPR3	CD276;;;;CD276	CD276 molecule;cDNA FLJ78639;cDNA FLJ78024;cDNA FLJ61301, highly similar to CD276 antigen;CD276 antigen	A0A0C4DGH0_HUMAN;A8K6Q6_HUMAN;A8K9J6_HUMAN;B4DK26_HUMAN;CD276_HUMAN	5	22.3907	38.5498	284.484	573.482		152.082	400.005	258.412	348.717	54.3437	140.36	35.6491	135.604		47.7332		58.7068	85.7634	151.08	87.1652	104.625	47.5605
A0A0C4DGI3	Citrate synthase	CS	A0A0C4DGI3;B3KTN4;B4DJV2;O75390	A0A0C4DGI3;B3KTN4;B4DJV2;O75390	CS;;CS;CS	Citrate synthase;Citrate synthase;Citrate synthase;Citrate synthase, mitochondrial	A0A0C4DGI3_HUMAN;B3KTN4_HUMAN;B4DJV2_HUMAN;CISY_HUMAN	4						29.7292		21.4367		10.6579		183.424		69.7575	88.2306	76.3555	46.0961	25.0937	13.9275		54.861
A0A0C4DGK8	DNA-(apurinic or apyrimidinic site) endonuclease (Fragment)	APEX1	A0A0C4DGK8;G3V359;G3V3C7;G3V3M6;G3V5M0;G3V5Q1;H7C4A8;P27695;Q5TZP7	A0A0C4DGK8;G3V359;G3V3C7;G3V3M6;G3V5M0;G3V5Q1;H7C4A8;P27695;Q5TZP7	APEX1	DNA-(apurinic or apyrimidinic site) endonuclease (Fragment);DNA-(apurinic or apyrimidinic site) endonuclease (Fragment);DNA-(apurinic or apyrimidinic site) endonuclease (Fragment);DNA-(apurinic or apyrimidinic site) endonuclease (Fragment);DNA-(apurinic or apyrimidinic site) endonuclease (Fragment);DNA-(apurinic or apyrimidinic site) endonuclease (Fragment);DNA-(apurinic or apyrimidinic site) end…	A0A0C4DGK8_HUMAN;G3V359_HUMAN;G3V3C7_HUMAN;G3V3M6_HUMAN;G3V5M0_HUMAN;G3V5Q1_HUMAN;H7C4A8_HUMAN;APEX1_HUMAN;Q5TZP7_HUMAN	1	36.2842	21.9885			74.6169			39.5467		23.3536		151.832			468.702	199.243	322.831	197.342			86.3591	48.9826
A0A0C4DGL1	Mannosidase alpha class 2A member 2	MAN2A2	A0A0C4DGL1;B4DIK4;H0YLB9;H0YNG5;P49641	A0A0C4DGL1;B4DIK4;H0YLB9;H0YNG5;P49641	MAN2A2;;MAN2A2;MAN2A2;MAN2A2	Mannosidase alpha class 2A member 2;Alpha-mannosidase;Alpha-mannosidase (Fragment);Alpha-mannosidase;Alpha-mannosidase 2x	A0A0C4DGL1_HUMAN;B4DIK4_HUMAN;H0YLB9_HUMAN;H0YNG5_HUMAN;MA2A2_HUMAN	1						105.463				64.4013		37.8979						58.3365				105.832
A0A0C4DGN2	Sex hormone binding globulin (Fragment)	SHBG	A0A0C4DGN2;I3L145;I3L1J1;P04278	A0A0C4DGN2;I3L145;I3L1J1;P04278	SHBG	Sex hormone binding globulin (Fragment);Sex hormone binding globulin;Sex hormone binding globulin;Sex hormone-binding globulin	A0A0C4DGN2_HUMAN;I3L145_HUMAN;I3L1J1_HUMAN;SHBG_HUMAN	4	94.578	73.7399	374.101	192.261	238.502	118.062	310.464	246.591	138.359	66.2377	161.179	87.9755	112.561	88.9936	1028.79	94.9249	130.569	205.64	73.5697	76.8597	43.7247	33.5533
A0A0C4DGN4	Zymogen granule protein 16B	ZG16B	A0A0C4DGN4;A0A0U1RQZ6;C3PTT6;G8H6I3;Q96DA0	A0A0C4DGN4;A0A0U1RQZ6;C3PTT6;G8H6I3;Q96DA0	ZG16B;ZG16B;PAUF;EECP;ZG16B	Zymogen granule protein 16B;Zymogen granule protein 16 homolog B;Pancreatic adenocarcinoma upregulated factor;Endocrine and exocrine protein;Zymogen granule protein 16 homolog B	A0A0C4DGN4_HUMAN;A0A0U1RQZ6_HUMAN;C3PTT6_HUMAN;G8H6I3_HUMAN;ZG16B_HUMAN	4	40.9341	64.3118	219.167	33.6169	31.1023	32.5965	59.1098	329.271	333.781	106.68	76.515	56.6424	89.5832	416.356	15.8324	47.4757	43.8315	41.2272	92.8228	93.7089	72.9101	129.078
A0A0C4DGR4	Egl-9 family hypoxia inducible factor 2	EGLN2	A0A0C4DGR4;M0R1L0;M0R350;Q96KS0	A0A0C4DGR4;M0R1L0;M0R350;Q96KS0	EGLN2	Egl-9 family hypoxia inducible factor 2;Egl-9 family hypoxia inducible factor 2 (Fragment);Egl-9 family hypoxia inducible factor 2 (Fragment);Prolyl hydroxylase EGLN2	A0A0C4DGR4_HUMAN;M0R1L0_HUMAN;M0R350_HUMAN;EGLN2_HUMAN	1					3616.83			777.234	1771.65	754.183	10629.1		3820.84	2804.65			26.482	57.9884	1300.37	15.8317	196.019
A0A0C4DGS1	Dolichyl-diphosphooligosaccharide--protein glycosyltransferase 48 kDa subunit	DDOST	A0A0C4DGS1;P39656;U3KQ84	A0A0C4DGS1;P39656;U3KQ84	DDOST	Dolichyl-diphosphooligosaccharide--protein glycosyltransferase 48 kDa subunit;Dolichyl-diphosphooligosaccharide--protein glycosyltransferase 48 kDa subunit;Dolichyl-diphosphooligosaccharide--protein glycosyltransferase 48 kDa subunit (Fragment)	A0A0C4DGS1_HUMAN;OST48_HUMAN;U3KQ84_HUMAN	1	46.9473	48.94	124.676			158.119			65.3711	68.2291		80.8042		34.5546					89.1592	74.557	112.085	70.6983
A0A0C4DGV8	Semaphorin 3B	SEMA3B	A0A0C4DGV8;A0A1S5UZH6;B4DEK9;Q13214;Q59FY7;Q6PI51	A0A0C4DGV8;A0A1S5UZH6;B4DEK9;Q13214;Q59FY7;Q6PI51	SEMA3B;SEMA3B;SEMA3B;SEMA3B;;SEMA3B	Semaphorin 3B;Semaphorin-3B;Semaphorin 3B;Semaphorin-3B;Semaphorin 3B isoform 2 variant (Fragment);SEMA3B protein (Fragment)	A0A0C4DGV8_HUMAN;A0A1S5UZH6_HUMAN;B4DEK9_HUMAN;SEM3B_HUMAN;Q59FY7_HUMAN;Q6PI51_HUMAN	3	109.244	162.445								27.1676		139.459							74.1823	128.685		102.612
A0A0C4DGZ5	Tyrosine--tRNA ligase	YARS1	A0A0C4DGZ5;A0A0S2Z4R1;A0A6Q8PF15;A0A6Q8PFC1;A0A6Q8PFX2;A0A6Q8PFX4;P54577	A0A0C4DGZ5;A0A0S2Z4R1;A0A6Q8PF15;A0A6Q8PFC1;A0A6Q8PFX2;A0A6Q8PFX4;P54577	YARS1;YARS;YARS1;YARS1;YARS1;YARS1;YARS1	Tyrosine--tRNA ligase;Tyrosine--tRNA ligase (Fragment);tyrosine--tRNA ligase;Tyrosyl-tRNA synthetase 1;Tyrosine--tRNA ligase;Tyrosine--tRNA ligase;Tyrosine--tRNA ligase, cytoplasmic	A0A0C4DGZ5_HUMAN;A0A0S2Z4R1_HUMAN;A0A6Q8PF15_HUMAN;A0A6Q8PFC1_HUMAN;A0A6Q8PFX2_HUMAN;A0A6Q8PFX4_HUMAN;SYYC_HUMAN	1					150.917	105.798				178.85		89.521					112.308				65.1492
A0A0C4DH07	Latent transforming growth factor beta binding protein 4	LTBP4	A0A0C4DH07;Q8N2S1	A0A0C4DH07;Q8N2S1	LTBP4	Latent transforming growth factor beta binding protein 4;Latent-transforming growth factor beta-binding protein 4	A0A0C4DH07_HUMAN;LTBP4_HUMAN	12	212.333	310.795	447.24	181.91	145.059	278.71	361.472	316.989	609.758	284.612	137.199	273.754	116.761		54.7108	168.646	315.286	198.051	282.874	273.621	322.189	290.019
A0A0C4DH29	Immunoglobulin heavy variable 1-3	IGHV1-3	A0A0C4DH29;A0A2U8J996;A0A5C2GG16;A0A5C2GIS1;A0A7T0LNB2;A2N7P4	A0A0C4DH29;A0A2U8J996;A0A5C2GG16;A0A5C2GIS1;A0A7T0LNB2;A2N7P4	IGHV1-3;IgH;;;;IGHM	Immunoglobulin heavy variable 1-3;Ig heavy chain variable region (Fragment);IG c375_heavy_IGHV1-3_IGHD2-8_IGHJ4 (Fragment);IG c994_heavy_IGHV1-3_IGHD3-16_IGHJ4 (Fragment);Immunglobulin heavy chain variable region (Fragment);Immunoglobulin mu-chain D-J4-region (Fragment)	HV103_HUMAN;A0A2U8J996_HUMAN;A0A5C2GG16_HUMAN;A0A5C2GIS1_HUMAN;A0A7T0LNB2_HUMAN;A2N7P4_HUMAN	1	201.613	295.681		125.359	710.761	160.752	98.8038	103.246	106.927	483.134	568.775	168.304	152.861	319.243	482.346	247.594	266.403	196.985	84.656	134.056		68.7072
A0A0C4DH55	Immunoglobulin kappa variable 3D-7	IGKV3D-7	A0A0C4DH55;A0A0C4DH90	A0A0C4DH55;A0A0C4DH90	IGKV3D-7;IGKV3OR2-268	Immunoglobulin kappa variable 3D-7;Immunoglobulin kappa variable 3/OR2-268 (non-functional) (Fragment)	KVD07_HUMAN;A0A0C4DH90_HUMAN	1												43.3959					68.4336
A0A0D6A0A8	Serum amyloid A protein	SAA2-SAA3	A0A0D6A0A8;E9PR14;G3V1D9	A0A0D6A0A8;E9PR14;G3V1D9	SAA2-SAA3;SAA2;SAA2	Serum amyloid A protein	A0A0D6A0A8_HUMAN;E9PR14_HUMAN;G3V1D9_HUMAN	1		393.966								52.2042	114.499	385.662					58.9455		72.69	293.335	207.153	226.376
A0A0D6K958	MHC class I antigen	HLA-C	A0A0D6K958;F5CR31	A0A0D6K958;F5CR31	HLA-C	MHC class I antigen;MHC class I antigen (Fragment)	A0A0D6K958_HUMAN;F5CR31_HUMAN	1										113.288		158.662										980.932
A0A0D9SEM5	Neurexin 1	NRXN1	A0A0D9SEM5;A0A0R4J2G7;A0A1B0GTL0;A0A1D5RMU6;A4FVB9;B4DIT5;E7ERL8;H0Y568;H7BYC7;P58400;Q08AH0;Q9ULB1	A0A0D9SEM5;A0A0R4J2G7;A0A1B0GTL0;A0A1D5RMU6;A4FVB9;B4DIT5;E7ERL8;H0Y568;H7BYC7;P58400;Q08AH0;Q9ULB1	NRXN1;NRXN1;NRXN1;NRXN1;NRXN1;;NRXN1;NRXN1;NRXN1;NRXN1;NRXN1;NRXN1	Neurexin 1;Neurexin 1;Neurexin 1;Neurexin 1;NRXN1 protein (Fragment);cDNA FLJ57994, highly similar to Neurexin-1-alpha;Neurexin 1;Neurexin 1;Neurexin 1;Neurexin-1-beta;NRXN1 protein;Neurexin-1	A0A0D9SEM5_HUMAN;A0A0R4J2G7_HUMAN;A0A1B0GTL0_HUMAN;A0A1D5RMU6_HUMAN;A4FVB9_HUMAN;B4DIT5_HUMAN;E7ERL8_HUMAN;H0Y568_HUMAN;H7BYC7_HUMAN;NRX1B_HUMAN;Q08AH0_HUMAN;NRX1A_HUMAN	1		158.139		492.999		132.574	3736.57	2279.21	2586.32	520.993	733.097	75.196	206.88			209.353	572.108	187.921	100.585	100.805	96.2272	101.181
A0A0D9SF54	Spectrin alpha, non-erythrocytic 1	SPTAN1	A0A0D9SF54;A0A0D9SFF6;A0A0D9SGF6;A0A384P5S9;A0A994J4G5;A0A994J6W3;Q13813	A0A0D9SF54;A0A0D9SFF6;A0A0D9SGF6;A0A384P5S9;A0A994J4G5;A0A994J6W3;Q13813	SPTAN1;SPTAN1;SPTAN1;;SPTAN1;SPTAN1;SPTAN1	Spectrin alpha, non-erythrocytic 1;Spectrin alpha, non-erythrocytic 1;Spectrin alpha, non-erythrocytic 1;Epididymis secretory sperm binding protein;Spectrin alpha, non-erythrocytic 1 (Fragment);Spectrin alpha, non-erythrocytic 1;Spectrin alpha chain, non-erythrocytic 1	A0A0D9SF54_HUMAN;A0A0D9SFF6_HUMAN;A0A0D9SGF6_HUMAN;A0A384P5S9_HUMAN;A0A994J4G5_HUMAN;A0A994J6W3_HUMAN;SPTN1_HUMAN	23	101.866	59.7314	65.0336	25.8362	71.9578	71.2985	46.8989	46.8601	32.5006	34.283	35.0022	331.525	29.5173	27.8959	252.65	492.288	195.349	343.786	33.326	45.9451	92.5257	89.1972
A0A0D9SFL3	EWS RNA binding protein 1	EWSR1	A0A0D9SFL3;B0QYK0;C9JGE3;H7BY36;Q01844	A0A0D9SFL3;B0QYK0;C9JGE3;H7BY36;Q01844	EWSR1	EWS RNA binding protein 1;EWS RNA binding protein 1;EWS RNA binding protein 1;EWS RNA binding protein 1 (Fragment);RNA-binding protein EWS	A0A0D9SFL3_HUMAN;B0QYK0_HUMAN;C9JGE3_HUMAN;H7BY36_HUMAN;EWS_HUMAN	2	78.8162	69.4974			42.5552	22.7117	59.8137	16.3995		41.5947		76.7134			59.8082	83.1306	70.634	112.465	117.733	99.0469	200.846	83.6792
A0A0D9SG71	Ubiquitin conjugating enzyme E2 A	UBE2A	A0A0D9SG71;A0A0R4J2E5;A0A8Q3SIL6;B4DWT6;P49459;Q53G67;Q53G86	A0A0D9SG71;A0A0R4J2E5;A0A8Q3SIL6;B4DWT6;P49459;Q53G67;Q53G86	UBE2A;UBE2A;UBE2A;;UBE2A;;	Ubiquitin conjugating enzyme E2 A;Ubiquitin conjugating enzyme E2 A;Ubiquitin conjugating enzyme E2 A;cDNA FLJ51703, highly similar to Ubiquitin-conjugating enzyme E2 A;Ubiquitin-conjugating enzyme E2 A;Ubiquitin-conjugating enzyme E2A isoform 1 variant (Fragment);Ubiquitin-conjugating enzyme E2A isoform 1 variant (Fragment)	A0A0D9SG71_HUMAN;A0A0R4J2E5_HUMAN;A0A8Q3SIL6_HUMAN;B4DWT6_HUMAN;UBE2A_HUMAN;Q53G67_HUMAN;Q53G86_HUMAN	1	174.719					179.79				132.184		168.739							326.76			233.373
A0A0E3VY36	Gastrin	GAS	A0A0E3VY36;P01350	A0A0E3VY36;P01350	GAS;GAST	Gastrin	A0A0E3VY36_HUMAN;GAST_HUMAN	1							64.8216			86.1942						71.6763						30.7693
A0A0F7NGI8	Leucine rich repeat (In FLII) interacting protein 1, isoform CRA_c	LRRFIP1	A0A0F7NGI8;Q32MZ4	A0A0F7NGI8;Q32MZ4	LRRFIP1	Leucine rich repeat (In FLII) interacting protein 1, isoform CRA_c;Leucine-rich repeat flightless-interacting protein 1	A0A0F7NGI8_HUMAN;LRRF1_HUMAN	1		18.0694
A0A0F7RQE6	Luteinizing hormone beta polypeptide	LHB	A0A0F7RQE6;P01229;Q8WXL0	A0A0F7RQE6;P01229;Q8WXL0	LHB	Luteinizing hormone beta polypeptide;Lutropin subunit beta;Luteinizing hormone beta subunit (Fragment)	A0A0F7RQE6_HUMAN;LSHB_HUMAN;Q8WXL0_HUMAN	1		2198.75						53.6763	89.216	109.979						471.476		1494.67	51.0421
A0A0F7WBW2	Leucocyte Antigen	HLA-E	A0A0F7WBW2;A0A4E9D3W4;A0A4E9E4P1;A0A4E9E9K8;A0A5C0C6I5;A0A7L7TM74;B4DL31;I3RW89;P13747;Q29939;Q2L6I5;Q59EE1;Q6DU50;S5RFZ0	A0A0F7WBW2;A0A4E9D3W4;A0A4E9E4P1;A0A4E9E9K8;A0A5C0C6I5;A0A7L7TM74;B4DL31;I3RW89;P13747;Q29939;Q2L6I5;Q59EE1;Q6DU50;S5RFZ0	HLA-E;HLA-E;HLA-E;HLA-E;HLA-E;HLA-E;;HLA-E;HLA-E;HLA-B;HLA-E;;HLA-E;HLA-E	Leucocyte Antigen;MHC class I antigen;MHC class I antigen;MHC class I antigen;MHC class I antigen;MHC class I antigen;cDNA FLJ52681, highly similar to HLA class I histocompatibility antigen, alpha chain E;MHC class Ib antigen (Fragment);HLA class I histocompatibility antigen, alpha chain E;MHC class I lymphocyte antigen (Fragment);Major histocompatibility complex, class I, E;HLA class I histocomp…	A0A0F7WBW2_HUMAN;A0A4E9D3W4_HUMAN;A0A4E9E4P1_HUMAN;A0A4E9E9K8_HUMAN;A0A5C0C6I5_HUMAN;A0A7L7TM74_HUMAN;B4DL31_HUMAN;I3RW89_HUMAN;HLAE_HUMAN;Q29939_HUMAN;Q2L6I5_HUMAN;Q59EE1_HUMAN;Q6DU50_HUMAN;S5RFZ0_HUMAN	4		74.3629			40.7151	35.2861			43.8981	11.1008		61.1134				51.4474	31.88		45.2107	53.9274	76.1211	62.0901
A0A0G2JHA9	Myelin-oligodendrocyte glycoprotein	MOG	A0A0G2JHA9;A0A0G2JHM8;A0A0G2JI49;A0A0G2JIQ0;A0A0G2JIU9;A0A0G2JJE4;A0A0G2JKI0;A0A140T9L1;A0A1U9X811;A0A1U9X814;A0A1U9X816;A0A1U9X817;C9JTE0;H0Y8A0;I7HIL1;J3JRT3;Q16653;Q56UX9;Q59EJ6;Q5SSB8	A0A0G2JHA9;A0A0G2JHM8;A0A0G2JI49;A0A0G2JIQ0;A0A0G2JIU9;A0A0G2JJE4;A0A0G2JKI0;A0A140T9L1;A0A1U9X811;A0A1U9X814;A0A1U9X816;A0A1U9X817;C9JTE0;H0Y8A0;I7HIL1;J3JRT3;Q16653;Q56UX9;Q59EJ6;Q5SSB8	MOG;MOG;MOG;MOG;MOG;MOG;MOG;MOG;;;;;MOG;MOG;RP11-145L22.1-002;RP11-145L22.1-003;MOG;;;MOG	Myelin-oligodendrocyte glycoprotein;Myelin-oligodendrocyte glycoprotein;Myelin-oligodendrocyte glycoprotein (Fragment);Myelin-oligodendrocyte glycoprotein;Myelin-oligodendrocyte glycoprotein;Myelin-oligodendrocyte glycoprotein (Fragment);Myelin-oligodendrocyte glycoprotein;Myelin-oligodendrocyte glycoprotein (Fragment);MOG;MOG;MOG;MOG;Myelin-oligodendrocyte glycoprotein;Myelin oligodendrocyte gly…	A0A0G2JHA9_HUMAN;A0A0G2JHM8_HUMAN;A0A0G2JI49_HUMAN;A0A0G2JIQ0_HUMAN;A0A0G2JIU9_HUMAN;A0A0G2JJE4_HUMAN;A0A0G2JKI0_HUMAN;A0A140T9L1_HUMAN;A0A1U9X811_HUMAN;A0A1U9X814_HUMAN;A0A1U9X816_HUMAN;A0A1U9X817_HUMAN;C9JTE0_HUMAN;H0Y8A0_HUMAN;I7HIL1_HUMAN;J3JRT3_HUMAN;MOG_HUMAN;Q56UX9_HUMAN;Q59EJ6_HUMAN;Q5SSB8_HUMAN	2	61.8166	55.9317	135.857				91.7519			62.8786		35.6085					52.8765				54.8858
A0A0G2JIW1	Heat shock 70 kDa protein 1B	HSPA1B	A0A0G2JIW1;A0A1U9X7W4;A8K5I0;P0DMV8;P0DMV9;Q59EJ3	A0A0G2JIW1;A0A1U9X7W4;A8K5I0;P0DMV8;P0DMV9;Q59EJ3	HSPA1B;;HEL-S-103;HSPA1A;HSPA1B;	Heat shock 70 kDa protein 1B;HSPA1A;Epididymis secretory protein Li 103;Heat shock 70 kDa protein 1A;Heat shock 70 kDa protein 1B;Heat shock 70kDa protein 1A variant (Fragment)	A0A0G2JIW1_HUMAN;A0A1U9X7W4_HUMAN;A8K5I0_HUMAN;HS71A_HUMAN;HS71B_HUMAN;Q59EJ3_HUMAN	16	226.36	158.975	294.618	112.185	249.673	166.229	212.451	235.008	252.293	213.887	144.834	1041.93	90.6541	233.831	470.912	2619.74	545.217	697.288	89.3442	126.017	756.585	187.179
A0A0G2JJA7	Proteasome subunit beta	PSMB9	A0A0G2JJA7;A0A1U9X8D7;A0A1U9X8E2;A0A1U9X8E3;A2ACR1;P28065	A0A0G2JJA7;A0A1U9X8D7;A0A1U9X8E2;A0A1U9X8E3;A2ACR1;P28065	PSMB9;;;;PSMB9;PSMB9	Proteasome subunit beta;Proteasome subunit beta;Proteasome subunit beta;Proteasome subunit beta;Proteasome subunit beta;Proteasome subunit beta type-9	A0A0G2JJA7_HUMAN;A0A1U9X8D7_HUMAN;A0A1U9X8E2_HUMAN;A0A1U9X8E3_HUMAN;A2ACR1_HUMAN;PSB9_HUMAN	3					14.6342					19.6977						64.9591		97.1962			5.03713
A0A0G2JJF5	Advanced glycosylation end product-specific receptor	AGER	A0A0G2JJF5;A0A0G2JJW2;A0A0G2JKB6;A0A0G2JL21;A0A0G2JL23;A0A0G2JL37;A0A0G2JL65;A0A1U9X782;A0A1U9X785;A0A1U9X790;B4DNX3;B5A978;B5A979;B5A980;B5A981;B5A982;E9LVY5;E9LVY6;F1ABN5;Q101R3;Q101R5;Q15109;Q3L1R2;Q5SSZ2;Q5SSZ3	A0A0G2JJF5;A0A0G2JJW2;A0A0G2JKB6;A0A0G2JL21;A0A0G2JL23;A0A0G2JL37;A0A0G2JL65;A0A1U9X782;A0A1U9X785;A0A1U9X790;B4DNX3;B5A978;B5A979;B5A980;B5A981;B5A982;E9LVY5;E9LVY6;F1ABN5;Q101R3;Q101R5;Q15109;Q3L1R2;Q5SSZ2;Q5SSZ3	AGER;AGER;AGER;AGER;AGER;AGER;AGER;;;;;RAGE;RAGE;RAGE;RAGE;AGER;AGER;AGER;AGER;AGER;AGER;AGER;AGER;AGER;AGER	Advanced glycosylation end product-specific receptor;Advanced glycosylation end product-specific receptor (Fragment);Advanced glycosylation end product-specific receptor (Fragment);Advanced glycosylation end product-specific receptor;Advanced glycosylation end product-specific receptor;Advanced glycosylation end product-specific receptor;Advanced glycosylation end product-specific receptor;AGER;A…	A0A0G2JJF5_HUMAN;A0A0G2JJW2_HUMAN;A0A0G2JKB6_HUMAN;A0A0G2JL21_HUMAN;A0A0G2JL23_HUMAN;A0A0G2JL37_HUMAN;A0A0G2JL65_HUMAN;A0A1U9X782_HUMAN;A0A1U9X785_HUMAN;A0A1U9X790_HUMAN;B4DNX3_HUMAN;B5A978_HUMAN;B5A979_HUMAN;B5A980_HUMAN;B5A981_HUMAN;B5A982_HUMAN;E9LVY5_HUMAN;E9LVY6_HUMAN;F1ABN5_HUMAN;Q101R3_HUMAN;Q101R5_HUMAN;RAGE_HUMAN;Q3L1R2_HUMAN;Q5SSZ2_HUMAN;Q5SSZ3_HUMAN	1	206.382						272.593		192.094	182.618		153.106
A0A0G2JKF9	GABBR1	GABBR1	A0A0G2JKF9;A0A140TA42;A0A1U9X7Q3;A0A1U9X7Q8;A0A1U9X7Q9;A0A1U9X7R0;A0A1U9X7R1;C9J342;C9JZG6;F8WAV2;F8WDC0;Q9UBS5	A0A0G2JKF9;A0A140TA42;A0A1U9X7Q3;A0A1U9X7Q8;A0A1U9X7Q9;A0A1U9X7R0;A0A1U9X7R1;C9J342;C9JZG6;F8WAV2;F8WDC0;Q9UBS5	GABBR1;GABBR1;;;;;;GABBR1;GABBR1;GABBR1;GABBR1;GABBR1	GABBR1;Gamma-aminobutyric acid type B receptor subunit 1;GABBR1;GABBR1;GABBR1;GABBR1;GABBR1;Gamma-aminobutyric acid type B receptor subunit 1;Gamma-aminobutyric acid type B receptor subunit 1;Gamma-aminobutyric acid type B receptor subunit 1;Gamma-aminobutyric acid type B receptor subunit 1;Gamma-aminobutyric acid type B receptor subunit 1	A0A0G2JKF9_HUMAN;A0A140TA42_HUMAN;A0A1U9X7Q3_HUMAN;A0A1U9X7Q8_HUMAN;A0A1U9X7Q9_HUMAN;A0A1U9X7R0_HUMAN;A0A1U9X7R1_HUMAN;C9J342_HUMAN;C9JZG6_HUMAN;F8WAV2_HUMAN;F8WDC0_HUMAN;GABR1_HUMAN	1						46.2548				27.1658									21.3196		38.9173
A0A0G2JL76	Choline transporter-like protein	SLC44A4	A0A0G2JL76;A0A140VJH4;A0A1U9X8K1;A0A1U9X8K6;A0A1U9X8K7;A0A1U9X8L1;Q53GD3	A0A0G2JL76;A0A140VJH4;A0A1U9X8K1;A0A1U9X8K6;A0A1U9X8K7;A0A1U9X8L1;Q53GD3	SLC44A4;;;;;;SLC44A4	Choline transporter-like protein;Choline transporter-like protein;Choline transporter-like protein;Choline transporter-like protein;Choline transporter-like protein;Choline transporter-like protein;Choline transporter-like protein 4	A0A0G2JL76_HUMAN;A0A140VJH4_HUMAN;A0A1U9X8K1_HUMAN;A0A1U9X8K6_HUMAN;A0A1U9X8K7_HUMAN;A0A1U9X8L1_HUMAN;CTL4_HUMAN	4		71.7467	198.059	67.6196	21.783	88.2956	153.145	279.877	195.034	167.124	113.042	30.8569	45.2678	90.8744	68.4525	45.0191	20.5417	47.4268	40.876	74.0994	68.4403	74.7212
A0A0G2JLE6	HCG2042992	KRTAP4-8	A0A0G2JLE6;A0A0G2JPP1;A0A140TA64;Q9BQ66;Q9BYQ5;Q9BYR0;Q9BYR2	A0A0G2JLE6;A0A0G2JPP1;A0A140TA64;Q9BQ66;Q9BYQ5;Q9BYR0;Q9BYR2	KRTAP4-8;KRTAP4-8;LOC100996750;KRTAP4-12;KRTAP4-6;KRTAP4-7;KRTAP4-5	HCG2042992;Keratin-associated protein 4-8;Uncharacterized protein;Keratin-associated protein 4-12;Keratin-associated protein 4-6;Keratin-associated protein 4-7;Keratin-associated protein 4-5	A0A0G2JLE6_HUMAN;A0A0G2JPP1_HUMAN;A0A140TA64_HUMAN;KR412_HUMAN;KRA46_HUMAN;KRA47_HUMAN;KRA45_HUMAN	1	107.366											10966.5									59.2662
A0A0G2JLV7	Leukocyte-associated immunoglobulin-like receptor 1	LAIR1	A0A0G2JLV7;A0A0G2JM94;A0A0G2JMI0;A0A0G2JNK8;A0A0G2JNU6;A0A0G2JP18;A0A0G2JQ50;A0A140T8W3	A0A0G2JLV7;A0A0G2JM94;A0A0G2JMI0;A0A0G2JNK8;A0A0G2JNU6;A0A0G2JP18;A0A0G2JQ50;A0A140T8W3	LAIR1	Leukocyte-associated immunoglobulin-like receptor 1	A0A0G2JLV7_HUMAN;A0A0G2JM94_HUMAN;A0A0G2JMI0_HUMAN;A0A0G2JNK8_HUMAN;A0A0G2JNU6_HUMAN;A0A0G2JP18_HUMAN;A0A0G2JQ50_HUMAN;A0A140T8W3_HUMAN	3	845.101	3681.72	816.761	3911.69	1055.52	1986.52	2809.96	2817	3368.29	4208.22	1741.72	617.299	3991.57	98.0048	448.82	611.556	1535.79	1046.02	2876.37	2355.61	2465.95	2385.04
A0A0G2JMH6	HLA-DRA	HLA-DRA	A0A0G2JMH6;A0A1V0E3V4;B0UXD8;P01903	A0A0G2JMH6;A0A1V0E3V4;B0UXD8;P01903	HLA-DRA	HLA-DRA;HLA-DRA;HLA-DRA;HLA class II histocompatibility antigen, DR alpha chain	A0A0G2JMH6_HUMAN;A0A1V0E3V4_HUMAN;B0UXD8_HUMAN;DRA_HUMAN	4	89.5896	117.015	199.89	61.1471	36.4701	77.6784	362.231	91.7482	117.833	52.4577	797.658	125.06	335.039	106.302	102.659	307.306	35.3723	64.2092	73.0299	34.1029	181.875	118.535
A0A0G2JMW3	Cadherin-related family member 5	CDHR5	A0A0G2JMW3;A0A0G2JP44;A0A158T700;B4DV98;Q58EZ6;Q9HBB8	A0A0G2JMW3;A0A0G2JP44;A0A158T700;B4DV98;Q58EZ6;Q9HBB8	CDHR5;CDHR5;;;MUPCDH;CDHR5	Cadherin-related family member 5;Cadherin-related family member 5;Differentiation-associated catenin regulator;cDNA FLJ53522, highly similar to Homo sapiens mucin and cadherin-like (MUCDHL), transcript variant 3, mRNA;Mucin-like protocadherin;Cadherin-related family member 5	A0A0G2JMW3_HUMAN;A0A0G2JP44_HUMAN;A0A158T700_HUMAN;B4DV98_HUMAN;Q58EZ6_HUMAN;CDHR5_HUMAN	5			77.5331	64.0639	8.60012	37.5257	43.387	45.2605	43.0437	54.9319	53.901	11.1539	37.4569	13.615	61.4112	17.8739	18.8056	106.478	34.633	29.6424	12.2291	20.1159
A0A0G2JN29	Nodal modulator 1	NOMO1	A0A0G2JN29;A0A0G2JP90;A0A7I2V2Z5;A0A7I2V3P4;A0A7I2V4D7;A0A7I2V4T6;A0A7I2V686;A0A7I2V6B0;J3KN36;P69849;Q15155;Q5JPE7	A0A0G2JN29;A0A0G2JP90;A0A7I2V2Z5;A0A7I2V3P4;A0A7I2V4D7;A0A7I2V4T6;A0A7I2V686;A0A7I2V6B0;J3KN36;P69849;Q15155;Q5JPE7	NOMO1;NOMO1;NOMO3;NOMO3;NOMO3;NOMO3;NOMO3;NOMO3;NOMO3;NOMO3;NOMO1;NOMO2	Nodal modulator 1;Nodal modulator 1;NODAL modulator 3;NODAL modulator 3;NODAL modulator 3;NODAL modulator 3;NODAL modulator 3;NODAL modulator 3;Nodal modulator 3;BOS complex subunit NOMO3;BOS complex subunit NOMO1;BOS complex subunit NOMO2	A0A0G2JN29_HUMAN;A0A0G2JP90_HUMAN;A0A7I2V2Z5_HUMAN;A0A7I2V3P4_HUMAN;A0A7I2V4D7_HUMAN;A0A7I2V4T6_HUMAN;A0A7I2V686_HUMAN;A0A7I2V6B0_HUMAN;J3KN36_HUMAN;NOMO3_HUMAN;NOMO1_HUMAN;NOMO2_HUMAN	1						45.0476											34.1022				98.7762	108.246
A0A0G2JNP3	Leukocyte immunoglobulin-like receptor subfamily B member 5	LILRB5	A0A0G2JNP3;A0A0G2JNY7;A0A0G2JPM8;O75023	A0A0G2JNP3;A0A0G2JNY7;A0A0G2JPM8;O75023	LILRB5	Leukocyte immunoglobulin-like receptor subfamily B member 5	A0A0G2JNP3_HUMAN;A0A0G2JNY7_HUMAN;A0A0G2JPM8_HUMAN;LIRB5_HUMAN	4	105.281	133.593	16.6008	57.526	80.8433	105.393				70.1553		35.574				43.6429	36.4369		366.703	245.482	144.813	153.733
A0A0G2JQD6	Extracellular serine/threonine protein kinase FAM20C (Fragment)	FAM20C	A0A0G2JQD6;Q8IXL6	A0A0G2JQD6;Q8IXL6	FAM20C	Extracellular serine/threonine protein kinase FAM20C (Fragment);Extracellular serine/threonine protein kinase FAM20C	A0A0G2JQD6_HUMAN;FA20C_HUMAN	2						52.3856								28.1948						38.7493		87.1858
A0A0G2JQN5	Acireductone dioxygenase (Fragment)	ADI1	A0A0G2JQN5;Q9BV57	A0A0G2JQN5;Q9BV57	ADI1	Acireductone dioxygenase (Fragment);Acireductone dioxygenase	A0A0G2JQN5_HUMAN;MTND_HUMAN	1																				5.11778
A0A0G2JR51	Neutrophil cytosol factor 4 (Fragment)	NCF4	A0A0G2JR51;A0A217FLJ2;A0A494BZS1;B0QY04;Q15080;Q53FG4;Q6FGM9	A0A0G2JR51;A0A217FLJ2;A0A494BZS1;B0QY04;Q15080;Q53FG4;Q6FGM9	NCF4;NCF4;NCF4;NCF4;NCF4;;NCF4	Neutrophil cytosol factor 4 (Fragment);Neutrophil cytosol factor 4;Neutrophil cytosolic factor 4;Neutrophil cytosol factor 4 (Fragment);Neutrophil cytosol factor 4;Neutrophil cytosolic factor 4 (40kD) isoform 1 variant (Fragment);NCF4 protein	A0A0G2JR51_HUMAN;A0A217FLJ2_HUMAN;A0A494BZS1_HUMAN;B0QY04_HUMAN;NCF4_HUMAN;Q53FG4_HUMAN;Q6FGM9_HUMAN	1					15.9122	11.2886									19.8865
A0A0G2JSC0	Immunoglobulin lambda variable 5-45 (Fragment)	IGLV5-45	A0A0G2JSC0;A0A5C2FZ04;A0A5C2GZQ1;Q5NV82	A0A0G2JSC0;A0A5C2FZ04;A0A5C2GZQ1;Q5NV82	IGLV5-45;;;V4-2	Immunoglobulin lambda variable 5-45 (Fragment);IGL c885_light_IGLV5-45_IGLJ3 (Fragment);IG c1270_light_IGLV5-45_IGLJ2 (Fragment);V4-2 protein (Fragment)	A0A0G2JSC0_HUMAN;A0A5C2FZ04_HUMAN;A0A5C2GZQ1_HUMAN;Q5NV82_HUMAN	4	383.731	1027.93	856.499	142.856	1084.45	570.588	58.4752	382.343	326.849	804.927	2979.63	481.102	581.885	525.367	1529.59	771.265	376.701	810.527	1064.37	1255.77	1044.69	815.337
A0A0J9YWA1	Copine 5	CPNE5	A0A0J9YWA1;E7ENV7;Q86YQ8;Q8IYJ1;Q9HCH3	A0A0J9YWA1;E7ENV7;Q86YQ8;Q8IYJ1;Q9HCH3	CPNE5;CPNE8;CPNE8;CPNE9;CPNE5	Copine 5;Copine 8;Copine-8;Copine-9;Copine-5	A0A0J9YWA1_HUMAN;E7ENV7_HUMAN;CPNE8_HUMAN;CPNE9_HUMAN;CPNE5_HUMAN	1	14.1609	48.9908	315.573	41.9049		87.5305		136.436	148.519	34.6934		33.0704	22.7991			25.7796	44.053				16.257	34.4678
A0A0J9YWQ3	Alpha-2-antiplasmin (Fragment)	SERPINF2	A0A0J9YWQ3	A0A0J9YWQ3	SERPINF2	Alpha-2-antiplasmin (Fragment)	A0A0J9YWQ3_HUMAN	1															104.701			43.7275
A0A0J9YWU9	Ig-like domain-containing protein (Fragment)		A0A0J9YWU9	A0A0J9YWU9		Ig-like domain-containing protein (Fragment)	A0A0J9YWU9_HUMAN	1		28.889						27.9788		66.524								49.6735		48.0119
A0A0J9YX13	GDP-L-fucose synthase (Fragment)	GFUS	A0A0J9YX13;A0A140VKC8;B3KU96;B4DZW9;E9PKL9;E9PLH9;E9PP14;H0YE90;Q13630	A0A0J9YX13;A0A140VKC8;B3KU96;B4DZW9;E9PKL9;E9PLH9;E9PP14;H0YE90;Q13630	GFUS;;;;GFUS;GFUS;GFUS;GFUS;GFUS	GDP-L-fucose synthase (Fragment);GDP-L-fucose synthase;cDNA FLJ39433 fis, clone PROST2004142, highly similar to GDP-L-fucose synthetase;cDNA FLJ57685, highly similar to GDP-L-fucose synthetase;GDP-L-fucose synthase (Fragment);GDP-L-fucose synthase (Fragment);GDP-L-fucose synthase (Fragment);GDP-L-fucose synthase (Fragment);GDP-L-fucose synthase	A0A0J9YX13_HUMAN;A0A140VKC8_HUMAN;B3KU96_HUMAN;B4DZW9_HUMAN;E9PKL9_HUMAN;E9PLH9_HUMAN;E9PP14_HUMAN;H0YE90_HUMAN;FCL_HUMAN	1						103.442						116.799				210.966	184.104	79.4485			690.159
A0A0J9YX89	Selenoprotein F (Fragment)	SELENOF	A0A0J9YX89;O60613	A0A0J9YX89;O60613	SELENOF	Selenoprotein F (Fragment);Selenoprotein F	A0A0J9YX89_HUMAN;SEP15_HUMAN	1	21.5479	27.503				12.4313						46.2662				29.7644			130.718	83.5505		60.2563
A0A0J9YXF8	Proline-rich protein 4	PRR4	A0A0J9YXF8;Q16378	A0A0J9YXF8;Q16378	PRR4	Proline-rich protein 4	A0A0J9YXF8_HUMAN;PROL4_HUMAN	5	180.609	154.36	146.005	366.601		509.64	836.155	1239.58	1175.48	124.532	58.7143	175.496	156.55			155.175	162.065		172.587	131.867	244.278	146.478
A0A0J9YXN6	Vesicle-fusing ATPase (Fragment)	NSF	A0A0J9YXN6;A0A384MTI6;A0A994J5C5;A0A994J5K9;A0A994J5X2;A0A994J5X9;A0A994J855;B4DH19;B4DSK5;B7Z5J7;B7Z9U2;I3L0N3;I3L2G1;K7EQD6;P46459;Q96D47	A0A0J9YXN6;A0A384MTI6;A0A994J5C5;A0A994J5K9;A0A994J5X2;A0A994J5X9;A0A994J855;B4DH19;B4DSK5;B7Z5J7;B7Z9U2;I3L0N3;I3L2G1;K7EQD6;P46459;Q96D47	NSF;;NSF;NSF;NSF;NSF;NSF;NSF;;;;NSF;NSF;NSF;NSF;NSF	Vesicle-fusing ATPase (Fragment);Vesicle-fusing ATPase;Vesicle-fusing ATPase;Vesicle-fusing ATPase;Vesicle-fusing ATPase;Vesicle-fusing ATPase;Vesicle-fusing ATPase;Vesicle-fusing ATPase;Vesicle-fusing ATPase;Vesicle-fusing ATPase;Vesicle-fusing ATPase;Vesicle-fusing ATPase;Vesicle-fusing ATPase (Fragment);Vesicle-fusing ATPase;Vesicle-fusing ATPase;Vesicle-fusing ATPase (Fragment)	A0A0J9YXN6_HUMAN;A0A384MTI6_HUMAN;A0A994J5C5_HUMAN;A0A994J5K9_HUMAN;A0A994J5X2_HUMAN;A0A994J5X9_HUMAN;A0A994J855_HUMAN;B4DH19_HUMAN;B4DSK5_HUMAN;B7Z5J7_HUMAN;B7Z9U2_HUMAN;I3L0N3_HUMAN;I3L2G1_HUMAN;K7EQD6_HUMAN;NSF_HUMAN;Q96D47_HUMAN	1	139.691					66.7492			37.2412	28.1721		127.604					79.7343				187.246
A0A0J9YXN7	Perilipin 4	PLIN4	A0A0J9YXN7;Q96Q06	A0A0J9YXN7;Q96Q06	PLIN4	Perilipin 4;Perilipin-4	A0A0J9YXN7_HUMAN;PLIN4_HUMAN	3	50.7685					31.1161						16.9613					21.5318		14.5205	14.116		70.6102
A0A0J9YXQ2	Nucleosome assembly protein 1-like 4 (Fragment)	NAP1L4	A0A0J9YXQ2;A0A2U9QGI0;A0A994J3W0;B4DS05;B7ZAC7;B7ZAK9;B7ZB83;C9J1B1;C9J6D1;C9JZI7;E9PJJ2;E9PKI2;E9PKT8;E9PNJ7;E9PNW0;E9PP22;E9PS34;Q99733	A0A0J9YXQ2;A0A2U9QGI0;A0A994J3W0;B4DS05;B7ZAC7;B7ZAK9;B7ZB83;C9J1B1;C9J6D1;C9JZI7;E9PJJ2;E9PKI2;E9PKT8;E9PNJ7;E9PNW0;E9PP22;E9PS34;Q99733	NAP1L4;NAP1L4;NAP1L4;;;;;NAP1L4;NAP1L4;NAP1L4;NAP1L4;NAP1L4;NAP1L4;NAP1L4;NAP1L4;NAP1L4;NAP1L4;NAP1L4	Nucleosome assembly protein 1-like 4 (Fragment);NAP1L4/NUTM1D fusion protein;Nucleosome assembly protein 1 like 4;cDNA FLJ59403, highly similar to Nucleosome assembly protein 1-like 4;cDNA, FLJ79141, highly similar to Nucleosome assembly protein 1-like 4;cDNA, FLJ79223, highly similar to Nucleosome assembly protein 1-like 4;cDNA, FLJ79447, highly similar to Nucleosome assembly protein 1-like 4;Nu…	A0A0J9YXQ2_HUMAN;A0A2U9QGI0_HUMAN;A0A994J3W0_HUMAN;B4DS05_HUMAN;B7ZAC7_HUMAN;B7ZAK9_HUMAN;B7ZB83_HUMAN;C9J1B1_HUMAN;C9J6D1_HUMAN;C9JZI7_HUMAN;E9PJJ2_HUMAN;E9PKI2_HUMAN;E9PKT8_HUMAN;E9PNJ7_HUMAN;E9PNW0_HUMAN;E9PP22_HUMAN;E9PS34_HUMAN;NP1L4_HUMAN	2		26.0725				43.5961	318.319	199.05	34.7415	57.4588	153.191	81.6006				33.4592	112.659		31.6495			36.9538
A0A0J9YXZ5	IQ motif containing GTPase activating protein 1	IQGAP1	A0A0J9YXZ5;A4QPB0;P46940	A0A0J9YXZ5;A4QPB0;P46940	IQGAP1	IQ motif containing GTPase activating protein 1;IQ motif containing GTPase activating protein 1;Ras GTPase-activating-like protein IQGAP1	A0A0J9YXZ5_HUMAN;A4QPB0_HUMAN;IQGA1_HUMAN	16	41.2777	187.699	105.36	26.6679	92.2926	94.4034	64.8319	135.599	149.738	101.899	246.308	88.3821	40.9178	127.597	284.986	547.749	160.153	451.736	82.4636	88.4841	244.739	392.224
A0A0J9YYC8	Serine protease 2	PRSS2	A0A0J9YYC8;A6XMV8;A6XMV9;P07478;Q3SY19;Q3SY20;Q5NV56;Q7Z5F3	A0A0J9YYC8;A6XMV8;A6XMV9;P07478;Q3SY19;Q3SY20;Q5NV56;Q7Z5F3	PRSS2;;PRSS2;PRSS2;PRSS1;PRSS2;TRY8;	Serine protease 2;Protease serine 2 preproprotein;Protease serine 2 preproprotein;Trypsin-2;PRSS1 protein;Protease, serine, 2 (Trypsin 2);Anionic trypsinogen;Protease serine 2 isoform B	A0A0J9YYC8_HUMAN;A6XMV8_HUMAN;A6XMV9_HUMAN;TRY2_HUMAN;Q3SY19_HUMAN;Q3SY20_HUMAN;Q5NV56_HUMAN;Q7Z5F3_HUMAN	8	3358.05	1169.93	187.337	713.105	1914.19	1938.34	276.625	531.463	8967.64	588.802	125.281	1931.59	656.428	2562.19	3380.84	1819.71	336.627	4479.04	2160.32	1814.5	18970	23116.9
A0A0K0K1H7	Aconitate hydratase, mitochondrial	HEL-S-284	A0A0K0K1H7;A0A7I2V3F1;A0A7I2V3U0;A0A7I2V586;A0A7I2V5T4;A2A274;B2RBW5;B4DZ08;Q99798	A0A0K0K1H7;A0A7I2V3F1;A0A7I2V3U0;A0A7I2V586;A0A7I2V5T4;A2A274;B2RBW5;B4DZ08;Q99798	HEL-S-284;ACO2;ACO2;ACO2;ACO2;ACO2;;;ACO2	Aconitate hydratase, mitochondrial;Aconitate hydratase, mitochondrial;Aconitate hydratase, mitochondrial;Aconitate hydratase, mitochondrial;Aconitate hydratase, mitochondrial;Aconitase 2;Aconitate hydratase, mitochondrial;Aconitate hydratase, mitochondrial;Aconitate hydratase, mitochondrial	A0A0K0K1H7_HUMAN;A0A7I2V3F1_HUMAN;A0A7I2V3U0_HUMAN;A0A7I2V586_HUMAN;A0A7I2V5T4_HUMAN;A2A274_HUMAN;B2RBW5_HUMAN;B4DZ08_HUMAN;ACON_HUMAN	10	63.4497	16.0659		126.002		7.08831			108.901		100.219	330.395				162.88	73.6205			33.2976		27.7183
A0A0K0K1H8	Serotransferrin	HEL-S-71p	A0A0K0K1H8	A0A0K0K1H8	HEL-S-71p	Serotransferrin	A0A0K0K1H8_HUMAN	1		479.632			323.878	124.34		129.195	362.663	40.1089		168.779				128.193	1206.39		434.127	325.799	291.753	165.701
A0A0K0K1I0	Epididymis secretory protein Li 265	HEL-S-265	A0A0K0K1I0;A0A0S2Z4G6;D9YZV4;P09493	A0A0K0K1I0;A0A0S2Z4G6;D9YZV4;P09493	HEL-S-265;TPM1;TPM1;TPM1	Epididymis secretory protein Li 265;Tropomyosin 1 (Fragment);Tropomyosin 1 (Alpha) isoform 1;Tropomyosin alpha-1 chain	A0A0K0K1I0_HUMAN;A0A0S2Z4G6_HUMAN;D9YZV4_HUMAN;TPM1_HUMAN	8	1230.58	930.713	1279.1	154.908	280.458	695.361	145.82	173.75	141.325	131.92	89.5057	1318.08	78.0585	55.5993	356.486	545.774	295.379	183.511	468.131	1164.2	505.482	1892.44
A0A0K0K1I1	Cysteine-rich secretory protein 1	HEL-S-57	A0A0K0K1I1;A8K8Y2;P54107	A0A0K0K1I1;A8K8Y2;P54107	HEL-S-57;;CRISP1	Cysteine-rich secretory protein 1;cDNA FLJ75803, highly similar to Homo sapiens cysteine-rich secretory protein 1 (CRISP1), transcript variant 1, mRNA;Cysteine-rich secretory protein 1	A0A0K0K1I1_HUMAN;A8K8Y2_HUMAN;CRIS1_HUMAN	1													120.912				478.163
A0A0K0K1J1	Epididymis secretory protein Li 2	HEL-S-2	A0A0K0K1J1;P01034	A0A0K0K1J1;P01034	HEL-S-2;CST3	Epididymis secretory protein Li 2;Cystatin-C	A0A0K0K1J1_HUMAN;CYTC_HUMAN	11	8417.7	8504.85	511.313	383.017	5531.74	2833.74	220.555	118.073	154.06	1070.42	263.28	6244.21	428.706	1666.43	344.61	7359.65	1437.13	605.592	5786.68	11192.8	4198.69	4197.48
A0A0K0K1K2	Epididymis secretory protein Li 99	HEL-S-99	A0A0K0K1K2;B2R918;C9JG62;C9JIT0;Q8N427	A0A0K0K1K2;B2R918;C9JG62;C9JIT0;Q8N427	HEL-S-99;;NME8;NME8;NME8	Epididymis secretory protein Li 99;cDNA, FLJ94168, highly similar to Homo sapiens thioredoxin domain containing 3 (spermatozoa) (TXNDC3), mRNA;NME/NM23 family member 8 (Fragment);NME/NM23 family member 8 (Fragment);Thioredoxin domain-containing protein 3	A0A0K0K1K2_HUMAN;B2R918_HUMAN;C9JG62_HUMAN;C9JIT0_HUMAN;TXND3_HUMAN	1	268.236					263.869		94.954	154.071	58.1368	517.824	191.488	257.968			102.831	436.2		419.448	1100.7	666.299	753.086
A0A0K0K1K4	Proteasome subunit alpha type	HEL-S-276	A0A0K0K1K4;O14818;Q05DH1	A0A0K0K1K4;O14818;Q05DH1	HEL-S-276;PSMA7;PSMA7	Proteasome subunit alpha type;Proteasome subunit alpha type-7;Proteasome subunit alpha type (Fragment)	A0A0K0K1K4_HUMAN;PSA7_HUMAN;Q05DH1_HUMAN	6	279.433	172.804				93.7808	249.976	152.41	103.021	121.118		324.12		504.324	127.58	1090.89	259.73	122.771	69.4687		254.204	205.269
A0A0K0K1K7	6-phosphogluconolactonase	HEL-S-304	A0A0K0K1K7;O95336	A0A0K0K1K7;O95336	HEL-S-304;PGLS	6-phosphogluconolactonase	A0A0K0K1K7_HUMAN;6PGL_HUMAN	10	332.961	266.286	245.911	1184.85	171.125	630.249	1226.3	540.19	291.109	915.55	267.74	396.265	535.979	4219.42	235.581	451.423	401.64	291.618	528.641	339.709	163.191	676.049
A0A0K0K1L8	Epididymis secretory sperm binding protein Li 129m	HEL-S-129m	A0A0K0K1L8;A0A384NQ35;Q06323	A0A0K0K1L8;A0A384NQ35;Q06323	HEL-S-129m;;PSME1	Epididymis secretory sperm binding protein Li 129m;Epididymis secretory sperm binding protein (Fragment);Proteasome activator complex subunit 1	A0A0K0K1L8_HUMAN;A0A384NQ35_HUMAN;PSME1_HUMAN	9	78.8896	116.439	233.371	18.8308	101.016	45.5286	51.2195	146.156	120.091	113.573	100.832	366.262	31.5429	54.3314	116.541	532.655	313.544	227.071	61.1637	61.6751	172.32	136.668
A0A0M4G3H8	Glycogen debranching enzyme	AGL	A0A0M4G3H8;A0A0S2A4E4;G1UI17;P35573	A0A0M4G3H8;A0A0S2A4E4;G1UI17;P35573	AGL	Glycogen debranching enzyme;Glycogen debranching enzyme;Glycogen debranching enzyme (Fragment);Glycogen debranching enzyme	A0A0M4G3H8_HUMAN;A0A0S2A4E4_HUMAN;G1UI17_HUMAN;GDE_HUMAN	1						68.4551						81.966				67.033	64.9086		21.0009		133.065
A0A0R4J2E8	Matrin-3	MATR3	A0A0R4J2E8;A8MXP9;B3KM87;B4DRS1;P43243;Q5CZA7;Q68D11;Q68E03;Q9H4N1	A0A0R4J2E8;A8MXP9;B3KM87;B4DRS1;P43243;Q5CZA7;Q68D11;Q68E03;Q9H4N1	MATR3;MATR3;MATR3;;MATR3;DKFZp686K0542;DKFZp686K23100;DKFZp686L22104;	Matrin-3;Matrin 3;Matrin 3;cDNA FLJ53172, highly similar to Matrin-3;Matrin-3;Uncharacterized protein DKFZp686K0542 (Fragment);Uncharacterized protein DKFZp686K23100;Uncharacterized protein DKFZp686L22104;Clone CDABP0107 mRNA sequence	A0A0R4J2E8_HUMAN;A8MXP9_HUMAN;B3KM87_HUMAN;B4DRS1_HUMAN;MATR3_HUMAN;Q5CZA7_HUMAN;Q68D11_HUMAN;Q68E03_HUMAN;Q9H4N1_HUMAN	2	41.5404	14.1434				7.10566				8.85736		46.3422				53.4224	46.7458				41.4782	31.9905
A0A0R7FJH5	Coagulation factor XII	F12	A0A0R7FJH5;A0A346D5N4;Q8IZZ5	A0A0R7FJH5;A0A346D5N4;Q8IZZ5	F12;F12;	Coagulation factor XII;Coagulation factor XII;Coagulation factor XII-Mie	A0A0R7FJH5_HUMAN;A0A346D5N4_HUMAN;Q8IZZ5_HUMAN	7	169.475	64.4488	123.405	114.37	289.495	72.7125	158.544	93.6638	62.8956	156.424		163.173	79.0233	101.498	731.673	178.68	154.323	214.632	79.3062	49.2134		40.7986
A0A0S2Z2Z6	Annexin (Fragment)	ANXA6	A0A0S2Z2Z6;A0A0S2Z377;A8K3Q7;P08133	A0A0S2Z2Z6;A0A0S2Z377;A8K3Q7;P08133	ANXA6;ANXA6;;ANXA6	Annexin (Fragment);Annexin (Fragment);Annexin;Annexin A6	A0A0S2Z2Z6_HUMAN;A0A0S2Z377_HUMAN;A8K3Q7_HUMAN;ANXA6_HUMAN	12	47.0393	50.4131	147.449	121.609	38.1734	99.1886	190.805	273.079	184.712	30.707	43.5323	135.26	51.6025	115.994	173.517	285.148	158.126	177.926	35.8422	31.5812	62.1827	49.2631
A0A0S2Z3D5	Apolipoprotein E isoform 1 (Fragment)	APOE	A0A0S2Z3D5;P02649	A0A0S2Z3D5;P02649	APOE	Apolipoprotein E isoform 1 (Fragment);Apolipoprotein E	A0A0S2Z3D5_HUMAN;APOE_HUMAN	13	348.589	395.109	508.016	428.337	1500.53	145.408	607.193	167.993	113.439	183.266	108.417	594.306	130.411	356.843	4903.27	235.788	231.085	436.33	123.356	122.151	76.6049	186.087
A0A0S2Z3F6	Cholesteryl ester transfer protein (Fragment)	CETP	A0A0S2Z3F6;A8K6C1;P11597	A0A0S2Z3F6;A8K6C1;P11597	CETP;;CETP	Cholesteryl ester transfer protein (Fragment);Cholesteryl ester transfer protein;Cholesteryl ester transfer protein	A0A0S2Z3F6_HUMAN;A8K6C1_HUMAN;CETP_HUMAN	6	91.3171	86.715			76.7339	54.5426	121.472			136.476		94.804	107.24	141.342		53.2964	176.602	33.8095	90.1916	83.1197		32.2163
A0A0S2Z3G4	Frataxin, mitochondrial (Fragment)	FXN	A0A0S2Z3G4;C9JAX1;Q16595	A0A0S2Z3G4;C9JAX1;Q16595	FXN	Frataxin, mitochondrial (Fragment);Frataxin, mitochondrial;Frataxin, mitochondrial	A0A0S2Z3G4_HUMAN;C9JAX1_HUMAN;FRDA_HUMAN	3	51.9791	73.0856		57.5697		32.3148			82.6396	53.6818		40.5587	182.314	83.6236			111.642		41.6984	65.2669		69.5574
A0A0S2Z3G9	Actinin alpha 4 isoform 1 (Fragment)	ACTN4	A0A0S2Z3G9;F5GXS2;H7C144;O43707	A0A0S2Z3G9;F5GXS2;H7C144;O43707	ACTN4	Actinin alpha 4 isoform 1 (Fragment);Actinin alpha 4;Actinin alpha 4;Alpha-actinin-4	A0A0S2Z3G9_HUMAN;F5GXS2_HUMAN;H7C144_HUMAN;ACTN4_HUMAN	13	112.584	34.0562	74.9038	82.1595	123.774	103.455	126.953	207.387	123.059	58.4814		405.895		104.123	687.477	630.71	169.282	1294.47	23.8555	35.1088	488.716	125.945
A0A0S2Z3H3	ADP/ATP translocase (Fragment)	SLC25A4	A0A0S2Z3H3;A8K787;P12235	A0A0S2Z3H3;A8K787;P12235	SLC25A4;;SLC25A4	ADP/ATP translocase (Fragment);ADP/ATP translocase;ADP/ATP translocase 1	A0A0S2Z3H3_HUMAN;A8K787_HUMAN;ADT1_HUMAN	6	63.9352	29.8849	306.329	21.6982	10.9506	35.5584						35.4462				105.369	75.0528			64.8588	83.0054
A0A0S2Z3H5	Collagen type I alpha 2 isoform 1 (Fragment)	COL1A2	A0A0S2Z3H5;A0A384MDU2;P08123	A0A0S2Z3H5;A0A384MDU2;P08123	COL1A2	Collagen type I alpha 2 isoform 1 (Fragment);Collagen, type I, alpha 2, isoform CRA_c;Collagen alpha-2(I) chain	A0A0S2Z3H5_HUMAN;A0A384MDU2_HUMAN;CO1A2_HUMAN	12	141.36	290.173	465.861	229.094	64.8302	362.212	617.771	297.32	478.519	700.719	308.423	101.357	336.517		243.695	112.548	242.469	279.611	390.033	320.194	363.736	254.347
A0A0S2Z3J9	Carboxypeptidase A2 isoform 4 (Fragment)	CPA2	A0A0S2Z3J9;A0A0S2Z3K5;P48052	A0A0S2Z3J9;A0A0S2Z3K5;P48052	CPA2	Carboxypeptidase A2 isoform 4 (Fragment);Carboxypeptidase A2 isoform 1 (Fragment);Carboxypeptidase A2	A0A0S2Z3J9_HUMAN;A0A0S2Z3K5_HUMAN;CBPA2_HUMAN	5	89.2479	93.8519			9.51369	72.7449	34.3602		4.20826			30.2393			77.3048	3.51262		15.8614	2.58534	75.4917	272.037	332.94
A0A0S2Z3L2	P-type Ca(2+) transporter (Fragment)	ATP2A2	A0A0S2Z3L2;P16615	A0A0S2Z3L2;P16615	ATP2A2	P-type Ca(2+) transporter (Fragment);Sarcoplasmic/endoplasmic reticulum calcium ATPase 2	A0A0S2Z3L2_HUMAN;AT2A2_HUMAN	1						49.1051						21.8602									318.071
A0A0S2Z3Q4	V-crk sarcoma virus CT10 oncogene-like protein isoform 1 (Fragment)	CRK	A0A0S2Z3Q4;L7RT18;P46108	A0A0S2Z3Q4;L7RT18;P46108	CRK	V-crk sarcoma virus CT10 oncogene-like protein isoform 1 (Fragment);V-crk sarcoma virus CT10 oncogene homolog (Avian);Adapter molecule crk	A0A0S2Z3Q4_HUMAN;L7RT18_HUMAN;CRK_HUMAN	9	109.558	109.596	42.0513	100.125	55.1699	192.014	152.244	89.5817	49.4173	76.556	155.983	106.147	75.9375	38.0778		52.3162	72.0045	42.7334	254.386	233.823	110.977	177.84
A0A0S2Z3Q6	Fibroblast growth factor receptor 1 (Fragment)	FGFR1	A0A0S2Z3Q6;A0A3B3ISD1;A0A804HIF1;A0A8I3B1S4;P11362	A0A0S2Z3Q6;A0A3B3ISD1;A0A804HIF1;A0A8I3B1S4;P11362	FGFR1	Fibroblast growth factor receptor 1 (Fragment);Fibroblast growth factor receptor;Fibroblast growth factor receptor;Fibroblast growth factor receptor;Fibroblast growth factor receptor 1	A0A0S2Z3Q6_HUMAN;A0A3B3ISD1_HUMAN;A0A804HIF1_HUMAN;A0A8I3B1S4_HUMAN;FGFR1_HUMAN	5	123.137	170.923	544.475	436.583	86.3652	350.271	537.55	479.698	487.217	259.047	207.798	91.9749	274.535	65.2291	100.077	71.1965	159.786	210.255	306.27	231.598	315.966	154.643
A0A0S2Z3V0	Apolipoprotein E isoform 2 (Fragment)	APOE	A0A0S2Z3V0	A0A0S2Z3V0	APOE	Apolipoprotein E isoform 2 (Fragment)	A0A0S2Z3V0_HUMAN	1	17.4626											56.5979						87.4878	97.7963	70.3526	16.5649	41.9709
A0A0S2Z3X8	Rab GDP dissociation inhibitor (Fragment)	GDI1	A0A0S2Z3X8;B4DHX4;P31150	A0A0S2Z3X8;B4DHX4;P31150	GDI1;;GDI1	Rab GDP dissociation inhibitor (Fragment);Rab GDP dissociation inhibitor;Rab GDP dissociation inhibitor alpha	A0A0S2Z3X8_HUMAN;B4DHX4_HUMAN;GDIA_HUMAN	3		198.352			68.9668	149.381		13.3755				159.714		66.5589	37.31	126.08	56.9823	50.4444		149.405	84.6461	70.8487
A0A0S2Z3Y1	Galectin-3-binding protein (Fragment)	LGALS3BP	A0A0S2Z3Y1;Q08380	A0A0S2Z3Y1;Q08380	LGALS3BP	Galectin-3-binding protein (Fragment);Galectin-3-binding protein	A0A0S2Z3Y1_HUMAN;LG3BP_HUMAN	16	241.823	393.306	716.027	1223.26	329.089	548.622	663.192	854.183	1076.41	411.906	953.378	135.088	572.569	636.035	238.402	158.826	291.258	369.651	437.68	430.218	744.355	625.849
A0A0S2Z3Y3	ArfGAP with FG repeats 1 isoform 4 (Fragment)	AGFG1	A0A0S2Z3Y3;A0A0S2Z3Z1;A0A0S2Z444;A0A0S2Z462;B4DHC5;P52594	A0A0S2Z3Y3;A0A0S2Z3Z1;A0A0S2Z444;A0A0S2Z462;B4DHC5;P52594	AGFG1;AGFG1;AGFG1;AGFG1;;AGFG1	ArfGAP with FG repeats 1 isoform 4 (Fragment);ArfGAP with FG repeats 1 isoform 3 (Fragment);ArfGAP with FG repeats 1 isoform 1 (Fragment);ArfGAP with FG repeats 1 isoform 2 (Fragment);cDNA FLJ57927, highly similar to Nucleoporin-like protein RIP;Arf-GAP domain and FG repeat-containing protein 1	A0A0S2Z3Y3_HUMAN;A0A0S2Z3Z1_HUMAN;A0A0S2Z444_HUMAN;A0A0S2Z462_HUMAN;B4DHC5_HUMAN;AGFG1_HUMAN	2	6.81489	26.3475			2.59843	12.685						9.55289				3.48781	8.79664		12.7024	13.2494	12.1359	20.2659
A0A0S2Z421	Myocilin trabecular meshwork inducible glucocorticoid response isoform 1 (Fragment)	MYOC	A0A0S2Z421;B4DV44;B4DVZ2;B6V6K6;Q99972	A0A0S2Z421;B4DV44;B4DVZ2;B6V6K6;Q99972	MYOC;;;MYOC;MYOC	Myocilin trabecular meshwork inducible glucocorticoid response isoform 1 (Fragment);cDNA FLJ54172, highly similar to Myocilin;cDNA FLJ54185, highly similar to Myocilin;Mutant myocilin;Myocilin	A0A0S2Z421_HUMAN;B4DV44_HUMAN;B4DVZ2_HUMAN;B6V6K6_HUMAN;MYOC_HUMAN	12	293.643	219.541		79.8782	136.886	251.242	56.5555			471.466		500.242	62.4288	171.953	144.484	109.381	219.695	69.3366	126.241	167.498	44.5315	127.735
A0A0S2Z428	HCG2039812, isoform CRA_b (Fragment)	KRT6A	A0A0S2Z428;B4DRR0;P02538	A0A0S2Z428;B4DRR0;P02538	KRT6A;;KRT6A	HCG2039812, isoform CRA_b (Fragment);cDNA FLJ53910, highly similar to Keratin, type II cytoskeletal 6A;Keratin, type II cytoskeletal 6A	A0A0S2Z428_HUMAN;B4DRR0_HUMAN;K2C6A_HUMAN	43	425.155	423.599	615.96	374.448	305.575	1035.79	1396.31	1246.71	1491.02	187.726	641.172	1189.06	840.515	1595.27	1173.23	316.378	341.605	1493.32	632.105	305.805	3333.74	197.869
A0A0S2Z430	phosphoenolpyruvate carboxykinase (GTP) (Fragment)	PCK2	A0A0S2Z430;A0A384MTT2;Q16822	A0A0S2Z430;A0A384MTT2;Q16822	PCK2	phosphoenolpyruvate carboxykinase (GTP) (Fragment);phosphoenolpyruvate carboxykinase (GTP);Phosphoenolpyruvate carboxykinase [GTP], mitochondrial	A0A0S2Z430_HUMAN;A0A384MTT2_HUMAN;PCKGM_HUMAN	8	55.0684						31.9039		62.5825			414.194		17.3551		395.002
A0A0S2Z455	Serpin peptidase inhibitor clade I member 1 isoform 1 (Fragment)	SERPINI1	A0A0S2Z455;Q99574	A0A0S2Z455;Q99574	SERPINI1	Serpin peptidase inhibitor clade I member 1 isoform 1 (Fragment);Neuroserpin	A0A0S2Z455_HUMAN;NEUS_HUMAN	9	278.581	260.698	182.738	286.744	217.454	193.364	181.248	232.467	339.748	98.5862	152.449	110.819	291.516	285.078	69.373	285.651	177.311	125.656	980.161	952.872	738.18	887.258
A0A0S2Z471	creatine kinase (Fragment)	CKB	A0A0S2Z471;P12277;V9HW77;V9HWH2	A0A0S2Z471;P12277;V9HW77;V9HWH2	CKB;CKB;HEL-211;HEL-S-29	creatine kinase (Fragment);Creatine kinase B-type;creatine kinase;creatine kinase	A0A0S2Z471_HUMAN;KCRB_HUMAN;V9HW77_HUMAN;V9HWH2_HUMAN	6	159.774	46.029	72.3967	96.7278	21.0642	73.8389	108.921	100.243	81.7513	48.5816	65.7664	66.116	82.8655	64.4284		476.406	155.464		41.7312	50.6317	104.921	190.922
A0A0S2Z487	Junction plakoglobin isoform 1 (Fragment)	JUP	A0A0S2Z487;P14923	A0A0S2Z487;P14923	JUP	Junction plakoglobin isoform 1 (Fragment);Junction plakoglobin	A0A0S2Z487_HUMAN;PLAK_HUMAN	21	103.667	145.359	232.148	84.3508	57.9322	249.604	276.111	358.748	408.602	69.3345	164.39	450.937	188.989	343.466	126.733	90.0169	107.452	179.615	153.936	144.605	681.966	46.7513
A0A0S2Z491	Nucleophosmin (Fragment)	NPM1	A0A0S2Z491;A0A0S2Z4G7;A0A7I2V4G8;A0A7I2V5S2;A0A7I2YQC0;P06748	A0A0S2Z491;A0A0S2Z4G7;A0A7I2V4G8;A0A7I2V5S2;A0A7I2YQC0;P06748	NPM1	Nucleophosmin (Fragment);Nucleophosmin (Fragment);Nucleophosmin;Nucleophosmin;Nucleophosmin;Nucleophosmin	A0A0S2Z491_HUMAN;A0A0S2Z4G7_HUMAN;A0A7I2V4G8_HUMAN;A0A7I2V5S2_HUMAN;A0A7I2YQC0_HUMAN;NPM_HUMAN	2	42.2918									24.8372		52.5978				30.1277	102.898	92.3849			11.7123
A0A0S2Z4B5	Serine/threonine-protein phosphatase (Fragment)	PPP3CA	A0A0S2Z4B5;A0A0S2Z4C6;B7Z781;E7ETC2;E9PK68;E9PPC8;P16298;Q08209;Q5F2F8	A0A0S2Z4B5;A0A0S2Z4C6;B7Z781;E7ETC2;E9PK68;E9PPC8;P16298;Q08209;Q5F2F8	PPP3CA;PPP3CA;;PPP3CA;PPP3CA;PPP3CA;PPP3CB;PPP3CA;PPP3CB	Serine/threonine-protein phosphatase (Fragment);Serine/threonine-protein phosphatase (Fragment);Serine/threonine-protein phosphatase;Serine/threonine-protein phosphatase;Serine/threonine-protein phosphatase (Fragment);Serine/threonine-protein phosphatase (Fragment);Serine/threonine-protein phosphatase 2B catalytic subunit beta isoform;Protein phosphatase 3 catalytic subunit alpha;Serine/threonine…	A0A0S2Z4B5_HUMAN;A0A0S2Z4C6_HUMAN;B7Z781_HUMAN;E7ETC2_HUMAN;E9PK68_HUMAN;E9PPC8_HUMAN;PP2BB_HUMAN;PP2BA_HUMAN;Q5F2F8_HUMAN	2		36.8194	98.012	87.8893	51.6706	173.231	130.349	122.736	60.9595	78.4409		319.309		696.837	210.57	178.154	113.898	84.2501	39.7801	102.138	108.957	66.9153
A0A0S2Z4C3	Fumarate hydratase, mitochondrial (Fragment)	FH	A0A0S2Z4C3;A0A804HI24;P07954	A0A0S2Z4C3;A0A804HI24;P07954	FH	Fumarate hydratase, mitochondrial (Fragment);Fumarate hydratase, mitochondrial;Fumarate hydratase, mitochondrial	A0A0S2Z4C3_HUMAN;A0A804HI24_HUMAN;FUMH_HUMAN	1	33.4848											202.085		33.2202	64.4797		33.5197	46.2824
A0A0S2Z4E1	Solute carrier family 3 (Cystine, dibasic and neutral amino acid transporters, activator of cystine, dibasic and neutral amino acid transport), member 1, isoform CRA_a (Fragment)	SLC3A1	A0A0S2Z4E1;B2R7X8;B3KRN1;Q07837	A0A0S2Z4E1;B2R7X8;B3KRN1;Q07837	SLC3A1;;;SLC3A1	Solute carrier family 3 (Cystine, dibasic and neutral amino acid transporters, activator of cystine, dibasic and neutral amino acid transport), member 1, isoform CRA_a (Fragment);Glycosyl hydrolase family 13 catalytic domain-containing protein;cDNA FLJ34613 fis, clone KIDNE2014184, highly similar to Neutral and basic amino acid transport protein rBAT;Amino acid transporter heavy chain SLC3A1	A0A0S2Z4E1_HUMAN;B2R7X8_HUMAN;B3KRN1_HUMAN;SLC31_HUMAN	2					1.51711			26.7276	29.1363			22.3164		18.2673
A0A0S2Z4F1	EGF containing fibulin-like extracellular matrix protein 1 isoform 1 (Fragment)	EFEMP1	A0A0S2Z4F1;A8KAJ3;B2R6M6;Q12805	A0A0S2Z4F1;A8KAJ3;B2R6M6;Q12805	EFEMP1;;;EFEMP1	EGF containing fibulin-like extracellular matrix protein 1 isoform 1 (Fragment);cDNA FLJ77823, highly similar to Homo sapiens EGF-containing fibulin-like extracellular matrix protein 1, transcript variant 3, mRNA;cDNA, FLJ93024, highly similar to Homo sapiens EGF-containing fibulin-like extracellular matrix protein 1 (EFEMP1), transcript variant 1, mRNA;EGF-containing fibulin-like extracellular m…	A0A0S2Z4F1_HUMAN;A8KAJ3_HUMAN;B2R6M6_HUMAN;FBLN3_HUMAN	19	1267.83	2548.02	1013.56	1801.87	969.563	1913.61	944.222	931.933	1979.98	1078.7	621.144	1291.24	1169.75	1668.07	287.328	919.53	923.24	428.881	2791.17	3269.24	2562.97	1975.28
A0A0S2Z4H2	Protein S100 (Fragment)	S100A1	A0A0S2Z4H2;P23297;Q5T7Y6	A0A0S2Z4H2;P23297;Q5T7Y6	S100A1	Protein S100 (Fragment);Protein S100-A1;Protein S100	A0A0S2Z4H2_HUMAN;S10A1_HUMAN;Q5T7Y6_HUMAN	1	88.0041	31.7549	115.523	70.2581		78.9559	93.2241	184.243	537.829	8.38421		412.873		127.051		177.225			59.6604	37.0509	65.2452	556.396
A0A0S2Z4I5	Complement factor properdin isoform 1 (Fragment)	CFP	A0A0S2Z4I5;E9PAQ1;P27918	A0A0S2Z4I5;E9PAQ1;P27918	CFP	Complement factor properdin isoform 1 (Fragment);Complement factor properdin;Properdin	A0A0S2Z4I5_HUMAN;E9PAQ1_HUMAN;PROP_HUMAN	2	523.4	262.084			989.643			103.278				336.98			902.483	536.353	444.61	186.524	206.452	355.286	40.4687	288.195
A0A0S2Z4K3	Protein S isoform 1 (Fragment)	PROS1	A0A0S2Z4K3;A0A0S2Z4L3;A0A3B3ISJ1;G5E9F8;P07225;Q16519;Q9NSD0	A0A0S2Z4K3;A0A0S2Z4L3;A0A3B3ISJ1;G5E9F8;P07225;Q16519;Q9NSD0	PROS1;PROS1;PROS1;PROS1;PROS1;PROS1;	Protein S isoform 1 (Fragment);Protein S (Fragment);Protein S;Protein S;Vitamin K-dependent protein S;Protein S (Fragment);Protein S	A0A0S2Z4K3_HUMAN;A0A0S2Z4L3_HUMAN;A0A3B3ISJ1_HUMAN;G5E9F8_HUMAN;PROS_HUMAN;Q16519_HUMAN;Q9NSD0_HUMAN	8	220.397	120.569	163.477	242.035	637.786	158.506	116.196	112.684	87.4356	98.8142	200.222	131.16	82.9983	70.9343	615.687	180.326	278.235	397.19	138.52	196.624	221.551	237.992
A0A0S2Z4P5	Sarcoglycan epsilon isoform 1 (Fragment)	SGCE	A0A0S2Z4P5;A0A2R8Y2R1;A0A2R8Y416;A0A2R8Y448;A0A2R8Y4E3;A0A2R8Y4P8;A0A2R8Y4X1;A0A2R8Y504;A0A2R8Y5H7;A0A2R8Y5J3;A0A2R8Y5J6;A0A2R8Y5L4;A0A2R8Y5M2;A0A2R8Y5P8;A0A2R8Y5Q3;A0A2R8Y5R7;A0A2R8Y5X0;A0A2R8Y5X5;A0A2R8Y621;A0A2R8Y628;A0A2R8Y638;A0A2R8Y652;A0A2R8Y6D4;A0A2R8Y6G8;A0A2R8Y6S4;A0A2R8Y6U6;A0A2R8Y6V3;A0A2R8Y6Y5;A0A2R8Y7J1;A0A2R8Y7Q5;A0A2R8Y821;A0A2R8YD68;A0A2R8YE16;A0A2R8YE48;A0A2R8YE99;A0A2R8YEY2;A0A…	A0A0S2Z4P5;A0A2R8Y2R1;A0A2R8Y416;A0A2R8Y448;A0A2R8Y4E3;A0A2R8Y4P8;A0A2R8Y4X1;A0A2R8Y504;A0A2R8Y5H7;A0A2R8Y5J3;A0A2R8Y5J6;A0A2R8Y5L4;A0A2R8Y5M2;A0A2R8Y5P8;A0A2R8Y5Q3;A0A2R8Y5R7;A0A2R8Y5X0;A0A2R8Y5X5;A0A2R8Y621;A0A2R8Y628;A0A2R8Y638;A0A2R8Y652;A0A2R8Y6D4;A0A2R8Y6G8;A0A2R8Y6S4;A0A2R8Y6U6;A0A2R8Y6V3;A0A2R8Y6Y5;A0A2R8Y7J1;A0A2R8Y7Q5;A0A2R8Y821;A0A2R8YD68;A0A2R8YE16;A0A2R8YE48;A0A2R8YE99;A0A2R8YEY2;A0A…	SGCE;SGCE;SGCE;SGCE;SGCE;SGCE;SGCE;SGCE;SGCE;SGCE;SGCE;SGCE;SGCE;SGCE;SGCE;SGCE;SGCE;SGCE;SGCE;SGCE;SGCE;SGCE;SGCE;SGCE;SGCE;SGCE;SGCE;SGCE;SGCE;SGCE;SGCE;SGCE;SGCE;SGCE;SGCE;SGCE;SGCE;SGCE;SGCE;SGCE;;SGCE;SGCE;SGCE;SGCE	Sarcoglycan epsilon isoform 1 (Fragment);Sarcoglycan epsilon (Fragment);Sarcoglycan epsilon (Fragment);Sarcoglycan epsilon;Sarcoglycan epsilon;Sarcoglycan epsilon;Sarcoglycan epsilon;Sarcoglycan epsilon;Sarcoglycan epsilon (Fragment);Sarcoglycan epsilon;Sarcoglycan epsilon (Fragment);Sarcoglycan epsilon (Fragment);Sarcoglycan epsilon;Sarcoglycan epsilon (Fragment);Sarcoglycan epsilon (Fragment);S…	A0A0S2Z4P5_HUMAN;A0A2R8Y2R1_HUMAN;A0A2R8Y416_HUMAN;A0A2R8Y448_HUMAN;A0A2R8Y4E3_HUMAN;A0A2R8Y4P8_HUMAN;A0A2R8Y4X1_HUMAN;A0A2R8Y504_HUMAN;A0A2R8Y5H7_HUMAN;A0A2R8Y5J3_HUMAN;A0A2R8Y5J6_HUMAN;A0A2R8Y5L4_HUMAN;A0A2R8Y5M2_HUMAN;A0A2R8Y5P8_HUMAN;A0A2R8Y5Q3_HUMAN;A0A2R8Y5R7_HUMAN;A0A2R8Y5X0_HUMAN;A0A2R8Y5X5_HUMAN;A0A2R8Y621_HUMAN;A0A2R8Y628_HUMAN;A0A2R8Y638_HUMAN;A0A2R8Y652_HUMAN;A0A2R8Y6D4_HUMAN;A0A2R8Y6…	2	368.883	249.74	225.984	254.025	207.085	712.836	224.416		579.459	665.995	128.999	309.557	274.884	36.9642	91.145	326.678	234.071	137.351	811.707	585.14	600.98	715.018
A0A0S2Z4Q2	Transforming growth factor beta-induced 68kDa isoform 1 (Fragment)	TGFBI	A0A0S2Z4Q2;Q15582;Q53GU8	A0A0S2Z4Q2;Q15582;Q53GU8	TGFBI;TGFBI;	Transforming growth factor beta-induced 68kDa isoform 1 (Fragment);Transforming growth factor-beta-induced protein ig-h3;Transforming growth factor, beta-induced, 68kDa variant (Fragment)	A0A0S2Z4Q2_HUMAN;BGH3_HUMAN;Q53GU8_HUMAN	10	187.851	47.4677	78.839	23.8806	86.7266	40.0211	88.8579	88.4573	51.1525	39.7897		214.455	41.9444	43.6611	289.119	77.7622	41.9249	406.656	52.5668	97.6877	76.9305	493.812
A0A0S2Z4Q4	Hepatocyte growth factor-regulated tyrosine kinase substrate (Fragment)	HGS	A0A0S2Z4Q4;A0A0S2Z4R4;A0A7I2V2D8;A0A7I2V2K2;A0A7I2V2R9;A0A7I2V2W5;A0A7I2V307;A0A7I2V331;A0A7I2V3F9;A0A7I2V3I8;A0A7I2V3J3;A0A7I2V3Z1;A0A7I2V5A2;A0A7I2V5A3;A0A7I2V637;A0A7I2V6E0;A0A7I2YQD1;B4E1E2;I3L1P5;O14964	A0A0S2Z4Q4;A0A0S2Z4R4;A0A7I2V2D8;A0A7I2V2K2;A0A7I2V2R9;A0A7I2V2W5;A0A7I2V307;A0A7I2V331;A0A7I2V3F9;A0A7I2V3I8;A0A7I2V3J3;A0A7I2V3Z1;A0A7I2V5A2;A0A7I2V5A3;A0A7I2V637;A0A7I2V6E0;A0A7I2YQD1;B4E1E2;I3L1P5;O14964	HGS;HGS;HGS;HGS;HGS;HGS;HGS;HGS;HGS;HGS;HGS;HGS;HGS;HGS;HGS;HGS;HGS;;HGS;HGS	Hepatocyte growth factor-regulated tyrosine kinase substrate (Fragment);Hepatocyte growth factor-regulated tyrosine kinase substrate (Fragment);Hepatocyte growth factor-regulated tyrosine kinase substrate;Hepatocyte growth factor-regulated tyrosine kinase substrate;Hepatocyte growth factor-regulated tyrosine kinase substrate;Hepatocyte growth factor-regulated tyrosine kinase substrate;Hepatocyte …	A0A0S2Z4Q4_HUMAN;A0A0S2Z4R4_HUMAN;A0A7I2V2D8_HUMAN;A0A7I2V2K2_HUMAN;A0A7I2V2R9_HUMAN;A0A7I2V2W5_HUMAN;A0A7I2V307_HUMAN;A0A7I2V331_HUMAN;A0A7I2V3F9_HUMAN;A0A7I2V3I8_HUMAN;A0A7I2V3J3_HUMAN;A0A7I2V3Z1_HUMAN;A0A7I2V5A2_HUMAN;A0A7I2V5A3_HUMAN;A0A7I2V637_HUMAN;A0A7I2V6E0_HUMAN;A0A7I2YQD1_HUMAN;B4E1E2_HUMAN;I3L1P5_HUMAN;HGS_HUMAN	1												139.691					104.987					107.473
A0A0S2Z4R6	Uteroglobin (Fragment)	SCGB1A1	A0A0S2Z4R6;P11684	A0A0S2Z4R6;P11684	SCGB1A1	Uteroglobin (Fragment);Uteroglobin	A0A0S2Z4R6_HUMAN;UTER_HUMAN	4	399.167	1205.95	145.586	287.521	483.669	398.774	363.24	594.77	784.704	596.716	459.966	201.382	853.768	287.566	85.7004	190.892	615.472	178.322	833.459	573.798	442.088	441.969
A0A0S2Z4T1	DNA replication licensing factor MCM3 (Fragment)	MCM3	A0A0S2Z4T1;A0A499FHX9;B2R7C5;B4DS46;B4DUQ9;J3KQ69;P25205;Q53HJ4	A0A0S2Z4T1;A0A499FHX9;B2R7C5;B4DS46;B4DUQ9;J3KQ69;P25205;Q53HJ4	MCM3;MCM3;;;;MCM3;MCM3;	DNA replication licensing factor MCM3 (Fragment);DNA replication licensing factor MCM3;DNA replication licensing factor MCM3;DNA replication licensing factor MCM3;DNA replication licensing factor MCM3;DNA replication licensing factor MCM3;DNA replication licensing factor MCM3;DNA replication licensing factor MCM3 (Fragment)	A0A0S2Z4T1_HUMAN;A0A499FHX9_HUMAN;B2R7C5_HUMAN;B4DS46_HUMAN;B4DUQ9_HUMAN;J3KQ69_HUMAN;MCM3_HUMAN;Q53HJ4_HUMAN	1	248.454	262.405	102.919		223.355	339.439			161.275	170.755	489.383	58.6	144.253	41.8994	403.741	143.705	100.468	1051.34	214.337	170.882	176.935	273.089
A0A0S2Z534	Solute carrier family 39 (Zinc transporter), member 14, isoform CRA_a (Fragment)	SLC39A14	A0A0S2Z534;A0A0S2Z5B1;A0A0S2Z5C8;A0A0S2Z5Z7;E5RFZ8;E5RGA7;E5RIP4;E5RJ40;E5RJG5;Q15043	A0A0S2Z534;A0A0S2Z5B1;A0A0S2Z5C8;A0A0S2Z5Z7;E5RFZ8;E5RGA7;E5RIP4;E5RJ40;E5RJG5;Q15043	SLC39A14	Solute carrier family 39 (Zinc transporter), member 14, isoform CRA_a (Fragment);Solute carrier family 39 member 14 isoform 2;Solute carrier family 39 member 14 isoform 4;Solute carrier family 39 member 14 isoform 3 (Fragment);Solute carrier family 39 member 14 (Fragment);Solute carrier family 39 member 14 (Fragment);Solute carrier family 39 member 14 (Fragment);Solute carrier family 39 member 14…	A0A0S2Z534_HUMAN;A0A0S2Z5B1_HUMAN;A0A0S2Z5C8_HUMAN;A0A0S2Z5Z7_HUMAN;E5RFZ8_HUMAN;E5RGA7_HUMAN;E5RIP4_HUMAN;E5RJ40_HUMAN;E5RJG5_HUMAN;S39AE_HUMAN	2	88.501	279.964		82.3149	129.699	408.084	37.884		40.2039	206.521	36.8479	121.628	24.0927	25.8449		219.404	79.6884	97.861	1019.02	662.695	921.116	1000.53
A0A0S2Z539	TGF-beta receptor type-2 (Fragment)	TGFBR2	A0A0S2Z539;A3QNQ0;P37173;W8DXL6;W8DXU8;W8DY43;W8DYI2;W8DYQ2	A0A0S2Z539;A3QNQ0;P37173;W8DXL6;W8DXU8;W8DY43;W8DYI2;W8DYQ2	TGFBR2	TGF-beta receptor type-2 (Fragment);TGF-beta receptor type-2;TGF-beta receptor type-2;Transforming growth factor, beta receptor II gamma;TGF-beta receptor type-2;TGF-beta receptor type-2;TGF-beta receptor type-2;Transforming growth factor, beta receptor II delta	A0A0S2Z539_HUMAN;A3QNQ0_HUMAN;TGFR2_HUMAN;W8DXL6_HUMAN;W8DXU8_HUMAN;W8DY43_HUMAN;W8DYI2_HUMAN;W8DYQ2_HUMAN	2	97.0371	206.585	49.0954	37.2665	66.0727	293.093	165.903	177.937	201.559	238.057	35.4504	108.71	122.432	15.0972	63.6872	99.3096	152.559	70.6427	319.981	240.471	820.077	186.038
A0A0S2Z5A5	Septin 9 isoform 1 (Fragment)	SEPT9	A0A0S2Z5A5;Q9UHD8	A0A0S2Z5A5;Q9UHD8	SEPT9;SEPTIN9	Septin 9 isoform 1 (Fragment);Septin-9	A0A0S2Z5A5_HUMAN;SEPT9_HUMAN	2	66.0409	135.495			56.1897	70.1951		35.1623	102.028	85.8036	32.6642	58.5985	28.7154	11.041		56.5844	78.1381	67.0781	178.732	163.231	138.872	127.223
A0A0S2Z5H7	COP9 signalosome complex subunit 4 (Fragment)	COPS4	A0A0S2Z5H7;B3KM48;D6RAX7;D6RFN0;Q53FV3;Q9BT78	A0A0S2Z5H7;B3KM48;D6RAX7;D6RFN0;Q53FV3;Q9BT78	COPS4;;COPS4;COPS4;;COPS4	COP9 signalosome complex subunit 4 (Fragment);COP9 signalosome complex subunit 4;COP9 constitutive photomorphogenic-like protein subunit 4 isoform 2;COP9 signalosome complex subunit 4;COP9 signalosome complex subunit 4 (Fragment);COP9 signalosome complex subunit 4	A0A0S2Z5H7_HUMAN;B3KM48_HUMAN;D6RAX7_HUMAN;D6RFN0_HUMAN;Q53FV3_HUMAN;CSN4_HUMAN	1												91.9529					44.0715		14.1217
A0A0S2Z5J1	Alpha 14-galactosyltransferase isoform 1 (Fragment)	A4GALT	A0A0S2Z5J1;A9XEA7;B0L3P6;B0L3P7;I6S6F0;Q540I5;Q540I6;Q5D079;Q6RJV6;Q6RJV7;Q6RJV8;Q6RJV9;Q6RJW0;Q6RJW1;Q7Z2I1;Q7Z7C2;Q7Z7C3;Q7Z7C5;Q7Z7C6;Q9NPC4;S6CRD2	A0A0S2Z5J1;A9XEA7;B0L3P6;B0L3P7;I6S6F0;Q540I5;Q540I6;Q5D079;Q6RJV6;Q6RJV7;Q6RJV8;Q6RJV9;Q6RJW0;Q6RJW1;Q7Z2I1;Q7Z7C2;Q7Z7C3;Q7Z7C5;Q7Z7C6;Q9NPC4;S6CRD2	A4GALT;;A4GALT;A4GALT;;A4GALT;A4GALT;A4GALT;A4GALT;A4GALT;A4GALT;A4GALT;A4GALT;A4GALT;A4GALT;A4GALT;A4GALT;A4GALT;A4GALT;A4GALT;A4GALT	Alpha 14-galactosyltransferase isoform 1 (Fragment);Alpha-1,4-galactosyltransferase;Alpha-1,4-galactosyltransferase;Alpha-1,4-galactosyltransferase;Alpha 1,4-galactosyltransferase;Alpha-1,4-galactosyltransferase;Alpha-1,4-galactosyltransferase;A4GALT protein;Alpha-1,4-galactosyltransferase;Alpha-1,4-galactosyltransferase;Alpha-1,4-galactosyltransferase;Alpha-1,4-galactosyltransferase;Alpha-1,4-ga…	A0A0S2Z5J1_HUMAN;A9XEA7_HUMAN;B0L3P6_HUMAN;B0L3P7_HUMAN;I6S6F0_HUMAN;Q540I5_HUMAN;Q540I6_HUMAN;Q5D079_HUMAN;Q6RJV6_HUMAN;Q6RJV7_HUMAN;Q6RJV8_HUMAN;Q6RJV9_HUMAN;Q6RJW0_HUMAN;Q6RJW1_HUMAN;Q7Z2I1_HUMAN;Q7Z7C2_HUMAN;Q7Z7C3_HUMAN;Q7Z7C5_HUMAN;Q7Z7C6_HUMAN;A4GAT_HUMAN;S6CRD2_HUMAN	1												27.143										58.6292
A0A0S2Z5K6	SIL1-like protein endoplasmic reticulum chaperone isoform 2 (Fragment)	SIL1	A0A0S2Z5K6;A0A0S2Z6B4;Q9H173	A0A0S2Z5K6;A0A0S2Z6B4;Q9H173	SIL1	SIL1-like protein endoplasmic reticulum chaperone isoform 2 (Fragment);SIL1-like protein endoplasmic reticulum chaperone isoform 1 (Fragment);Nucleotide exchange factor SIL1	A0A0S2Z5K6_HUMAN;A0A0S2Z6B4_HUMAN;SIL1_HUMAN	2	28.2913	72.7995				86.8356				66.3295		33.4196					100.37		77.0412	206.271	4.04806	45.9945
A0A0S2Z5Q3	Sulfatase modifying factor 2 isoform 2	SUMF2	A0A0S2Z5Q3;A0A384ME15;C9J660;C9JL30;J3KQJ1;Q8NBJ7	A0A0S2Z5Q3;A0A384ME15;C9J660;C9JL30;J3KQJ1;Q8NBJ7	SUMF2	Sulfatase modifying factor 2 isoform 2;Epididymis secretory sperm binding protein;Sulfatase modifying factor 2;Sulfatase modifying factor 2 (Fragment);Sulfatase modifying factor 2;Inactive C-alpha-formylglycine-generating enzyme 2	A0A0S2Z5Q3_HUMAN;A0A384ME15_HUMAN;C9J660_HUMAN;C9JL30_HUMAN;J3KQJ1_HUMAN;SUMF2_HUMAN	4	24.794	51.1406			67.3406	15.1293	4.25581		27.262	28.8488		22.9616	152.101			16.4209	16.5019	16.2895	30.5913	16.7389	16.8836	41.6914
A0A0U1RQF0	Fatty acid synthase	FASN	A0A0U1RQF0;P49327	A0A0U1RQF0;P49327	FASN	Fatty acid synthase	A0A0U1RQF0_HUMAN;FAS_HUMAN	2	31.1036					25.921			15.4009	7.18191		108.349		6.49035	53.0485	105.773	18.9995	174.215			216.693	27.2114
A0A0U1RQT9	Synaptophysin like 1 (Fragment)	SYPL1	A0A0U1RQT9;A0A994J5J4;A0A994J5W6;A0A994J846;A4D0R1;A8K865;C9JYN0;Q16563	A0A0U1RQT9;A0A994J5J4;A0A994J5W6;A0A994J846;A4D0R1;A8K865;C9JYN0;Q16563	SYPL1;SYPL1;SYPL1;SYPL1;SYPL;;SYPL1;SYPL1	Synaptophysin like 1 (Fragment);Synaptophysin like 1;Synaptophysin like 1;Synaptophysin like 1;Synaptophysin-like 1, isoform CRA_a;cDNA FLJ75789, highly similar to Homo sapiens synaptophysin-like 1 (SYPL1), transcript variant 1, mRNA;Synaptophysin like 1;Synaptophysin-like protein 1	A0A0U1RQT9_HUMAN;A0A994J5J4_HUMAN;A0A994J5W6_HUMAN;A0A994J846_HUMAN;A4D0R1_HUMAN;A8K865_HUMAN;C9JYN0_HUMAN;SYPL1_HUMAN	1		80.5321	139.14	158.661		110.072	841.262	258.278	245.181	66.9241	658.591	102.286	137.775	233.495		86.6898		191.467	115.046	204.977	253.107	232.931
A0A0U1RQU1	protein-tyrosine-phosphatase	PTPRD	A0A0U1RQU1;F5GWR7;P23468;Q2HXI4;Q3KPI9;Q59H90	A0A0U1RQU1;F5GWR7;P23468;Q2HXI4;Q3KPI9;Q59H90	PTPRD;PTPRD;PTPRD;PTPRD;PTPRD;	protein-tyrosine-phosphatase;protein-tyrosine-phosphatase;Receptor-type tyrosine-protein phosphatase delta;protein-tyrosine-phosphatase;protein-tyrosine-phosphatase;protein-tyrosine-phosphatase (Fragment)	A0A0U1RQU1_HUMAN;F5GWR7_HUMAN;PTPRD_HUMAN;Q2HXI4_HUMAN;Q3KPI9_HUMAN;Q59H90_HUMAN	4		15.2787	145.22	139.96			160.324	167.999	268.04	93.7504	119.823		102.042			64.0911	59.8432		67.5598	104.454	38.0821
A0A0U1RR32	Histone H2A	hCG_2039566	A0A0U1RR32;A0A0U1RRH7;A3KPC7;A4FTV9;B2R5B3;B4E0B3;H0YFX9;P0C0S8;P20671;Q16777;Q6FI13;Q96KK5;Q99878;Q9BTM1	A0A0U1RR32;A0A0U1RRH7;A3KPC7;A4FTV9;B2R5B3;B4E0B3;H0YFX9;P0C0S8;P20671;Q16777;Q6FI13;Q96KK5;Q99878;Q9BTM1	hCG_2039566;;HIST1H2AH;HIST1H2AK;;;H2AJ;H2AC11;H2AC7;H2AC20;H2AC18;H2AC12;H2AC14;H2AJ	Histone H2A;Histone H2A;Histone H2A;Histone H2A;Histone H2A;Histone H2A;Histone H2A (Fragment);Histone H2A type 1;Histone H2A type 1-D;Histone H2A type 2-C;Histone H2A type 2-A;Histone H2A type 1-H;Histone H2A type 1-J;Histone H2A.J	A0A0U1RR32_HUMAN;A0A0U1RRH7_HUMAN;A3KPC7_HUMAN;A4FTV9_HUMAN;B2R5B3_HUMAN;B4E0B3_HUMAN;H0YFX9_HUMAN;H2A1_HUMAN;H2A1D_HUMAN;H2A2C_HUMAN;H2A2A_HUMAN;H2A1H_HUMAN;H2A1J_HUMAN;H2AJ_HUMAN	2	116.395	10.7143		18.5352	210.97	14.0586	98.9252	37.395	9.88905	23.669		122.384	13.7381	69.593	557.762	144.665	38.8884	1814.42	4.34014		209.797	31.2858
A0A0U1SHW4	Interferon receptor 1 isoform 4		A0A0U1SHW4;A0A0U1UAT8;A0A0U1UAT9;A0A0U1UAU5;A0A494BZU5;A0A494C0E2;A0A494C0P2;A0A994J3P7;A0A994J479;A0A994J4B0;A0A994J6F6;A0A994J6F9;A0A994J6V0;C9J114;P17181	A0A0U1SHW4;A0A0U1UAT8;A0A0U1UAT9;A0A0U1UAU5;A0A494BZU5;A0A494C0E2;A0A494C0P2;A0A994J3P7;A0A994J479;A0A994J4B0;A0A994J6F6;A0A994J6F9;A0A994J6V0;C9J114;P17181	;;;;IFNAR1;IFNAR1;IFNAR1;IFNAR1;IFNAR1;IFNAR1;IFNAR1;IFNAR1;IFNAR1;IFNAR1;IFNAR1	Interferon receptor 1 isoform 4;Interferon receptor 1 isoform 2;Interferon receptor 1 isoform 3;Interferon receptor 1 isoform 1;Interferon alpha and beta receptor subunit 1;Interferon alpha and beta receptor subunit 1;Interferon alpha and beta receptor subunit 1;Interferon alpha and beta receptor subunit 1;Interferon alpha and beta receptor subunit 1;Interferon alpha and beta receptor subunit 1;I…	A0A0U1SHW4_HUMAN;A0A0U1UAT8_HUMAN;A0A0U1UAT9_HUMAN;A0A0U1UAU5_HUMAN;A0A494BZU5_HUMAN;A0A494C0E2_HUMAN;A0A494C0P2_HUMAN;A0A994J3P7_HUMAN;A0A994J479_HUMAN;A0A994J4B0_HUMAN;A0A994J6F6_HUMAN;A0A994J6F9_HUMAN;A0A994J6V0_HUMAN;C9J114_HUMAN;INAR1_HUMAN	2		22.729		71.8639		19.7713				22.5157		17.8803		20.722		23.3339	33.6428
A0A0U2N547	Mast/stem cell growth factor receptor	KIT	A0A0U2N547;A0A8I5KPX7;A0A8I5KQZ6;A0A8I5KR87;A0A8I5KRE7;A0A8I5KS03;A0A8I5QKL5;A0A8I5QKP7;A0A8J8Z860;P10721	A0A0U2N547;A0A8I5KPX7;A0A8I5KQZ6;A0A8I5KR87;A0A8I5KRE7;A0A8I5KS03;A0A8I5QKL5;A0A8I5QKP7;A0A8J8Z860;P10721	KIT	Mast/stem cell growth factor receptor;Mast/stem cell growth factor receptor Kit;Mast/stem cell growth factor receptor;Platelet-derived growth factor receptor-like protein;Mast/stem cell growth factor receptor Kit;Mast/stem cell growth factor receptor;Mast/stem cell growth factor receptor;Mast/stem cell growth factor receptor;Mast/stem cell growth factor receptor;Mast/stem cell growth factor recep…	A0A0U2N547_HUMAN;A0A8I5KPX7_HUMAN;A0A8I5KQZ6_HUMAN;A0A8I5KR87_HUMAN;A0A8I5KRE7_HUMAN;A0A8I5KS03_HUMAN;A0A8I5QKL5_HUMAN;A0A8I5QKP7_HUMAN;A0A8J8Z860_HUMAN;KIT_HUMAN	1			41.8184	14.4886			72.837	69.7788	53.8458	15.5407											45.5937
A0A0U2ZQU7	E-cadherin 1	CDH1	A0A0U2ZQU7;B3GN61;D3XNU5;P12830;Q9UII7	A0A0U2ZQU7;B3GN61;D3XNU5;P12830;Q9UII7	CDH1;CDH1;CDH1;CDH1;	E-cadherin 1;Truncated E-cadherin;E-cadherin 1;Cadherin-1;E-cadherin	A0A0U2ZQU7_HUMAN;B3GN61_HUMAN;D3XNU5_HUMAN;CADH1_HUMAN;Q9UII7_HUMAN	11	499.751	638.863	1419.04	1270.61	222.799	1042.25	729.267	1869.29	2942.3	1739.61	299.982	430.932	1610.47	408.42	214.892	298.998	767.951	410.011	876.613	567.255	396.048	378.119
A0A0U4ARJ3	Immunoglobulin-like receptor subfamily A member 5	LILRA5	A0A0U4ARJ3;A6NI73	A0A0U4ARJ3;A6NI73	LILRA5	Immunoglobulin-like receptor subfamily A member 5;Leukocyte immunoglobulin-like receptor subfamily A member 5	A0A0U4ARJ3_HUMAN;LIRA5_HUMAN	3	89.8569	295.878	162.149	329.857		451.041	435.386	285.677	412.747	1060.22	129.584	118.967	347.498	264.867		134.367	327.448	94.2719	304.818	298.087		303.408
A0A0U5FP74	NAD(P)(+)--arginine ADP-ribosyltransferase (Fragment)	ART4	A0A0U5FP74;A0A166IZP3;A0A3P3YW42;A0A3P3YWC4;A0A3P3YWC5;A0A3P3YWF0;A0A3P3YWJ5;A0A3P3ZJX7;A1Z625;A8K6J7;C3W8I0;C3W8I1;D3YNY8;H7C2G2;Q3KZ25;Q3KZ28;Q93070	A0A0U5FP74;A0A166IZP3;A0A3P3YW42;A0A3P3YWC4;A0A3P3YWC5;A0A3P3YWF0;A0A3P3YWJ5;A0A3P3ZJX7;A1Z625;A8K6J7;C3W8I0;C3W8I1;D3YNY8;H7C2G2;Q3KZ25;Q3KZ28;Q93070	ART4;ART4;DO;DO;DO;DO;DO;DO;ART4;;ART4;ART4;;ART4;DO;DO;ART4	NAD(P)(+)--arginine ADP-ribosyltransferase (Fragment);NAD(P)(+)--arginine ADP-ribosyltransferase (Fragment);NAD(P)(+)--arginine ADP-ribosyltransferase (Fragment);NAD(P)(+)--arginine ADP-ribosyltransferase (Fragment);NAD(P)(+)--arginine ADP-ribosyltransferase (Fragment);NAD(P)(+)--arginine ADP-ribosyltransferase (Fragment);NAD(P)(+)--arginine ADP-ribosyltransferase (Fragment);NAD(P)(+)--arginine A…	A0A0U5FP74_HUMAN;A0A166IZP3_HUMAN;A0A3P3YW42_HUMAN;A0A3P3YWC4_HUMAN;A0A3P3YWC5_HUMAN;A0A3P3YWF0_HUMAN;A0A3P3YWJ5_HUMAN;A0A3P3ZJX7_HUMAN;A1Z625_HUMAN;A8K6J7_HUMAN;C3W8I0_HUMAN;C3W8I1_HUMAN;D3YNY8_HUMAN;H7C2G2_HUMAN;Q3KZ25_HUMAN;Q3KZ28_HUMAN;NAR4_HUMAN	2				51.4108	22.7939	11.772											8.51328		8.8394
A0A0X9UWL5	GCT-A5 light chain variable region (Fragment)		A0A0X9UWL5	A0A0X9UWL5		GCT-A5 light chain variable region (Fragment)	A0A0X9UWL5_HUMAN	1		297.389			404.968	48.9136				119.123	678.482	18.187	208.982	159.258	399.947			264.194	10.1451			31.3698
A0A109NGN6	Proteasome subunit alpha type		A0A109NGN6;P28066;Q5U0A0	A0A109NGN6;P28066;Q5U0A0	;PSMA5;	Proteasome subunit alpha type;Proteasome subunit alpha type-5;Proteasome subunit alpha type	A0A109NGN6_HUMAN;PSA5_HUMAN;Q5U0A0_HUMAN	5	65.7709	31.6592	114.998	33.4559	41.894	51.8146	34.5975	62.3323	68.0009	59.4722	54.2611	237.204		106.361	231.155	321.095	224.432	275.531	28.6858	23.0498	134.276	34.9729
A0A109PPC2	GCT-A7 light chain variable region (Fragment)		A0A109PPC2	A0A109PPC2		GCT-A7 light chain variable region (Fragment)	A0A109PPC2_HUMAN	1		576.24		6187.33	557.45	1676.44		475.067	905.671	2353.93	788.091		2208.46		1003.84		298.502	598.443	1158.59	567.486	452.275	186.75
A0A109PW33	MS-C1 light chain variable region (Fragment)		A0A109PW33	A0A109PW33		MS-C1 light chain variable region (Fragment)	A0A109PW33_HUMAN	2	346.189	596.669	134.143	651.413	296.166	1455.99	186.953	240.106	338.091	591.462	815.484	250.835	1896.3	590.097	530.493	182.719	307.274	598.79	520.171	575.553	273.613	354.488
A0A109PW41	GCT-A2 light chain variable region (Fragment)		A0A109PW41	A0A109PW41		GCT-A2 light chain variable region (Fragment)	A0A109PW41_HUMAN	3		447.606		222.536	165.287	101.995	25.7522	26.7072	40.3116	149.289	250.658	25.6791	231.249	53.885	64.3333		40.18	811.9	78.2995	48.4133	56.0138	31.7135
A0A120HV04	CD248 (Fragment)	CD248	A0A120HV04;A0A172Q381;Q9HCU0	A0A120HV04;A0A172Q381;Q9HCU0	CD248;TEM1;CD248	CD248 (Fragment);Endosialin (Fragment);Endosialin	A0A120HV04_HUMAN;A0A172Q381_HUMAN;CD248_HUMAN	10	165.034	246.435	337.907	464.966	90.026	266.468	499.555	422.658	611.515	282.573	246.969	176.213	333.465	270.899	90.3006	96.8837	293.573	144.411	239.735	325.751	259.146	466.649
A0A125QYY4	GCT-A7 heavy chain variable region (Fragment)		A0A125QYY4	A0A125QYY4		GCT-A7 heavy chain variable region (Fragment)	A0A125QYY4_HUMAN	1																		144.109
A0A125U0U9	MS-C4 heavy chain variable region (Fragment)		A0A125U0U9	A0A125U0U9		MS-C4 heavy chain variable region (Fragment)	A0A125U0U9_HUMAN	2	196.272	550.245		345.762	1704.09	411.063		143.042		398.345	2245.64		583.464	446.249	1177.77	438.9	411.327	1014.85	71.4576	332.903	296.464	250.036
A0A140CZL4	S-methyl-5'-thioadenosine phosphorylase	MTAP-ANRIL fusion	A0A140CZL4;A0A140CZL5;A0A140CZL6;A0A384ME80;B4DUC8;J3QSB7;Q05DJ2;Q13126;Q8WV80	A0A140CZL4;A0A140CZL5;A0A140CZL6;A0A384ME80;B4DUC8;J3QSB7;Q05DJ2;Q13126;Q8WV80	MTAP-ANRIL fusion;MTAP-ANRIL fusion;MTAP-ANRIL fusion;MTAP;MTAP;MTAP;MTAP;MTAP;	S-methyl-5'-thioadenosine phosphorylase;Purine nucleoside phosphorylase;Purine nucleoside phosphorylase;S-methyl-5'-thioadenosine phosphorylase;S-methyl-5'-thioadenosine phosphorylase;Purine nucleoside phosphorylase;Purine nucleoside phosphorylase;S-methyl-5'-thioadenosine phosphorylase;MTAP protein	A0A140CZL4_HUMAN;A0A140CZL5_HUMAN;A0A140CZL6_HUMAN;A0A384ME80_HUMAN;B4DUC8_HUMAN;J3QSB7_HUMAN;Q05DJ2_HUMAN;MTAP_HUMAN;Q8WV80_HUMAN	2			26.8917		17.2601				51.0977			42.8081				136.435	25.9532	37.6947	5.25521	8.10984	64.3248
A0A140EDI1	HLA class II histocompatibility antigen DP alpha chain	HLA-DPA1	A0A140EDI1;A0A140EDI6;A0A172WC74;A0A172WC76;A0A172WC77;A0A172WC80;A0A172WC90;A0A172WCC2;A0A286MCJ1;A0A286MCJ2;A0A2K9UYS3;A0A2K9UYS6;A0A2K9UYS7;A0A2U9K708;A0A346MPT8;A0A3S6RHQ4;A0A3S6RJR1;A0A455R0B2;A0A482CVI8;A0A482N7Y0;A0A4P8JBH1;A0A516UVP7;A0A5A4LIZ2;A0A5A4LL11;A0A5A4LUX5;A0A5H2UEC6;A0A5H2UF15;A0A5H2UHE7;A0A5H2UU33;A0A5H2UYP4;A0A5J6V1V8;A0A5J6V209;A0A5P8I422;A0A5P8PAX4;A0A5P8PB49;A0A5P8TXE8;A0A…	A0A140EDI1;A0A140EDI6;A0A172WC74;A0A172WC76;A0A172WC77;A0A172WC80;A0A172WC90;A0A172WCC2;A0A286MCJ1;A0A286MCJ2;A0A2K9UYS3;A0A2K9UYS6;A0A2K9UYS7;A0A2U9K708;A0A346MPT8;A0A3S6RHQ4;A0A3S6RJR1;A0A455R0B2;A0A482CVI8;A0A482N7Y0;A0A4P8JBH1;A0A516UVP7;A0A5A4LIZ2;A0A5A4LL11;A0A5A4LUX5;A0A5H2UEC6;A0A5H2UF15;A0A5H2UHE7;A0A5H2UU33;A0A5H2UYP4;A0A5J6V1V8;A0A5J6V209;A0A5P8I422;A0A5P8PAX4;A0A5P8PB49;A0A5P8TXE8;A0A…	HLA-DPA1;HLA-DPA1;HLA-DPA1;HLA-DPA1;HLA-DPA1;HLA-DPA1;HLA-DPA1;HLA-DPA1;HLA-DPA1;HLA-DPA1;HLA-DPA1;HLA-DPA1;HLA-DPA1;HLA-DPA1;HLA-DPA1;HLA-DPA1;HLA-DPA1;HLA-DPA1;HLA-DPA1;HLA-DPA1;HLA-DPA1;HLA-DPA1;HLA-DPA1;HLA-DPA1;HLA-DPA1;HLA-DPA1;HLA-DPA1;HLA-DPA1;HLA-DPA1;HLA-DPA1;HLA-DPA1;HLA-DPA1;HLA-DPA1;DPA1;DPA1;HLA-DPA1;HLA-DPA1;HLA-DPA1;HLA-DPA1;DPA1;DPA1;HLA-DPA1;HLA-DPA1;HLA-DPA1;HLA-DPA1;HLA-DPA1;H…	HLA class II histocompatibility antigen DP alpha chain;MHC class II antigen;MHC class II antigen (Fragment);MHC class II antigen (Fragment);MHC class II antigen (Fragment);MHC class II antigen (Fragment);MHC class II antigen (Fragment);MHC class II antigen (Fragment);MHC class II antigen (Fragment);MHC class II antigen (Fragment);MHC class II antigen;MHC class II antigen;MHC class II antigen;MHC …	A0A140EDI1_HUMAN;A0A140EDI6_HUMAN;A0A172WC74_HUMAN;A0A172WC76_HUMAN;A0A172WC77_HUMAN;A0A172WC80_HUMAN;A0A172WC90_HUMAN;A0A172WCC2_HUMAN;A0A286MCJ1_HUMAN;A0A286MCJ2_HUMAN;A0A2K9UYS3_HUMAN;A0A2K9UYS6_HUMAN;A0A2K9UYS7_HUMAN;A0A2U9K708_HUMAN;A0A346MPT8_HUMAN;A0A3S6RHQ4_HUMAN;A0A3S6RJR1_HUMAN;A0A455R0B2_HUMAN;A0A482CVI8_HUMAN;A0A482N7Y0_HUMAN;A0A4P8JBH1_HUMAN;A0A516UVP7_HUMAN;A0A5A4LIZ2_HUMAN;A0A5A4LL…	3	34.4402	21.7217		41.6137		28.0998	34.0556		16.2181	25.9395	88.3848	38.198	28.6911	23.059		70.4204	8.68332	31.65	17.1883		90.8153	61.2804
A0A140T9R1	Flotillin (Fragment)	FLOT1	A0A140T9R1;A0A140T9W4;A2VCL5;O75955;Q53HQ0;Q5ST80;Q6IB58	A0A140T9R1;A0A140T9W4;A2VCL5;O75955;Q53HQ0;Q5ST80;Q6IB58	FLOT1;FLOT1;FLOT1;FLOT1;;FLOT1;FLOT1	Flotillin (Fragment);Flotillin (Fragment);Flotillin (Fragment);Flotillin-1;Flotillin (Fragment);Flotillin;Flotillin	A0A140T9R1_HUMAN;A0A140T9W4_HUMAN;A2VCL5_HUMAN;FLOT1_HUMAN;Q53HQ0_HUMAN;Q5ST80_HUMAN;Q6IB58_HUMAN	4	34.4483		77.8792	90.7814	49.7287	39.2209	109.847	65.5499	41.8794	22.2364	110.314	11.7438			45.5563	90.9979	90.6409	22.583	25.3296	24.6907	52.3813	45.8053
A0A140TA59	Receptor-type tyrosine-protein phosphatase C	PTPRC	A0A140TA59;A0A2R8Y5B1;M9MML4;Q6Q1P2	A0A140TA59;A0A2R8Y5B1;M9MML4;Q6Q1P2	PTPRC	Receptor-type tyrosine-protein phosphatase C;Protein tyrosine phosphatase receptor type C (Fragment);Protein tyrosine phosphatase receptor type C;CD45 transcript variant (Fragment)	A0A140TA59_HUMAN;A0A2R8Y5B1_HUMAN;M9MML4_HUMAN;Q6Q1P2_HUMAN	1		172.074		66.9527		47.2744				143.818									94.5252	101.108	26.4004	112.078
A0A140TA69	Keratin, type I cuticular Ha4	KRT34	A0A140TA69	A0A140TA69	KRT34	Keratin, type I cuticular Ha4	A0A140TA69_HUMAN	2	3328.91	118.776	330.299	89.67	142.372	78.2514	614.925	404.561	331.155	105.802		73142	84.9874	264.473	81.1134	135.141	134.822	173.069	211.209	873.704	231.184	249.323
A0A140VJC8	Amyloid-beta A4 protein		A0A140VJC8;A0A218KGR2;E9PG40;P05067	A0A140VJC8;A0A218KGR2;E9PG40;P05067	;APP;APP;APP	Amyloid-beta A4 protein;Amyloid-beta A4 protein;Amyloid-beta A4 protein;Amyloid-beta precursor protein	A0A140VJC8_HUMAN;A0A218KGR2_HUMAN;E9PG40_HUMAN;A4_HUMAN	11	112.535	152.626	583.895	381.625	56.8172	161.902	854.271	535.672	815.009	336.159	358.003	101.755	183.778	22.6884	48.1483	98.6062	132.806	135.645	185.478	156.44	313.709	268.455
A0A140VJD7	Acylphosphatase		A0A140VJD7;P14621	A0A140VJD7;P14621	;ACYP2	Acylphosphatase;Acylphosphatase-2	A0A140VJD7_HUMAN;ACYP2_HUMAN	3	947.854	110.696		184.639	119.868	3365.73	115.92	63.9445	191.964	206.289		456.788	87.826	658.614	219.126	800.764	498.474	486.363	701.542	612.033	294.862	998.782
A0A140VJE0	Adenosine kinase		A0A140VJE0;A0A5F9ZH31;A0A5F9ZH72;A0A5F9ZH83;A0A5K1VW54;A0A5K1VW94;P55263;Q86U79	A0A140VJE0;A0A5F9ZH31;A0A5F9ZH72;A0A5F9ZH83;A0A5K1VW54;A0A5K1VW94;P55263;Q86U79	;ADK;ADK;ADK;ADK;ADK;ADK;	Adenosine kinase	A0A140VJE0_HUMAN;A0A5F9ZH31_HUMAN;A0A5F9ZH72_HUMAN;A0A5F9ZH83_HUMAN;A0A5K1VW54_HUMAN;A0A5K1VW94_HUMAN;ADK_HUMAN;Q86U79_HUMAN	1									15.1671			61.5268					95.9625
A0A140VJE4	Testicular tissue protein Li 18		A0A140VJE4;P54802	A0A140VJE4;P54802	;NAGLU	Testicular tissue protein Li 18;Alpha-N-acetylglucosaminidase	A0A140VJE4_HUMAN;ANAG_HUMAN	20	109.053	38.7231	324.135	370.157	24.6393	99.3689	772.726	546.634	498.818	56.9785	158.107	210	185.869	309.449	25.3712	54.9436	85.2501	80.7764	116.646	94.7611	103.825	68.2824
A0A140VJE8	AP complex subunit beta	AP2B1	A0A140VJE8;A8K916;P63010	A0A140VJE8;A8K916;P63010	AP2B1;;AP2B1	AP complex subunit beta;AP complex subunit beta;AP-2 complex subunit beta	A0A140VJE8_HUMAN;A8K916_HUMAN;AP2B1_HUMAN	7	90.9035	60.9428		50.3948	59.1461	111.174	51.6979	25.5981	54.2154	39.4736		178.99	30.1217	129.452	52.52	168.65	100.445	36.1753	99.9221	96.2778	141.312	162.804
A0A140VJE9	Testicular tissue protein Li 23		A0A140VJE9;Q06481	A0A140VJE9;Q06481	;APLP2	Testicular tissue protein Li 23;Amyloid beta precursor like protein 2	A0A140VJE9_HUMAN;APLP2_HUMAN	7	101.72	117.12	303.847	82.2377	61.1148	64.8874	664.811	56.6752	94.0803	174.169	65.8507	78.0593	55.9671	30.2618	18.8113	102.916	94.4755	67.3635	181.754	156.393	138.321	202.829
A0A140VJG8	Catechol O-methyltransferase		A0A140VJG8;A0A7I2V370;B8XPJ7;B8XPJ8;P21964	A0A140VJG8;A0A7I2V370;B8XPJ7;B8XPJ8;P21964	;COMT;COMT;COMT;COMT	Catechol O-methyltransferase	A0A140VJG8_HUMAN;A0A7I2V370_HUMAN;B8XPJ7_HUMAN;B8XPJ8_HUMAN;COMT_HUMAN	1	28.2436					9.75492				18.5169		12.819	14.5981	25.6586		27.3634	27.8394				41.9201	28.1468
A0A140VJH7	Triokinase/FMN cyclase		A0A140VJH7;Q3LXA3	A0A140VJH7;Q3LXA3	;TKFC	Triokinase/FMN cyclase	A0A140VJH7_HUMAN;TKFC_HUMAN	8	81.1479	12.2398	85.5786	12.8547		10.4082	45.125	62.6018	41.5459	16.8893		1568.84	22.2388	94.7031	37.7649	482.675	88.9043	27.0271		19.2671	20.1921
A0A140VJI3	Dipeptidase		A0A140VJI3;P16444;Q6I9V1	A0A140VJI3;P16444;Q6I9V1	;DPEP1;DPEP1	Dipeptidase;Dipeptidase 1;Dipeptidase	A0A140VJI3_HUMAN;DPEP1_HUMAN;Q6I9V1_HUMAN	7	34.7252	53.6653	625.253	410.644		291.823	394.61	591.496	310.95	261.605	100.135	200.229	69.7564	421.381	45.6389	376.014	90.2962	99.363	98.6227	48.0144		34.1648
A0A140VJI7	Testicular tissue protein Li 61		A0A140VJI7;Q16610	A0A140VJI7;Q16610	;ECM1	Testicular tissue protein Li 61;Extracellular matrix protein 1	A0A140VJI7_HUMAN;ECM1_HUMAN	16	372.974	285.12	362.388	184.018	304.083	286.404	251.479	222.451	268.88	106.147	114.795	333.449	109.403	158.113	558.348	298.546	466.124	296.955	301.525	426.535	313.103	392.119
A0A140VJJ2	S-formylglutathione hydrolase	ESD	A0A140VJJ2;P10768;U3KQT1	A0A140VJJ2;P10768;U3KQT1	ESD	S-formylglutathione hydrolase	A0A140VJJ2_HUMAN;ESTD_HUMAN;U3KQT1_HUMAN	3	129.587	141.519		136.005		41.4636		109.644	114.765	51.7242		548.547		300.575	81.7014	305.716	441.891	107.386			100.38
A0A140VJJ6	Testicular tissue protein Li 70		A0A140VJJ6;P02679	A0A140VJJ6;P02679	;FGG	Testicular tissue protein Li 70;Fibrinogen gamma chain	A0A140VJJ6_HUMAN;FIBG_HUMAN	28	551.182	1359.95	502.551	509.577	8736.8	263.113	425.685	720.831	151.981	175.524	221.807	702.581	203.674	268.52	11672.8	395.63	1523.65	4095.23	232.667	266.266	409.861	479.792
A0A140VJJ8	Testicular tissue protein Li 72		A0A140VJJ8;A0A2L0WW42;A0A994J6X8;B1AKQ8;B2R6K4;F6UT28;P62873	A0A140VJJ8;A0A2L0WW42;A0A994J6X8;B1AKQ8;B2R6K4;F6UT28;P62873	;GNB1;GNB1;GNB1;;GNB1;GNB1	Testicular tissue protein Li 72;G protein subunit beta 1;G protein subunit beta 1;G protein subunit beta 1 (Fragment);cDNA, FLJ92996, highly similar to Homo sapiens guanine nucleotide binding protein (G protein), beta polypeptide 1 (GNB1), mRNA;G protein subunit beta 1 (Fragment);Guanine nucleotide-binding protein G(I)/G(S)/G(T) subunit beta-1	A0A140VJJ8_HUMAN;A0A2L0WW42_HUMAN;A0A994J6X8_HUMAN;B1AKQ8_HUMAN;B2R6K4_HUMAN;F6UT28_HUMAN;GBB1_HUMAN	1	24.9356					26.0446		105.152	88.0844	32.6979		65.939		46.5851		77.9285	26.456	30.0896				36.6366
A0A140VJJ9	Glutathione hydrolase		A0A140VJJ9;P19440	A0A140VJJ9;P19440	;GGT1	Glutathione hydrolase;Glutathione hydrolase 1 proenzyme	A0A140VJJ9_HUMAN;GGT1_HUMAN	8	139.195	273.206	746.016	293.124	69.9929	146.58	634.811	1038.65	845.121	485.503	343.137	406.001	181.416	1142.69	54.6384	243.718	123.283	99.441	122.067	119.538	191.817	177.565
A0A140VJK4	Glutathione S-transferase		A0A140VJK4;P08263	A0A140VJK4;P08263	;GSTA1	Glutathione S-transferase;Glutathione S-transferase A1	A0A140VJK4_HUMAN;GSTA1_HUMAN	7	375.763	16.5664	162.2				350.935	397.054	463.594	48.3109	77.679	3808.6	45.9774	208.331		5610.21	82.9348	83.9597	57.0005	16.3119	25.9641	45.0452
A0A140VJK7	5'-deoxynucleotidase HDDC2		A0A140VJK7;Q7Z4H3;V9GYS5;V9GZ04	A0A140VJK7;Q7Z4H3;V9GYS5;V9GZ04	;HDDC2;HDDC2;HDDC2	5'-deoxynucleotidase HDDC2;5'-deoxynucleotidase HDDC2;HD domain containing 2;HD domain containing 2	A0A140VJK7_HUMAN;HDDC2_HUMAN;V9GYS5_HUMAN;V9GZ04_HUMAN	1												2.64298				6.58014	19.6289
A0A140VJK9	Testicular tissue protein Li 85		A0A140VJK9;P05981	A0A140VJK9;P05981	;HPN	Testicular tissue protein Li 85;Serine protease hepsin	A0A140VJK9_HUMAN;HEPS_HUMAN	5	79.068	54.4723	228.08	113.445	18.9922	66.2294	99.0157	48.6655	91.2628	55.3811		52.5498	84.5155	110.201	63.9158	72.7064	72.8927	66.0412	46.2988	70.5452	43.9155	82.7839
A0A140VJL3	Hypoxanthine phosphoribosyltransferase	HPRT1	A0A140VJL3;P00492;Q6LET3	A0A140VJL3;P00492;Q6LET3	HPRT1	Hypoxanthine phosphoribosyltransferase;Hypoxanthine-guanine phosphoribosyltransferase;Hypoxanthine phosphoribosyltransferase (Fragment)	A0A140VJL3_HUMAN;HPRT_HUMAN;Q6LET3_HUMAN	5			44.0004	56.5196											64.1602	345.099	117.259	145.793			28.4263
A0A140VJL8	Inositol-1-monophosphatase		A0A140VJL8;P29218	A0A140VJL8;P29218	;IMPA1	Inositol-1-monophosphatase;Inositol monophosphatase 1	A0A140VJL8_HUMAN;IMPA1_HUMAN	3	115.146	15.528	326.775	56.6203		91.0096	63.898	127.421	127.896	47.6634		146.965		121.116	221.358	815.858	355.691	392.087	40.3558			88.4169
A0A140VJL9	Delta-aminolevulinic acid dehydratase		A0A140VJL9;B7Z3I9;P13716	A0A140VJL9;B7Z3I9;P13716	;;ALAD	Delta-aminolevulinic acid dehydratase	A0A140VJL9_HUMAN;B7Z3I9_HUMAN;HEM2_HUMAN	4	108.436	25.7447	216.533			19.0642		97.4307	85.091		194.999	575.124		154.892	228.369	1105.16	738.954	130.467	37.8891	27.7803	32.3094
A0A140VJM4	Potassium channel tetramerisation domain containing 12	KCTD12	A0A140VJM4;B3KY04;Q96CX2	A0A140VJM4;B3KY04;Q96CX2	KCTD12;;KCTD12	Potassium channel tetramerisation domain containing 12;cDNA FLJ46506 fis, clone THYMU3030752, highly similar to BTB/POZ domain-containing protein KCTD12;BTB/POZ domain-containing protein KCTD12	A0A140VJM4_HUMAN;B3KY04_HUMAN;KCD12_HUMAN	7	163.63	90.2789	31.5798	33.2937	92.8879	249.699	66.315	46.122	48.6884	82.694	30.5371	143.439	121.833	97.7877	56.6856	92.5116	113.211	81.0342	222.214	109.502	64.1525	172.113
A0A140VJN8	Perilipin		A0A140VJN8;O60664	A0A140VJN8;O60664	;PLIN3	Perilipin;Perilipin-3	A0A140VJN8_HUMAN;PLIN3_HUMAN	8	323.244	126.543	38.9317		67.3224	51.515				103.862	46.6964	68.7025		42.4354		37.7165	93.0132		125.664	99.3721	94.0841	53.9396
A0A140VJP5	S-adenosylmethionine synthase		A0A140VJP5;P31153	A0A140VJP5;P31153	;MAT2A	S-adenosylmethionine synthase;S-adenosylmethionine synthase isoform type-2	A0A140VJP5_HUMAN;METK2_HUMAN	3	29.7844					67.1049		129.689				347.014		122.242		241.064	106.638				69.4749
A0A140VJP7	Metallothionein		A0A140VJP7;P80294	A0A140VJP7;P80294	;MT1H	Metallothionein;Metallothionein-1H	A0A140VJP7_HUMAN;MT1H_HUMAN	2	108.245	56.9336	117.952	35.2714	20.6949	256.673	99.982	233.982	354.845	273.412	89.062	639.368	81.1438	66.439	27.8588	3421.42	44.4278	35.8988	128.743	97.4553	113.986	63.9691
A0A140VJP8	Metallothionein		A0A140VJP8;P80297;Q8WVB5	A0A140VJP8;P80297;Q8WVB5	;MT1X;MT1X	Metallothionein;Metallothionein-1X;Metallothionein	A0A140VJP8_HUMAN;MT1X_HUMAN;Q8WVB5_HUMAN	1	161.97	445.67	224.369	152.329	91.6916	833.86	262.051	302.525	1068.74	1075.31	234.703	549.651	167.26		342.011	2234.54	131.06	1066.27	219.771	132.48	297.762	238.847
A0A140VJQ3	Testicular tissue protein Li 129		A0A140VJQ3;B4DIZ6;Q96DE0	A0A140VJQ3;B4DIZ6;Q96DE0	;;NUDT16	Testicular tissue protein Li 129;cDNA FLJ57941, highly similar to Nucleoside diphosphate-linked moiety X motif16;U8 snoRNA-decapping enzyme	A0A140VJQ3_HUMAN;B4DIZ6_HUMAN;NUD16_HUMAN	1														74.5001
A0A140VJR2	Testicular tissue protein Li 138		A0A140VJR2;A0A494C165;A0A8V8TLL9;J3K000;K7ES25;P12955	A0A140VJR2;A0A494C165;A0A8V8TLL9;J3K000;K7ES25;P12955	;PEPD;PEPD;PEPD;PEPD;PEPD	Testicular tissue protein Li 138;Peptidase D;Peptidase D;PEPD protein;Peptidase D;Xaa-Pro dipeptidase	A0A140VJR2_HUMAN;A0A494C165_HUMAN;A0A8V8TLL9_HUMAN;J3K000_HUMAN;K7ES25_HUMAN;PEPD_HUMAN	9	129.531	48.7608	180.457	23.3311	43.8198	38.2836	88.5627	139.681	97.3823	30.9332	89.4886	967.743	24.2022	448.49	183.953	1716.72	113.425	104.109	23.4688	11.6122	57.3267	17.0689
A0A140VJS0	Serine/threonine-protein phosphatase		A0A140VJS0;A0A8V8TQA1;A0A8V8TQU8;A0A8V8TRB3;B3KQ51;B3KRM2;B3KUN1;P62714;P67775;Q5U0I7;Q6I9T8;Q8WZ56	A0A140VJS0;A0A8V8TQA1;A0A8V8TQU8;A0A8V8TRB3;B3KQ51;B3KRM2;B3KUN1;P62714;P67775;Q5U0I7;Q6I9T8;Q8WZ56	;PPP2CA;PPP2CA;PPP2CA;PPP2CA;;PPP2CA;PPP2CB;PPP2CA;;PPP2CA;	Serine/threonine-protein phosphatase;Serine/threonine-protein phosphatase;Serine/threonine-protein phosphatase;Serine/threonine-protein phosphatase;Serine/threonine-protein phosphatase;Serine/threonine-protein phosphatase;Serine/threonine-protein phosphatase;Serine/threonine-protein phosphatase 2A catalytic subunit beta isoform;Serine/threonine-protein phosphatase 2A catalytic subunit alpha isofo…	A0A140VJS0_HUMAN;A0A8V8TQA1_HUMAN;A0A8V8TQU8_HUMAN;A0A8V8TRB3_HUMAN;B3KQ51_HUMAN;B3KRM2_HUMAN;B3KUN1_HUMAN;PP2AB_HUMAN;PP2AA_HUMAN;Q5U0I7_HUMAN;Q6I9T8_HUMAN;Q8WZ56_HUMAN	2						22.9161						84.6584		77.3868		56.3707	148.09	65.9756			165.389
A0A140VJS6	Proteasome subunit beta		A0A140VJS6;P49721	A0A140VJS6;P49721	;PSMB2	Proteasome subunit beta;Proteasome subunit beta type-2	A0A140VJS6_HUMAN;PSB2_HUMAN	5	88.3871	101.062	309.209	41.7673	139.418	226.755	96.1358	129.258	175.231	43.214	188.552	395.512	18.344	146.651	346.732	762.651	214.87	588.088	41.5001	37.1556	193.401	49.5799
A0A140VJS9	Serine/threonine-protein phosphatase		A0A140VJS9;E9PMD7;P62136	A0A140VJS9;E9PMD7;P62136	;PPP1CA;PPP1CA	Serine/threonine-protein phosphatase;Serine/threonine-protein phosphatase;Serine/threonine-protein phosphatase PP1-alpha catalytic subunit	A0A140VJS9_HUMAN;E9PMD7_HUMAN;PP1A_HUMAN	4	159.29	89.7459	162.867			12.0383		59.1462		36.9331		128.565		51.0582	208.866	184.442	153.092	152.956	47.9287		60.4261	55.1025
A0A140VJT2	Proteasome inhibitor PI31 subunit		A0A140VJT2;Q5QPM7;Q5QPM9;Q92530	A0A140VJT2;Q5QPM7;Q5QPM9;Q92530	;PSMF1;PSMF1;PSMF1	Proteasome inhibitor PI31 subunit;Proteasome inhibitor PI31 subunit;Proteasome inhibitor PI31 subunit (Fragment);Proteasome inhibitor PI31 subunit	A0A140VJT2_HUMAN;Q5QPM7_HUMAN;Q5QPM9_HUMAN;PSMF1_HUMAN	2	194.617	172.687	253.404	271.144		508.793	247.481	142.65	152.693	203.986	340.641	204.692	288.257	286.146	120.439	174.784	403.137	120.235	327.973	315.532	744.662	591.367
A0A140VJT8	Ribonuclease inhibitor		A0A140VJT8;P13489	A0A140VJT8;P13489	;RNH1	Ribonuclease inhibitor	A0A140VJT8_HUMAN;RINI_HUMAN	9	122.196	58.3459		85.0982	92.789	52.2707	75.1782	76.6176	61.5495	54.224	105.919	426.98	43.0597	209.939	109.61	618.189	269.372	121.311	68.1157	49.0089	235.576	73.3639
A0A140VJU3	Testicular tissue protein Li 170		A0A140VJU3;B3KSM5;Q96HF1	A0A140VJU3;B3KSM5;Q96HF1	;;SFRP2	Testicular tissue protein Li 170;cDNA FLJ36603 fis, clone TRACH2015180, highly similar to Secreted frizzled-related protein 2;Secreted frizzled-related protein 2	A0A140VJU3_HUMAN;B3KSM5_HUMAN;SFRP2_HUMAN	1	27.4575	27.7697		77.3025		22.5756				14.9898	43.8631	12.8111	36.0719				11.8521		33.9014	29.5744	11.4787	19.6222
A0A140VJU8	Superoxide dismutase [Cu-Zn]		A0A140VJU8;B2R9V7;P08294	A0A140VJU8;B2R9V7;P08294	;;SOD3	Superoxide dismutase [Cu-Zn];Superoxide dismutase [Cu-Zn];Extracellular superoxide dismutase [Cu-Zn]	A0A140VJU8_HUMAN;B2R9V7_HUMAN;SODE_HUMAN	4	98.9301	81.7826	449.045	269.668	80.6923	146.919	282.291	525.742	887.927	138.285	288.772	92.2419	131.921	161.092	67.1114	62.6232	147.583	77.5623	206.535	156.127	523.39	274.924
A0A140VJW2	Stathmin		A0A140VJW2;A2A2D0;B5BU83;P16949;Q59G27	A0A140VJW2;A2A2D0;B5BU83;P16949;Q59G27	;STMN1;STMN1;STMN1;	Stathmin;Stathmin (Fragment);Stathmin;Stathmin;Stathmin (Fragment)	A0A140VJW2_HUMAN;A2A2D0_HUMAN;B5BU83_HUMAN;STMN1_HUMAN;Q59G27_HUMAN	3	311.837	455.169	399.53		333.102	85.3142		61.2566	94.0245	40.7925	106.361	265.189			210.174	326.647	140.103	358.591	61.9806	129.86	151.067	631.318
A0A140VJW3	Sushi domain containing 2, isoform CRA_a	SUSD2	A0A140VJW3;Q9UGT4	A0A140VJW3;Q9UGT4	SUSD2	Sushi domain containing 2, isoform CRA_a;Sushi domain-containing protein 2	A0A140VJW3_HUMAN;SUSD2_HUMAN	9		11.6036	149.295	72.43	31.3153	51.4211	62.8875	79.4764	103.091	52.8746		18.0477	45.4953	109.983			15.7363	93.0992	31.2579	28.3134	60.2939	13.6503
A0A140VJX1	Testicular tissue protein Li 198		A0A140VJX1;A0A5F9ZHD4;A0A5F9ZHJ0;A0A5F9ZHJ7;A0A5F9ZHL1;A0A5F9ZI66;P24752	A0A140VJX1;A0A5F9ZHD4;A0A5F9ZHJ0;A0A5F9ZHJ7;A0A5F9ZHL1;A0A5F9ZI66;P24752	;ACAT1;ACAT1;ACAT1;ACAT1;ACAT1;ACAT1	Testicular tissue protein Li 198;Acetyl-CoA acetyltransferase 1;Acetyl-CoA acetyltransferase 1;Acetyl-CoA acetyltransferase 1;Acetyl-CoA acetyltransferase 1;Acetyl-CoA acetyltransferase 1;Acetyl-CoA acetyltransferase, mitochondrial	A0A140VJX1_HUMAN;A0A5F9ZHD4_HUMAN;A0A5F9ZHJ0_HUMAN;A0A5F9ZHJ7_HUMAN;A0A5F9ZHL1_HUMAN;A0A5F9ZI66_HUMAN;THIL_HUMAN	1												314.478				129.301	46.8157
A0A140VJX3	Sulfurtransferase		A0A140VJX3;P25325	A0A140VJX3;P25325	;MPST	Sulfurtransferase;3-mercaptopyruvate sulfurtransferase	A0A140VJX3_HUMAN;THTM_HUMAN	14	42.7342	45.8425	40.3528	43.2846	22.9233	40.4298	39.9976	56.7987	95.7072	355.357	34.5462	154.722	81.1954	299.898		111.988	87.6692	37.389	51.4426	32.4402	24.2612	41.5671
A0A140VJY7	Thioredoxin domain-containing protein 17		A0A140VJY7;Q9BRA2	A0A140VJY7;Q9BRA2	;TXNDC17	Thioredoxin domain-containing protein 17	A0A140VJY7_HUMAN;TXD17_HUMAN	4	767.632	797.558	206.961	77.7844	561.65	739.558	79.6702	132.662	372.834	448.311	142.129	1039.14	88.7631	152.528	146.087	1000.8	492.069	317.697	1633.91	1150.49	1164.8	1413.15
A0A140VJZ1	Ubiquitin carboxyl-terminal hydrolase		A0A140VJZ1;P45974	A0A140VJZ1;P45974	;USP5	Ubiquitin carboxyl-terminal hydrolase;Ubiquitin carboxyl-terminal hydrolase 5	A0A140VJZ1_HUMAN;UBP5_HUMAN	4				38.6834		83.8691	92.0852		131.845	29.8416		320.48		85.5495		53.2425	34.5379		34.7964		86.2697	99.78
A0A140VJZ4	Ubiquitin carboxyl-terminal hydrolase		A0A140VJZ4;P15374	A0A140VJZ4;P15374	;UCHL3	Ubiquitin carboxyl-terminal hydrolase;Ubiquitin carboxyl-terminal hydrolase isozyme L3	A0A140VJZ4_HUMAN;UCHL3_HUMAN	2	176.457			152.046		46.5595				104.241		195.241		246.477		133.994	93.2258		152.664		122.153	222.01
A0A140VJZ9	Testicular tissue protein Li 226		A0A140VJZ9;O43516	A0A140VJZ9;O43516	;WIPF1	Testicular tissue protein Li 226;WAS/WASL-interacting protein family member 1	A0A140VJZ9_HUMAN;WIPF1_HUMAN	4	26.228	136.872	160.988		76.5174	63.3939	78.1802	111.719	110.847	50.2988	90.9469	40.5218		29.8851		363.001	31.2557	16.9493	62.0854	81.6709	84.5657	61.6248
A0A140VK00	Testicular tissue protein Li 227		A0A140VK00;P25311	A0A140VK00;P25311	;AZGP1	Testicular tissue protein Li 227;Zinc-alpha-2-glycoprotein	A0A140VK00_HUMAN;ZA2G_HUMAN	27	2228.11	1577.73	1785.26	4816.75	604.127	2459.74	6176.97	5292.82	7284.22	3094.45	2931.99	1381	4072.91	2332.15	1376.86	3549.49	1506.27	2155.87	2819.74	2902.55	2437.96	1669.45
A0A140VK07	Testicular secretory protein Li 7		A0A140VK07;Q6DEN2	A0A140VK07;Q6DEN2	;DPYSL3	Testicular secretory protein Li 7;DPYSL3 protein	A0A140VK07_HUMAN;Q6DEN2_HUMAN	4	43.6673	6.21164				16.7965				12.8304		19.1124	4.49015				7.78643		21.2391	32.8745		14.8604
A0A140VK19	Glycine amidinotransferase		A0A140VK19;A0A6Q8PHC6;P50440	A0A140VK19;A0A6Q8PHC6;P50440	;GATM;GATM	Glycine amidinotransferase;Glycine amidinotransferase;Glycine amidinotransferase, mitochondrial	A0A140VK19_HUMAN;A0A6Q8PHC6_HUMAN;GATM_HUMAN	7	99.4806			98.8326		24.2344				8.72748		259.125		15.0949		109.285
A0A140VK24	Testicular secretory protein Li 24		A0A140VK24;P04180	A0A140VK24;P04180	;LCAT	Testicular secretory protein Li 24;Phosphatidylcholine-sterol acyltransferase	A0A140VK24_HUMAN;LCAT_HUMAN	4	61.293	73.7753	189.066	230.474	247.494	87.7452	313.399	249.117	180.52	370.786	811.371	99.2453	146.357	368.633	437.725	91.4148	147.559	210.038	27.876		23.8598	27.4259
A0A140VK27	Leukotriene A(4) hydrolase		A0A140VK27;P09960	A0A140VK27;P09960	;LTA4H	Leukotriene A(4) hydrolase;Leukotriene A-4 hydrolase	A0A140VK27_HUMAN;LKHA4_HUMAN	14	76.6899	108.473	154.799	50.7594	228.811	60.9893	87.6785	80.6904	43.9344	49.6881	42.6488	350.296	25.6779	90.9273	670.193	886.661	217.97	514.125	33.4967	62.4935	198.088	99.3288
A0A140VK42	Testicular secretory protein Li 42		A0A140VK42;A8K781;E9PKD5;E9PM69;P17980;R4GNH3	A0A140VK42;A8K781;E9PKD5;E9PM69;P17980;R4GNH3	;;PSMC3;PSMC3;PSMC3;PSMC3	Testicular secretory protein Li 42;cDNA FLJ75299, highly similar to Xenopus laevis proteasome (prosome, macropain) 26S subunit, ATPase 3, mRNA;Proteasome 26S subunit, ATPase 3 (Fragment);Proteasome 26S subunit, ATPase 3;26S proteasome regulatory subunit 6A;Proteasome 26S subunit, ATPase 3	A0A140VK42_HUMAN;A8K781_HUMAN;E9PKD5_HUMAN;E9PM69_HUMAN;PRS6A_HUMAN;R4GNH3_HUMAN	1		27.9592	50.1964	19.014	35.0369	118.841	61.5374	27.5723	28.2751	17.6053		495.197			61.7562	229.008	205.492		15.729		158.582	25.6979
A0A140VK43	Proteasome subunit alpha type		A0A140VK43;P25788;Q6IB71	A0A140VK43;P25788;Q6IB71	;PSMA3;PSMA3	Proteasome subunit alpha type;Proteasome subunit alpha type-3;Proteasome subunit alpha type	A0A140VK43_HUMAN;PSA3_HUMAN;Q6IB71_HUMAN	4	97.9214	36.4229	167.097	28.0169	60.7529	79.4398	48.5406	86.2351	78.5161	37.6286	55.2623	225.387		53.4824	222.084	780.586	195.525	293.306	48.1438	28.2469	55.0965	38.4308
A0A140VK44	Proteasome subunit alpha type		A0A140VK44;G3V295;G3V3I1;G3V5Z7;P60900	A0A140VK44;G3V295;G3V3I1;G3V5Z7;P60900	;PSMA6;PSMA6;PSMA6;PSMA6	Proteasome subunit alpha type;Proteasome subunit alpha type;Proteasome subunit alpha type;Proteasome subunit alpha type;Proteasome subunit alpha type-6	A0A140VK44_HUMAN;G3V295_HUMAN;G3V3I1_HUMAN;G3V5Z7_HUMAN;PSA6_HUMAN	4	76.5102	92.2972	173.89	65.2918	113.461	195.039	75.3983	121.778	148.061	50.4578	100.65	264.166	18.2422	80.3484	256.37	1007.37	292.592	274.53	41.4648	38.5233	247.421	39.9294
A0A140VK45	Proteasome subunit beta		A0A140VK45;P20618;Q53FT8	A0A140VK45;P20618;Q53FT8	;PSMB1;	Proteasome subunit beta;Proteasome subunit beta type-1;Proteasome subunit beta (Fragment)	A0A140VK45_HUMAN;PSB1_HUMAN;Q53FT8_HUMAN	4	69.9028	27.1996	124.505	22.4483	54.1177	117.392	67.3001	106.214	91.6865	26.2485	49.7672	251.05		45.1623	196.764	430.62	135.989	249.023		35.6639	159.33	52.792
A0A140VK46	Proteasome subunit beta		A0A140VK46;P28070	A0A140VK46;P28070	;PSMB4	Proteasome subunit beta;Proteasome subunit beta type-4	A0A140VK46_HUMAN;PSB4_HUMAN	4		16.7999			66.3426	33.8255			24.8467			47.7908			29.8493	17.6009	28.3973	150.632		22.0056	80.5932
A0A140VK56	Transaldolase		A0A140VK56;P37837	A0A140VK56;P37837	;TALDO1	Transaldolase	A0A140VK56_HUMAN;TALDO_HUMAN	6	132.79	238.079	764.943	70.9696	535.778	115.264	174.891	212.941	163.26	103.359	127.573	650.528	90.1903	104.621	888.394	2270.58	355.214	953.346	121.201	147.483	159.23	200.682
A0A140VK57	Testicular secretory protein Li 57		A0A140VK57;P16035	A0A140VK57;P16035	;TIMP2	Testicular secretory protein Li 57;Metalloproteinase inhibitor 2	A0A140VK57_HUMAN;TIMP2_HUMAN	3	1072.83	52.8155		63.0801	122.034	48.3506	53.5627	136.044	110.456	38.7958	84.6264	705.969	29.6299	54.6927	96.7159	424.512	136.148	63.5445	49.5938	141.763	144.822	984.484
A0A140VK65	Vacuolar proton pump subunit B		A0A140VK65;P21281	A0A140VK65;P21281	;ATP6V1B2	Vacuolar proton pump subunit B;V-type proton ATPase subunit B, brain isoform	A0A140VK65_HUMAN;VATB2_HUMAN	8	39.6515	25.0574	57.8381	42.7125	11.9431	25.0177	42.17	77.4007	57.433	20.5755	104.119	349.787		69.8946	35.553	375.171	60.7993	60.1091		23.6124	63.4387	23.6474
A0A140VK69	Aspartate aminotransferase		A0A140VK69;P17174	A0A140VK69;P17174	;GOT1	Aspartate aminotransferase;Aspartate aminotransferase, cytoplasmic	A0A140VK69_HUMAN;AATC_HUMAN	12	161.794	33.8811	102.314	58.3217	25.0063	35.7894	65.3768	144.951	110.359	37.4656	84.9076	622.692	29.0528	265.65	69.8877	833.392	311.224	86.6011	30.3829	25.3458	142.995	42.7022
A0A140VK72	Heat shock 70 kDa protein 13		A0A140VK72;B3KY30;P48723;Q53FK2	A0A140VK72;B3KY30;P48723;Q53FK2	;;HSPA13;	Heat shock 70 kDa protein 13;cDNA FLJ46699 fis, clone TRACH3013700, highly similar to Stress 70 protein chaperonemicrosome-associated 60 kDa protein;Heat shock 70 kDa protein 13;Heat shock 70 kDa protein 13 (Fragment)	A0A140VK72_HUMAN;B3KY30_HUMAN;HSP13_HUMAN;Q53FK2_HUMAN	2						84.2253								60.5977					68.6457
A0A140VK80	Testis secretory sperm-binding protein Li 207a		A0A140VK80;H3BTI0;Q9H0B8	A0A140VK80;H3BTI0;Q9H0B8	;CRISPLD2;CRISPLD2	Testis secretory sperm-binding protein Li 207a;Cysteine rich secretory protein LCCL domain containing 2;Cysteine-rich secretory protein LCCL domain-containing 2	A0A140VK80_HUMAN;H3BTI0_HUMAN;CRLD2_HUMAN	3		29.9529	247.878	62.3564	36.5736	25.9338	174.165	12.11	111.115	143.795				13.5203	33.2883		157.938	66.1332	33.2173	46.6389		32.4583
A0A140VK83	Protein phosphatase 1, regulatory subunit 7, isoform CRA_b	PPP1R7	A0A140VK83;Q15435	A0A140VK83;Q15435	PPP1R7	Protein phosphatase 1, regulatory subunit 7, isoform CRA_b;Protein phosphatase 1 regulatory subunit 7	A0A140VK83_HUMAN;PP1R7_HUMAN	6	91.5016	50.9371		17.2184	27.6304	53.6105	11.9596		7.43566	18.3328		126.531		80.8997	22.8755	144.668	222.497	38.4109	39.6297	54.2458	20.3886	81.521
A0A140VK93	Adenylate kinase 2, mitochondrial	AK2	A0A140VK93;F8W1A4;P54819	A0A140VK93;F8W1A4;P54819	AK2	Adenylate kinase 2, mitochondrial;Adenylate kinase 2, mitochondrial;Adenylate kinase 2, mitochondrial	A0A140VK93_HUMAN;F8W1A4_HUMAN;KAD2_HUMAN	4	259.696	84.3486	85.3892	64.1811	43.2032	29.7874		118.159	75.9759	23.0453		2162.36		63.7971	187.711	1525.58	339.756	255.257	41.1033	32.4113	97.0117	205.186
A0A140VK94	RAN binding protein 1, isoform CRA_g	RANBP1	A0A140VK94;B4DE76;B7Z6U1;C9JDM3;C9JJ34;F6WQW2;P43487	A0A140VK94;B4DE76;B7Z6U1;C9JDM3;C9JJ34;F6WQW2;P43487	RANBP1;;;RANBP1;RANBP1;RANBP1;RANBP1	RAN binding protein 1, isoform CRA_g;cDNA FLJ57507, highly similar to Ran-specific GTPase-activating protein;cDNA FLJ54173, highly similar to Ran-specific GTPase-activating protein;RAN binding protein 1 (Fragment);RAN binding protein 1 (Fragment);RAN binding protein 1;Ran-specific GTPase-activating protein	A0A140VK94_HUMAN;B4DE76_HUMAN;B7Z6U1_HUMAN;C9JDM3_HUMAN;C9JJ34_HUMAN;F6WQW2_HUMAN;RANG_HUMAN	2				16.7642
A0A140VKA0	Caldesmon 1, isoform CRA_i	CALD1	A0A140VKA0;B4DPW5;B7Z6G4;C9J813;E7EX44;E9PGZ1;Q05682;Q6PJM5;Q9NYG1	A0A140VKA0;B4DPW5;B7Z6G4;C9J813;E7EX44;E9PGZ1;Q05682;Q6PJM5;Q9NYG1	CALD1;;;CALD1;CALD1;CALD1;CALD1;CALD1;CALD1	Caldesmon 1, isoform CRA_i;cDNA FLJ59374, highly similar to Homo sapiens caldesmon 1 (CALD1), transcript variant 2, mRNA;cDNA FLJ53193, highly similar to Homo sapiens caldesmon 1 (CALD1), transcript variant 5, mRNA;Caldesmon 1 (Fragment);Caldesmon 1;Caldesmon 1;Caldesmon;CALD1 protein (Fragment);Caldesmon 1, isoform CRA_b	A0A140VKA0_HUMAN;B4DPW5_HUMAN;B7Z6G4_HUMAN;C9J813_HUMAN;E7EX44_HUMAN;E9PGZ1_HUMAN;CALD1_HUMAN;Q6PJM5_HUMAN;Q9NYG1_HUMAN	3	148.471	86.8196	229.427	68.858	67.4442	66.9841	65.4003		47.1464	24.4494	31.9666	67.1669	68.9942			13.2349	93.5406		27.58	118.475	140.68	50.5643
A0A140VKA6	Testis secretory sperm-binding protein Li 233m		A0A140VKA6;B4E0U6;P50502;Q0IJ56	A0A140VKA6;B4E0U6;P50502;Q0IJ56	;;ST13;ST13	Testis secretory sperm-binding protein Li 233m;cDNA FLJ53687, highly similar to Hsc70-interacting protein;Hsc70-interacting protein;ST13 protein (Fragment)	A0A140VKA6_HUMAN;B4E0U6_HUMAN;F10A1_HUMAN;Q0IJ56_HUMAN	5	252.431	157.227	72.3735	35.1052	92.7628	60.5842	223.09	130.319	85.0603	56.3041		728.95	57.9373	206.823	84.4166	722.229	751.969	52.1655	96.6152	174.225	175.162	412.264
A0A140VKA9	Testis secretory sperm-binding protein Li 236P		A0A140VKA9;P09417	A0A140VKA9;P09417	;QDPR	Testis secretory sperm-binding protein Li 236P;Dihydropteridine reductase	A0A140VKA9_HUMAN;DHPR_HUMAN	7	22.9443						23.0257		37.0451	31.6326		151.214		57.2381		66.7306	19.9534				124.191	135.84
A0A140VKD1	Testis tissue sperm-binding protein Li 48e	TMED3	A0A140VKD1;B4E277;F5H4M7;G3V1J9;Q53HR4;Q8N2D9;Q9Y3Q3	A0A140VKD1;B4E277;F5H4M7;G3V1J9;Q53HR4;Q8N2D9;Q9Y3Q3	TMED3;;TMED3;TMED3;;;TMED3	Testis tissue sperm-binding protein Li 48e;cDNA FLJ58873, highly similar to Transmembrane emp24 domain-containing protein 3;Transmembrane p24 trafficking protein 3;Transmembrane emp24 protein transport domain containing 3, isoform CRA_b;Chromosome 15 open reading frame 22 variant (Fragment);cDNA PSEC0228 fis, clone HEMBA1006099, weakly similar to COP-COATED VESICLE MEMBRANE PROTEIN P24;Transmembr…	A0A140VKD1_HUMAN;B4E277_HUMAN;F5H4M7_HUMAN;G3V1J9_HUMAN;Q53HR4_HUMAN;Q8N2D9_HUMAN;TMED3_HUMAN	1		89.8196		192.65	37.2129	71.4116	126.571		113.036	88.644			109.631				82.9484		95.0551	110.585	68.7207	123.157
A0A140VKE1	UTP--glucose-1-phosphate uridylyltransferase		A0A140VKE1;A0A7I2YQ74	A0A140VKE1;A0A7I2YQ74	;UGP2	UTP--glucose-1-phosphate uridylyltransferase	A0A140VKE1_HUMAN;A0A7I2YQ74_HUMAN	7	103.999			397.573	26.3835	45.2978	82.6352	128.667	86.3132	72.7299		720.072		211.027	148.268	906.257	189.734	156.102	29.1045	43.0558	93.2786	67.4732
A0A140VKF3	Testis tissue sperm-binding protein Li 70n		A0A140VKF3;P36955	A0A140VKF3;P36955	;SERPINF1	Testis tissue sperm-binding protein Li 70n;Pigment epithelium-derived factor	A0A140VKF3_HUMAN;PEDF_HUMAN	15	8775.94	2293.27	63.4072	250.26	2656.78	2281.37	357.534	69.9932	35.4354	711.625	83.3693	6688.42	472.326	1583.5	670.546	7776.12	1544.97	603.953	3897.24	5406.58	802.625	4642.59
A0A146E5L3	Mesenchymal stromal cell-and fibroblast-expressing Linx paralogue	Meflin	A0A146E5L3;O14498	A0A146E5L3;O14498	Meflin;ISLR	Mesenchymal stromal cell-and fibroblast-expressing Linx paralogue;Immunoglobulin superfamily containing leucine-rich repeat protein	A0A146E5L3_HUMAN;ISLR_HUMAN	8	270.562	369.845	349.857	1092.3	186.5	728.046	620.461	270.35	873.337	743.186	413.619	302.661	491.136	434.01	83.3418	184.978	282.212	195.229	494.774	443.488	306.573	505.393
A0A158RFU1	Chromosome 11 open reading frame 87	C11orf87	A0A158RFU1;Q6NUJ2	A0A158RFU1;Q6NUJ2	C11orf87	Chromosome 11 open reading frame 87;Uncharacterized protein C11orf87	A0A158RFU1_HUMAN;CK087_HUMAN	1										17.4241									20.3484		16.3077
A0A158RFU3	Parathymosin	PTMS	A0A158RFU3;F5GXR3;P20962	A0A158RFU3;F5GXR3;P20962	PTMS	Parathymosin	A0A158RFU3_HUMAN;F5GXR3_HUMAN;PTMS_HUMAN	1	686.799	692.589		67.9439	180.127	1448.2		100.792	300.638	1777.06		1341.88	191.704	328.325	67.3637	1845.1	541.052	240.793	1467.69	836.503	180.367	1546.01
A0A158RFU6	RAB7, member RAS oncogene family, isoform CRA_a	RAB7A	A0A158RFU6;A0A6Q8PG52;A0A6Q8PH84;P51149	A0A158RFU6;A0A6Q8PG52;A0A6Q8PH84;P51149	RAB7A	RAB7, member RAS oncogene family, isoform CRA_a;RAB7A, member RAS oncogene family;RAB7A, member RAS oncogene family;Ras-related protein Rab-7a	A0A158RFU6_HUMAN;A0A6Q8PG52_HUMAN;A0A6Q8PH84_HUMAN;RAB7A_HUMAN	7	338.462	190.674	593.127	248.173	207.614	143.18	362.005	406.813	401.774	65.0559	557.362	316.926	131.592	232.648	252.534	664.84	282.642	382.513	106.012	177.246	592.325	261.353
A0A158VUY4	Carcinoembryonic antigen-related cell adhesion molecule 19 isoform 3 transcript variant 5	CEACM19	A0A158VUY4;A0A158VUZ1;A0A158VUZ5;A0A158VV02;A0A158VV12;A0A158VVB6;A0A158VVC1;A0A158VVC9;A0A158VVD0;A0A158VVH3;A0A158VVH7;A0A158VVJ5;A0A158VVK3;A0A158VVV8;A0A158VVV9;A0A158VVW5;A0A158W075;A0A158W081;A0A161AXJ0;A0A161AY48;A0A161AYP4;A0A161B4Z1;Q7Z692	A0A158VUY4;A0A158VUZ1;A0A158VUZ5;A0A158VV02;A0A158VV12;A0A158VVB6;A0A158VVC1;A0A158VVC9;A0A158VVD0;A0A158VVH3;A0A158VVH7;A0A158VVJ5;A0A158VVK3;A0A158VVV8;A0A158VVV9;A0A158VVW5;A0A158W075;A0A158W081;A0A161AXJ0;A0A161AY48;A0A161AYP4;A0A161B4Z1;Q7Z692	CEACM19;CEACM19;CEACM19;CEACM19;CEACM19;CEACM19;CEACM19;CEACM19;CEACM19;CEACM19;CEACM19;CEACM19;CEACM19;CEACM19;CEACM19;CEACM19;CEACM19;CEACM19;CEACM19;CEACM19;CEACM19;CEACM19;CEACAM19	Carcinoembryonic antigen-related cell adhesion molecule 19 isoform 3 transcript variant 5;Carcinoembryonic antigen-related cell adhesion molecule 19 isoform 8 transcript variant 10;Carcinoembryonic antigen-related cell adhesion molecule 19 isoform 11 transcript variant 15;Carcinoembryonic antigen-related cell adhesion molecule 19 isoform 16 transcript variant 30;Carcinoembryonic antigen-related c…	A0A158VUY4_HUMAN;A0A158VUZ1_HUMAN;A0A158VUZ5_HUMAN;A0A158VV02_HUMAN;A0A158VV12_HUMAN;A0A158VVB6_HUMAN;A0A158VVC1_HUMAN;A0A158VVC9_HUMAN;A0A158VVD0_HUMAN;A0A158VVH3_HUMAN;A0A158VVH7_HUMAN;A0A158VVJ5_HUMAN;A0A158VVK3_HUMAN;A0A158VVV8_HUMAN;A0A158VVV9_HUMAN;A0A158VVW5_HUMAN;A0A158W075_HUMAN;A0A158W081_HUMAN;A0A161AXJ0_HUMAN;A0A161AY48_HUMAN;A0A161AYP4_HUMAN;A0A161B4Z1_HUMAN;CEA19_HUMAN	1		36.955				60.4995		70.6085	105.888								47.413	44.3926
A0A161I202	Lactotransferrin	LTF	A0A161I202;E7EQB2;E7ER44;P02788;V9HWI4	A0A161I202;E7EQB2;E7ER44;P02788;V9HWI4	LTF;LTF;LTF;LTF;HEL110	Lactotransferrin;Lactotransferrin (Fragment);Lactotransferrin;Lactotransferrin;Lactotransferrin	A0A161I202_HUMAN;E7EQB2_HUMAN;E7ER44_HUMAN;TRFL_HUMAN;V9HWI4_HUMAN	38	116.012	909.515	2548.7	348.595	5339.34	481.806	905.03	939.043	502.022	336.533	1285.91	150.484	275.654	140.805	1100.97	7162.71	3534.31	2401.1	279.227	615.77	1886.45	3235.38
A0A172Q393	Endothelin receptor type B (Fragment)		A0A172Q393;A0A2R8Y748;P24530	A0A172Q393;A0A2R8Y748;P24530	;EDNRB;EDNRB	Endothelin receptor type B (Fragment);Endothelin receptor type B;Endothelin receptor type B	A0A172Q393_HUMAN;A0A2R8Y748_HUMAN;EDNRB_HUMAN	1		38.2885			9.67928	13.4263			30.9491	28.5222									26.6941	41.9783	33.7023
A0A172Q3A8	Folate receptor (Fragment)		A0A172Q3A8;P15328	A0A172Q3A8;P15328	;FOLR1	Folate receptor (Fragment);Folate receptor alpha	A0A172Q3A8_HUMAN;FOLR1_HUMAN	5	85.9658	132.83	162.549	982.097	39.115	166.998	200.696	350.553	615.329	299.903	275.667	68.4463	295.199	110.247	6.01868	42.8326	66.1469	105.89	168.291	191.718	128.763	97.9432
A0A182DWH7	Selenoprotein P (Fragment)	SELENOP	A0A182DWH7;P49908	A0A182DWH7;P49908	SELENOP	Selenoprotein P (Fragment);Selenoprotein P	A0A182DWH7_HUMAN;SEPP1_HUMAN	6	1106.84	655.297	820.596	341.856	815.77	208.628	362.578	492.592	2457.37	144.843	1169.87	806.312	477.279	286.49	821.989	888.084	495.181	217.359	518.736	811.492	352.194	1315.51
A0A193AU54	Mutant platelet membrane glycoprotein Ib-alpha	GP1BA	A0A193AU54;A0A193AUV8;A5CKE2;E0D852;E0D853;E0D854;L7UV37;L7UYB8;P07359	A0A193AU54;A0A193AUV8;A5CKE2;E0D852;E0D853;E0D854;L7UV37;L7UYB8;P07359	GP1BA	Mutant platelet membrane glycoprotein Ib-alpha;Platelet membrane glycoprotein Ib-alpha;Platelet glycoprotein Ib alpha (Fragment);Platelet glycoprotein Ib alpha polypeptide type 2;Platelet glycoprotein Ib alpha polypeptide type 3;Platelet glycoprotein Ib alpha polypeptide type 4;Glycoprotein Ib alpha polypeptide A1562T1563 deletion mutant;Glycoprotein Ib alpha polypeptide G942 deletion mutant;Plat…	A0A193AU54_HUMAN;A0A193AUV8_HUMAN;A5CKE2_HUMAN;E0D852_HUMAN;E0D853_HUMAN;E0D854_HUMAN;L7UV37_HUMAN;L7UYB8_HUMAN;GP1BA_HUMAN	5	267.922	203.484	252.231	182.116	94.9299	341.623	565.058	690.996	496.656	428.806	82.2322	129.456	366.667	689.597	286.781	284.535	358.154	196	208.378	207.905	56.6189	119.402
A0A193CHR8	10E8 light chain variable region (Fragment)		A0A193CHR8	A0A193CHR8		10E8 light chain variable region (Fragment)	A0A193CHR8_HUMAN	1	55.3971	73.1894			58.9154					58.1935	116.396	37.1152	301.593	244.33		91.5749	20.53		59.9106	659.952		83.3787
A0A1A7UP97	N-acetylgalactosamine-6-sulfatase	GALNS	A0A1A7UP97;B2R6P1;P34059;Q6ZNJ9	A0A1A7UP97;B2R6P1;P34059;Q6ZNJ9	GALNS;;GALNS;FLJ00319	N-acetylgalactosamine-6-sulfatase;N-acetylgalactosamine-6-sulfatase;N-acetylgalactosamine-6-sulfatase;FLJ00319 protein (Fragment)	A0A1A7UP97_HUMAN;B2R6P1_HUMAN;GALNS_HUMAN;Q6ZNJ9_HUMAN	5	83.065	13.9325	144.549	157.156	23.5344	33.3853	115.238	137.909	155.132	40.0266	209.335	99.8281	67.5528	100.148	29.5035	136.134		48.6022	51.6227	64.2398	46.9597	79.2661
A0A1B0GTB0	Renin receptor (Fragment)	ATP6AP2	A0A1B0GTB0;A0A1B0GTU8;A0A1B0GU12;A0A1B0GVB9;A0A1B0GVC7;A0A1B0GVW0;A0A1B0GWJ8;A0A1C7CYW4;B7Z413;B7Z4S4;H7C3E1;O75787	A0A1B0GTB0;A0A1B0GTU8;A0A1B0GU12;A0A1B0GVB9;A0A1B0GVC7;A0A1B0GVW0;A0A1B0GWJ8;A0A1C7CYW4;B7Z413;B7Z4S4;H7C3E1;O75787	ATP6AP2;ATP6AP2;ATP6AP2;ATP6AP2;ATP6AP2;ATP6AP2;ATP6AP2;ATP6AP2;ATP6AP2;;ATP6AP2;ATP6AP2	Renin receptor (Fragment);Renin receptor;Renin receptor;Renin receptor;Renin receptor;Renin receptor;Renin receptor;Renin receptor;Renin receptor;Renin receptor;Renin receptor;Renin receptor	A0A1B0GTB0_HUMAN;A0A1B0GTU8_HUMAN;A0A1B0GU12_HUMAN;A0A1B0GVB9_HUMAN;A0A1B0GVC7_HUMAN;A0A1B0GVW0_HUMAN;A0A1B0GWJ8_HUMAN;A0A1C7CYW4_HUMAN;B7Z413_HUMAN;B7Z4S4_HUMAN;H7C3E1_HUMAN;RENR_HUMAN	3	140.416	29.3929		43.9589	6.51167	54.3262	29.9485		22.4454	22.7168		162.6	35.95	25.1373		24.3674	49.9236		140.787	215.863	6.86379	351.215
A0A1B0GTG2	Aldehyde dehydrogenase 7 family member A1	ALDH7A1	A0A1B0GTG2;A0A1B0GW77;A0A384MDZ8;P49419	A0A1B0GTG2;A0A1B0GW77;A0A384MDZ8;P49419	ALDH7A1;ALDH7A1;;ALDH7A1	Aldehyde dehydrogenase 7 family member A1;aldehyde dehydrogenase (NAD(+));aldehyde dehydrogenase (NAD(+));Alpha-aminoadipic semialdehyde dehydrogenase	A0A1B0GTG2_HUMAN;A0A1B0GW77_HUMAN;A0A384MDZ8_HUMAN;AL7A1_HUMAN	3	48.9074					45.6891		128.291	59.0721	10.4791		359.169				143.136	76.5873				86.8077
A0A1B0GTL7	Contactin 2 (Fragment)	CNTN2	A0A1B0GTL7;A0A1W2PQ11;A0A1W2PR60;A1L3A3;A8K1S0;B3KWC2;Q02246;Q68DA2	A0A1B0GTL7;A0A1W2PQ11;A0A1W2PR60;A1L3A3;A8K1S0;B3KWC2;Q02246;Q68DA2	CNTN2;CNTN2;CNTN2;CNTN2;;;CNTN2;DKFZp781D102	Contactin 2 (Fragment);Contactin 2;Contactin 2 (Fragment);Contactin 2 (Axonal);cDNA FLJ75250, highly similar to Homo sapiens contactin 2 (axonal) (CNTN2), mRNA;cDNA FLJ42746 fis, clone BRAWH3000166, highly similar to Contactin-2;Contactin-2;Uncharacterized protein DKFZp781D102	A0A1B0GTL7_HUMAN;A0A1W2PQ11_HUMAN;A0A1W2PR60_HUMAN;A1L3A3_HUMAN;A8K1S0_HUMAN;B3KWC2_HUMAN;CNTN2_HUMAN;Q68DA2_HUMAN	1			262.88							99.2113				96.5491			87.773
A0A1B0GTM3	ceramidase	ASAH1	A0A1B0GTM3;A0A1B0GTZ5;A0A1B0GUA4;A0A1B0GUH5;A0A1B0GW68;E7EMM4;Q13510	A0A1B0GTM3;A0A1B0GTZ5;A0A1B0GUA4;A0A1B0GUH5;A0A1B0GW68;E7EMM4;Q13510	ASAH1	ceramidase;ceramidase;ceramidase;ceramidase;ceramidase;ceramidase;Acid ceramidase	A0A1B0GTM3_HUMAN;A0A1B0GTZ5_HUMAN;A0A1B0GUA4_HUMAN;A0A1B0GUH5_HUMAN;A0A1B0GW68_HUMAN;E7EMM4_HUMAN;ASAH1_HUMAN	21	339.115	204.862	736.102	840.39	117.166	477.321	849.712	1263.33	2862.11	306.847	1009.49	381.424	629.015	615.519	136.54	321.448	171.368	281.279	925.146	789.749	567.61	919.517
A0A1B0GTY3	ADAM metallopeptidase with thrombospondin type 1 motif 2	ADAMTS2	A0A1B0GTY3;A0A8V8TMU7;O95450	A0A1B0GTY3;A0A8V8TMU7;O95450	ADAMTS2	ADAM metallopeptidase with thrombospondin type 1 motif 2;ADAM metallopeptidase with thrombospondin type 1 motif 2;A disintegrin and metalloproteinase with thrombospondin motifs 2	A0A1B0GTY3_HUMAN;A0A8V8TMU7_HUMAN;ATS2_HUMAN	5	58.3303	157.337		36.438	18.9552	55.0365			50.2571	72.029		84.7061	25.4018			48.6797	28.7908		134.007	228.235	191.76	502.051
A0A1B0GU38	Serpin family B member 8	SERPINB8	A0A1B0GU38;B2R9H3;H7BXK7;P50452	A0A1B0GU38;B2R9H3;H7BXK7;P50452	SERPINB8;;SERPINB8;SERPINB8	Serpin family B member 8;cDNA, FLJ94391, highly similar to Homo sapiens serine (or cysteine) proteinase inhibitor, clade B (ovalbumin), member 8 (SERPINB8), mRNA;Serpin family B member 8 (Fragment);Serpin B8	A0A1B0GU38_HUMAN;B2R9H3_HUMAN;H7BXK7_HUMAN;SPB8_HUMAN	2																82.5631		109.87			75.3884	51.3048
A0A1B0GUA5	Small integral membrane protein 32	SMIM32	A0A1B0GUA5	A0A1B0GUA5	SMIM32	Small integral membrane protein 32	SIM32_HUMAN	1				44.7893			390.215	124.413		175.827			386.086						205.316
A0A1B0GUK8	RBMX like 1 (Fragment)	RBMXL1	A0A1B0GUK8;H0Y6E7;H3BR27;H3BT71;P38159;Q2VIN3;Q96E39	A0A1B0GUK8;H0Y6E7;H3BR27;H3BT71;P38159;Q2VIN3;Q96E39	RBMXL1;RBMX;RBMX;RBMX;RBMX;;RBMXL1	RBMX like 1 (Fragment);RNA binding motif protein X-linked (Fragment);RNA binding motif protein X-linked;RNA binding motif protein X-linked;RNA-binding motif protein, X chromosome;RBM1 (Fragment);RNA binding motif protein, X-linked-like-1	A0A1B0GUK8_HUMAN;H0Y6E7_HUMAN;H3BR27_HUMAN;H3BT71_HUMAN;RBMX_HUMAN;Q2VIN3_HUMAN;RMXL1_HUMAN	2	158.265	58.9981			69.5465	95.3047	19.4148			33.9041	33.244	147.066				104.588	142.095	102.867	139.284	132.984	73.0182	284.472
A0A1B0GUZ2	Renin	REN	A0A1B0GUZ2;P00797	A0A1B0GUZ2;P00797	REN	Renin	A0A1B0GUZ2_HUMAN;RENI_HUMAN	3	37.4274		192.611	241.65		141.516	73.3989	226.473	165.856	365.684		31.3529								70.3442	100.408	116.81
A0A1B0GV71	Battenin	CLN3	A0A1B0GV71;A0A1B0GW34;A0A1B0GWD3;A8JYI8;A8JYI9;B4DFF3;B4DIA8;B4DXV0;H3BNK7;H3BR00;O95085;O95086;Q13286;Q2TA70;Q5XFT9;Q9UBD8	A0A1B0GV71;A0A1B0GW34;A0A1B0GWD3;A8JYI8;A8JYI9;B4DFF3;B4DIA8;B4DXV0;H3BNK7;H3BR00;O95085;O95086;Q13286;Q2TA70;Q5XFT9;Q9UBD8	CLN3;CLN3;;CLN3;CLN3;CLN3;;;CLN3;CLN3;CLN3;CLN3;CLN3;CLN3;CLN3;CLN3	Battenin;Battenin;Battenin;Mutant CLN3 (Fragment);Mutant CLN3 (Fragment);Battenin;Battenin;Battenin;Battenin (Fragment);Battenin;Battenin (Fragment);Battenin;Battenin;Battenin;Battenin;Battenin	A0A1B0GV71_HUMAN;A0A1B0GW34_HUMAN;A0A1B0GWD3_HUMAN;A8JYI8_HUMAN;A8JYI9_HUMAN;B4DFF3_HUMAN;B4DIA8_HUMAN;B4DXV0_HUMAN;H3BNK7_HUMAN;H3BR00_HUMAN;O95085_HUMAN;O95086_HUMAN;CLN3_HUMAN;Q2TA70_HUMAN;Q5XFT9_HUMAN;Q9UBD8_HUMAN	1																			3.81046		8.86682
A0A1B0GVD5	Cathepsin D	CTSD	A0A1B0GVD5;A0A1B0GWE8;P07339;V9HWI3	A0A1B0GVD5;A0A1B0GWE8;P07339;V9HWI3	CTSD;CTSD;CTSD;HEL-S-130P	Cathepsin D	A0A1B0GVD5_HUMAN;A0A1B0GWE8_HUMAN;CATD_HUMAN;V9HWI3_HUMAN	16	1676.3	942.918	1742.51	1438.07	749.274	1389.01	1237.99	1797.56	2429.07	574.723	3162.84	1262.28	862.723	1114.68	305.434	1074.29	549.253	620.455	3226.97	3736.91	5533.07	6185.47
A0A1B0GVI3	Keratin 10	KRT10	A0A1B0GVI3;P13645	A0A1B0GVI3;P13645	KRT10	Keratin 10;Keratin, type I cytoskeletal 10	A0A1B0GVI3_HUMAN;K1C10_HUMAN	40	694.282	712.076	1168.11	717.544	858.453	1931.09	1229.46	2124.4	2298.92	556.423	796.784	818.438	993.384	1946.59	937.943	473.099	492.087	639.187	925.106	719.458	1993.93	380.362
A0A1B0GVN9	Uroporphyrinogen decarboxylase	UROD	A0A1B0GVN9;A0A1B0GVZ4;A0A494BZY8;A0A494C007;A0A494C085;A0A494C0P4;A0A494C0Q8;A0A494C0S8;A0A494C1D8;A0A494C1T3;B4DEM5;B4DHV6;H0Y5R6;P06132;Q5T446	A0A1B0GVN9;A0A1B0GVZ4;A0A494BZY8;A0A494C007;A0A494C085;A0A494C0P4;A0A494C0Q8;A0A494C0S8;A0A494C1D8;A0A494C1T3;B4DEM5;B4DHV6;H0Y5R6;P06132;Q5T446	UROD;UROD;UROD;UROD;UROD;UROD;UROD;UROD;UROD;UROD;;;UROD;UROD;UROD	Uroporphyrinogen decarboxylase;Uroporphyrinogen decarboxylase;Uroporphyrinogen decarboxylase;Uroporphyrinogen decarboxylase;Uroporphyrinogen decarboxylase;Uroporphyrinogen decarboxylase (Fragment);Uroporphyrinogen decarboxylase;Uroporphyrinogen decarboxylase (Fragment);Uroporphyrinogen decarboxylase (Fragment);Uroporphyrinogen decarboxylase;cDNA FLJ50456, highly similar to Uroporphyrinogen decarb…	A0A1B0GVN9_HUMAN;A0A1B0GVZ4_HUMAN;A0A494BZY8_HUMAN;A0A494C007_HUMAN;A0A494C085_HUMAN;A0A494C0P4_HUMAN;A0A494C0Q8_HUMAN;A0A494C0S8_HUMAN;A0A494C1D8_HUMAN;A0A494C1T3_HUMAN;B4DEM5_HUMAN;B4DHV6_HUMAN;H0Y5R6_HUMAN;DCUP_HUMAN;Q5T446_HUMAN	1		20.4648						48.6974			56.5455	184.691		45.8259		282.752	163.326	82.2016
A0A1B1CYC5	Vitamin D binding protein (Fragment)	Gc	A0A1B1CYC5	A0A1B1CYC5	Gc	Vitamin D binding protein (Fragment)	A0A1B1CYC5_HUMAN	2										173.283	1356.98		738.953	127.062		1513.85	267.675	43.2212				113.7
A0A1B1RVA9	Lipoprotein lipase	LPL	A0A1B1RVA9;A8K2M5;B3KRV7;P06858;Q53HW6;Q6IAV0	A0A1B1RVA9;A8K2M5;B3KRV7;P06858;Q53HW6;Q6IAV0	LPL;;;LPL;;LPL	Lipoprotein lipase;Lipoprotein lipase;Lipoprotein lipase;Lipoprotein lipase;Lipoprotein lipase (Fragment);Lipoprotein lipase	A0A1B1RVA9_HUMAN;A8K2M5_HUMAN;B3KRV7_HUMAN;LIPL_HUMAN;Q53HW6_HUMAN;Q6IAV0_HUMAN	4	55.5756	78.1007			306.479	591.11	35.1601	54.4568	89.3002	28.4215		53.4332				261.206	553.711		34.4004	55.6198	33.8986	312.166
A0A1B2JLU2	Protein XRP2	RP2	A0A1B2JLU2;B2R6F5;O75695	A0A1B2JLU2;B2R6F5;O75695	RP2;;RP2	Protein XRP2	A0A1B2JLU2_HUMAN;B2R6F5_HUMAN;XRP2_HUMAN	1		26.5442	109.053	24.4802	47.7078		34.5391	47.3647	14.0283	16.1892		26.8184			335.513	72.3179	26.7619	175.779	50.1045	41.6583	44.7197	213.895
A0A1C3PHU3	MHC class I antigen	HLA-C	A0A1C3PHU3	A0A1C3PHU3	HLA-C	MHC class I antigen	A0A1C3PHU3_HUMAN	7	345.206	148.175	294.864	100.497	109.514	205.405	154.889	84.9233	110.561	300.909	108.392	395.872	60.9559	332.847	41.1184	186.445	250.209	87.7884	470.95	636.911	117.815	1647.23
A0A1C7CYX8	Family with sequence similarity 107 member B (Fragment)	FAM107B	A0A1C7CYX8;C9J6N5;C9JQ40;C9JW51;Q9H098	A0A1C7CYX8;C9J6N5;C9JQ40;C9JW51;Q9H098	FAM107B	Family with sequence similarity 107 member B (Fragment);Family with sequence similarity 107 member B (Fragment);Family with sequence similarity 107 member B (Fragment);Family with sequence similarity 107 member B (Fragment);Protein FAM107B	A0A1C7CYX8_HUMAN;C9J6N5_HUMAN;C9JQ40_HUMAN;C9JW51_HUMAN;F107B_HUMAN	1		33.9767				21.5312				29.1241		8.02047				19.7228					87.5178
A0A1C7CYY4	Myosin light chain 4 (Fragment)	MYL4	A0A1C7CYY4;I3L1K6;P12829	A0A1C7CYY4;I3L1K6;P12829	MYL4	Myosin light chain 4 (Fragment);Myosin light chain 4 (Fragment);Myosin light chain 4	A0A1C7CYY4_HUMAN;I3L1K6_HUMAN;MYL4_HUMAN	1																						25.955
A0A1C9J6R0	B cell receptor kappa chain variable region (Fragment)		A0A1C9J6R0	A0A1C9J6R0		B cell receptor kappa chain variable region (Fragment)	A0A1C9J6R0_HUMAN	2	36.9689	492.608			101.015	324.603		82.9878	382.154	147.506	2271.49	18.391	100.439	1144.65		6.47188	88.1805	370.924	941.154	358.396	418.796	33.8947
A0A1C9J6R5	B cell receptor heavy chain variable region (Fragment)		A0A1C9J6R5	A0A1C9J6R5		B cell receptor heavy chain variable region (Fragment)	A0A1C9J6R5_HUMAN	1		100.571			2918.1						84.7064	36.3848			3455.89			255.591	121.156		235.463
A0A1K0FU49	Myoglobin	GLNG	A0A1K0FU49;P02144	A0A1K0FU49;P02144	GLNG;MB	Myoglobin	A0A1K0FU49_HUMAN;MYG_HUMAN	11	796.028	80.3508		318.692	146.247	3461.16	68.4529		14.4677	98.0361	71.3826	1328.09	70.7295	151.816	260.55	1994.25	70.9134	143.7	375.219	95.1317	40.2367	3195.28
A0A1L1UHR1	Sperm binding protein 1a		A0A1L1UHR1;C9JI87;P21796	A0A1L1UHR1;C9JI87;P21796	;VDAC1;VDAC1	Sperm binding protein 1a;Voltage dependent anion channel 1 (Fragment);Voltage-dependent anion-selective channel protein 1	A0A1L1UHR1_HUMAN;C9JI87_HUMAN;VDAC1_HUMAN	4				46.207		58.3986	87.44	74.5299	143.174		165.571	42.6277	49.4237								10.0731	106.97
A0A1L2BPJ1	Kallikrein-1 isoform 3	KLK1	A0A1L2BPJ1;A0A1L2BPJ2;A0A1R3UCD2;B7Z1F7;P06870	A0A1L2BPJ1;A0A1L2BPJ2;A0A1R3UCD2;B7Z1F7;P06870	KLK1;KLK1;KLNA1;;KLK1	Kallikrein-1 isoform 3;Kallikrein-1 isoform 4;Kallikrein 1, renal/pancreas/salivary, isoform CRA_a;cDNA FLJ53859, highly similar to Kallikrein-1;Kallikrein-1	A0A1L2BPJ1_HUMAN;A0A1L2BPJ2_HUMAN;A0A1R3UCD2_HUMAN;B7Z1F7_HUMAN;KLK1_HUMAN	3	289.458	362.98	1997.78	249.257	1190.05	324.668	409.698	623.358	650.872	708.596	1653.52	202.326	341.953	1189.65	1777.8	337.217	681.267	1001.84	324.812	1014.16	447.551	161.768
A0A1L2BU37	Anti-staphylococcal enterotoxin D variable region kappa chain (Fragment)		A0A1L2BU37	A0A1L2BU37		Anti-staphylococcal enterotoxin D variable region kappa chain (Fragment)	A0A1L2BU37_HUMAN	1		56.4037			63.3427	51.0718							86.021	164.779			21.6352			40.5729
A0A1L2BU44	Anti-staphylococcal enterotoxin E variable region lambda chain (Fragment)		A0A1L2BU44;A0A5C2GKA4	A0A1L2BU44;A0A5C2GKA4		Anti-staphylococcal enterotoxin E variable region lambda chain (Fragment);IG c1323_light_IGLV6-57_IGLJ3 (Fragment)	A0A1L2BU44_HUMAN;A0A5C2GKA4_HUMAN	1						86.0525												292.908	729.299	597.589	394.293	497.75
A0A1L2BU46	Anti-staphylococcal enterotoxin A variable region lambda chain (Fragment)		A0A1L2BU46	A0A1L2BU46		Anti-staphylococcal enterotoxin A variable region lambda chain (Fragment)	A0A1L2BU46_HUMAN	1		288.345			247.86						677.666	111.379
A0A1L7B5J3	Alpha-1-antitrypsin short transcript variant 1C4	SERPINA1	A0A1L7B5J3	A0A1L7B5J3	SERPINA1	Alpha-1-antitrypsin short transcript variant 1C4	A0A1L7B5J3_HUMAN	1	1205.21	499.047		1858.62	3241.21	1231.66	1423.97	643.216		1584.85	421.087	1434.51	1608.63	832.447	4889.72	1926.64	1065.39	1067.55	1053.88	1058.24	165.065	718.674
A0A1L7NY41	Polypeptide N-acetylgalactosaminyltransferase	GALNT2	A0A1L7NY41;A0A1L7NY50;Q10471	A0A1L7NY41;A0A1L7NY50;Q10471	GALNT2	Polypeptide N-acetylgalactosaminyltransferase;Polypeptide N-acetylgalactosaminyltransferase;Polypeptide N-acetylgalactosaminyltransferase 2	A0A1L7NY41_HUMAN;A0A1L7NY50_HUMAN;GALT2_HUMAN	4	140.682			15.3352	29.0278	11.8561						44.421		15.4373		96.4654				7.87434		90.8749
A0A1R3UCE8	Kallikrein I	KLNI	A0A1R3UCE8;A0A2I2MP51;A0A2I2MP52;A0A2I2MP54;A0A2I2MP55;Q92876	A0A1R3UCE8;A0A2I2MP51;A0A2I2MP52;A0A2I2MP54;A0A2I2MP55;Q92876	KLNI;KLK6;KLK6;KLK6;KLK6;KLK6	Kallikrein I;Kallikrein-related peptidase 6 transcript variant 7;Kallikrein-related peptidase 6 transcript variant 8;Kallikrein-related peptidase 6 transcript variant 10;Kallikrein-related peptidase 6 transcript variant 11;Kallikrein-6	A0A1R3UCE8_HUMAN;A0A2I2MP51_HUMAN;A0A2I2MP52_HUMAN;A0A2I2MP54_HUMAN;A0A2I2MP55_HUMAN;KLK6_HUMAN	1	1130.66	226.685	93.7576	121.488	153.723	246.255	93.0326	84.4705	84.5688	58.6294	229.221	1108.14	156.358	113.39		414.641	158.108	71.8529	209.45	561.409	638.402	592.025
A0A1S5UZ02	pepsin A		A0A1S5UZ02;B4DVY9;B7Z719;B7ZW16;P0DJD7;P0DJD8;P0DJD9	A0A1S5UZ02;B4DVY9;B7Z719;B7ZW16;P0DJD7;P0DJD8;P0DJD9	;;;PGA4;PGA4;PGA3;PGA5	pepsin A;cDNA FLJ60007, highly similar to Pepsin A;cDNA FLJ58952, highly similar to Pepsin A;pepsin A;Pepsin A-4;Pepsin A-3;Pepsin A-5	A0A1S5UZ02_HUMAN;B4DVY9_HUMAN;B7Z719_HUMAN;B7ZW16_HUMAN;PEPA4_HUMAN;PEPA3_HUMAN;PEPA5_HUMAN	3	1356.24	3933.11	683.404	585.169	1246.1	647.281	953.869	851.442	790.311	178.557	500.327	483.208	2198.43	2331.41	264.05	106.003	1326.06	2163.11	1188.38	813.596	406.785	1636.12
A0A1S5UZ24	Macrophage receptor	MARCO	A0A1S5UZ24;B4DLJ6;Q4ZG40;Q9UEW3	A0A1S5UZ24;B4DLJ6;Q4ZG40;Q9UEW3	MARCO;;MARCO;MARCO	Macrophage receptor;cDNA FLJ56989, highly similar to Macrophage receptor MARCO;Macrophage receptor with collagenous structure;Macrophage receptor MARCO	A0A1S5UZ24_HUMAN;B4DLJ6_HUMAN;Q4ZG40_HUMAN;MARCO_HUMAN	3	70.336	54.9651			85.0115	32.9717			40.1074	171.015		59.2479	26.0118	28.8672		235.392	56.4864		97.9027	89.8302	80.6896	77.2309
A0A1S5UZ31	TRIO and F-actin-binding protein	TRIOBP	A0A1S5UZ31;F6TR96;F6WYE2;H0Y5J9;Q9H2D6	A0A1S5UZ31;F6TR96;F6WYE2;H0Y5J9;Q9H2D6	TRIOBP	TRIO and F-actin-binding protein;TRIO and F-actin binding protein (Fragment);TRIO and F-actin binding protein (Fragment);TRIO and F-actin binding protein (Fragment);TRIO and F-actin-binding protein	A0A1S5UZ31_HUMAN;F6TR96_HUMAN;F6WYE2_HUMAN;H0Y5J9_HUMAN;TARA_HUMAN	2						260.697						22.0699	139.622						18.1626	19.8863	20.6901	17.1313
A0A1S5UZH5	Mitochondrial thioredoxin	TXN	A0A1S5UZH5;B4DX69;M0QXH0;Q99757	A0A1S5UZH5;B4DX69;M0QXH0;Q99757	TXN;;TXN2;TXN2	Mitochondrial thioredoxin;cDNA FLJ55158, highly similar to Thioredoxin, mitochondrial;Thioredoxin 2;Thioredoxin, mitochondrial	A0A1S5UZH5_HUMAN;B4DX69_HUMAN;M0QXH0_HUMAN;THIOM_HUMAN	2	125.271	111.301		182.556	61.0963	356.047		89.8871	444.728	282.392	169.723	154.359	165.168	83.4628		107.378	108.689	193.223	61.6269	61.2604	324.452	145.358
A0A1U9X793	Apolipoprotein M		A0A1U9X793;O95445;Q5SRP5	A0A1U9X793;O95445;Q5SRP5	;APOM;APOM	Apolipoprotein M	A0A1U9X793_HUMAN;APOM_HUMAN;Q5SRP5_HUMAN	4	258.406		1121.29	154.303	299.414	306.752		181.752	421.2	192.138	282.672	192.446	189.524	25.2894	886.042	433.581	343.764	293.076	427.372	261.491	282.175	130.372
A0A1U9X8D6	PRRT1		A0A1U9X8D6;A0A1U9X8E5;Q99946	A0A1U9X8D6;A0A1U9X8E5;Q99946	;;PRRT1	PRRT1;PRRT1;Proline-rich transmembrane protein 1	A0A1U9X8D6_HUMAN;A0A1U9X8E5_HUMAN;PRRT1_HUMAN	1		21.1958										14.3544							19.4919	9.01627	23.946
A0A1U9X8W4	Complement C2		A0A1U9X8W4;P06681;Q53GZ8;Q53HP3;Q5JP69	A0A1U9X8W4;P06681;Q53GZ8;Q53HP3;Q5JP69	;C2;;;C2	Complement C2;Complement C2;Complement C2 (Fragment);Complement C2 (Fragment);Complement C2	A0A1U9X8W4_HUMAN;CO2_HUMAN;Q53GZ8_HUMAN;Q53HP3_HUMAN;Q5JP69_HUMAN	6	502.205	305.323	263.188	269.134	869.866	215.995	272.516	180.798	346.505	231.932	148.387	393.676	125.482	275.025	1091.11	816.073	355.475	924.708	161.689	325.289	932.518	656.909
A0A1U9X8X5	Corneodesmosin		A0A1U9X8X5;A0A1U9X8X6;A0A1U9X8X8;A0A1U9X8Y9;A0A1U9X901;A8K9C1;D2IYL2;G8JLG2;M1SWB8;Q0EFA5;Q15517;Q2L6G8	A0A1U9X8X5;A0A1U9X8X6;A0A1U9X8X8;A0A1U9X8Y9;A0A1U9X901;A8K9C1;D2IYL2;G8JLG2;M1SWB8;Q0EFA5;Q15517;Q2L6G8	;;;;;;CDSN;CDSN;CDSN;S;CDSN;CDSN	Corneodesmosin	A0A1U9X8X5_HUMAN;A0A1U9X8X6_HUMAN;A0A1U9X8X8_HUMAN;A0A1U9X8Y9_HUMAN;A0A1U9X901_HUMAN;A8K9C1_HUMAN;D2IYL2_HUMAN;G8JLG2_HUMAN;M1SWB8_HUMAN;Q0EFA5_HUMAN;CDSN_HUMAN;Q2L6G8_HUMAN	10	120.654	304.033	313.621	151.245	200.187	210.484	461.821	301.894	645.857	193.753	233.707	171.264	104.388	159.308	110.865	136.871	192.303	186.87	244.963	218.005	307.47	166.143
A0A1W2PP35	Heterogeneous nuclear ribonucleoprotein U (Fragment)	HNRNPU	A0A1W2PP35;A0A1W2PPS1;A0A994J6V2;B3KX72;B4DLR3;Q00839;Q96BA7	A0A1W2PP35;A0A1W2PPS1;A0A994J6V2;B3KX72;B4DLR3;Q00839;Q96BA7	HNRNPU;HNRNPU;HNRNPU;;;HNRNPU;	Heterogeneous nuclear ribonucleoprotein U (Fragment);Heterogeneous nuclear ribonucleoprotein U;Heterogeneous nuclear ribonucleoprotein U (Fragment);cDNA FLJ44920 fis, clone BRAMY3011501, highly similar to Heterogeneous nuclear ribonucleoprotein U;cDNA FLJ54020, highly similar to Heterogeneous nuclear ribonucleoprotein U;Heterogeneous nuclear ribonucleoprotein U;HNRPU protein	A0A1W2PP35_HUMAN;A0A1W2PPS1_HUMAN;A0A994J6V2_HUMAN;B3KX72_HUMAN;B4DLR3_HUMAN;HNRPU_HUMAN;Q96BA7_HUMAN	4	202.27	23.1174			71.114	67.9003	57.6038		38.8214	84.1448		268.887	39.9355			117.478	209.322	50.3664	71.1881	151.337	335.838	241.065
A0A1W2PPX5	Scavenger receptor class B member 2	SCARB2	A0A1W2PPX5;A0A1W2PQB7;A0A1W2PQR6;A0A1W2PRS1;A0A1W2PS43;Q14108	A0A1W2PPX5;A0A1W2PQB7;A0A1W2PQR6;A0A1W2PRS1;A0A1W2PS43;Q14108	SCARB2	Scavenger receptor class B member 2;Scavenger receptor class B member 2;Scavenger receptor class B member 2;Scavenger receptor class B member 2 (Fragment);Scavenger receptor class B member 2;Lysosome membrane protein 2	A0A1W2PPX5_HUMAN;A0A1W2PQB7_HUMAN;A0A1W2PQR6_HUMAN;A0A1W2PRS1_HUMAN;A0A1W2PS43_HUMAN;SCRB2_HUMAN	4	157.929	86.0528	152.596	218.378		85.4384	178.938	129.223	212.523	28.7807	544.247	61.7004	118.581	30.1147		44.7461	66.6915	74.4027	137.031	117.868	224.229	169.43
A0A1W2PQB1	Fc of IgG low affinity IIIa receptor isoform 1 (Fragment)	FCGR3A	A0A1W2PQB1;A0A8V8TNB8;A0A8V8TPL1;A0A8V8TQ03;H0Y755;P08637	A0A1W2PQB1;A0A8V8TNB8;A0A8V8TPL1;A0A8V8TQ03;H0Y755;P08637	FCGR3A	Fc of IgG low affinity IIIa receptor isoform 1 (Fragment);Fc gamma receptor IIIa;Fc gamma receptor IIIa;Fc gamma receptor IIIa;Fc gamma receptor IIIa;Low affinity immunoglobulin gamma Fc region receptor III-A	A0A1W2PQB1_HUMAN;A0A8V8TNB8_HUMAN;A0A8V8TPL1_HUMAN;A0A8V8TQ03_HUMAN;H0Y755_HUMAN;FCG3A_HUMAN	5	65.2281	272.133	283.982	587.75	402.746	407.248	1338.94	1087.58	1122.55	1047.03	95.3849	45.8513	268.311	130.931	535.575	199.269	127.29	519.394	446.763	366.379	250.217	412.169
A0A1W2PQV2	Glycine cleavage system protein H (Fragment)	GCSH	A0A1W2PQV2;H3BUH9;P23434;Q53XL7;Q6IAT2;Q6QN92	A0A1W2PQV2;H3BUH9;P23434;Q53XL7;Q6IAT2;Q6QN92	GCSH;GCSH;GCSH;GCSH;GCSH;	Glycine cleavage system protein H (Fragment);Glycine cleavage system protein H (Fragment);Glycine cleavage system H protein, mitochondrial;Glycine cleavage system H protein;Glycine cleavage system H protein;Glycine cleavage system H protein (Fragment)	A0A1W2PQV2_HUMAN;H3BUH9_HUMAN;GCSH_HUMAN;Q53XL7_HUMAN;Q6IAT2_HUMAN;Q6QN92_HUMAN	2	265.492	728.068	261.489	375.935		487.443	1163.62	3691.91	2318.86	822.595	614.705	736.32	500.199	602.761	192.479	1231.01	381.427	407.196	337.201	328.964	21.2333	383.746
A0A1W2PR05	Sodium voltage-gated channel beta subunit 1	SCN1B	A0A1W2PR05;A0A1W2PS68;A0A6Q8PGS1;A0A6Q8PHF7;B4DI92;Q07699;Q8WU42	A0A1W2PR05;A0A1W2PS68;A0A6Q8PGS1;A0A6Q8PHF7;B4DI92;Q07699;Q8WU42	SCN1B	Sodium voltage-gated channel beta subunit 1;Sodium voltage-gated channel beta subunit 1;Sodium voltage-gated channel beta subunit 1;Sodium voltage-gated channel beta subunit 1;Sodium voltage-gated channel beta subunit 1;Sodium channel subunit beta-1;SCN1B protein (Fragment)	A0A1W2PR05_HUMAN;A0A1W2PS68_HUMAN;A0A6Q8PGS1_HUMAN;A0A6Q8PHF7_HUMAN;B4DI92_HUMAN;SCN1B_HUMAN;Q8WU42_HUMAN	1						20.8889				9.6378		9.10958
A0A1W2PRS4	Junction adhesion molecule like (Fragment)	JAML	A0A1W2PRS4;B4DVI6;E9PKK2;Q496M2;Q496M4;Q5DTC5;Q86YT9	A0A1W2PRS4;B4DVI6;E9PKK2;Q496M2;Q496M4;Q5DTC5;Q86YT9	JAML;;JAML;AMICA1;AMICA1;CREA7-4;JAML	Junction adhesion molecule like (Fragment);cDNA FLJ58630, highly similar to Junctional adhesion molecule-like;Junction adhesion molecule like;AMICA1 protein;AMICA1 protein;Dendritic-cell specific protein CREA7-4;Junctional adhesion molecule-like	A0A1W2PRS4_HUMAN;B4DVI6_HUMAN;E9PKK2_HUMAN;Q496M2_HUMAN;Q496M4_HUMAN;Q5DTC5_HUMAN;JAML_HUMAN	8	374.945	210.709		183.408	112.533	165.374	85.1406	56.0016	55.9501	107.782		226.871	119.978	112.814	65.2101	217.234	288.924	89.7327	408.853	459.225	249.859	608.67
A0A1W2PRU0	Endosulfine alpha	ENSA	A0A1W2PRU0;A6NMQ3;O43768;Q5T5H1	A0A1W2PRU0;A6NMQ3;O43768;Q5T5H1	ENSA	Endosulfine alpha;Endosulfine alpha;Alpha-endosulfine;Endosulfine alpha	A0A1W2PRU0_HUMAN;A6NMQ3_HUMAN;ENSA_HUMAN;Q5T5H1_HUMAN	1																	9.43213				38.5825
A0A1W6IYJ4	N90-VRC38.03 light chain variable region (Fragment)		A0A1W6IYJ4	A0A1W6IYJ4		N90-VRC38.03 light chain variable region (Fragment)	A0A1W6IYJ4_HUMAN	1	73.303	186.432	181.386	26.114	72.4377	81.4687			87.9738	110.005	191.643		85.3582	376.629	128.197	40.5439	48.4511	55.7172	112.669	215.069	34.5473	55.1687
A0A1W6IYK6	N90-VRC38.09 light chain variable region (Fragment)		A0A1W6IYK6	A0A1W6IYK6		N90-VRC38.09 light chain variable region (Fragment)	A0A1W6IYK6_HUMAN	4	231.67	522.834	89.539	153.534	363.918	372.756	106.934	96.4948	146.519	287.236	299.123	138.925	435.212	467.531	250.529	161.442	96.0535	417.624	202.725	232.347	535.351	92.3967
A0A1W6IYK8	N90-VRC38.12 heavy chain variable region (Fragment)		A0A1W6IYK8	A0A1W6IYK8		N90-VRC38.12 heavy chain variable region (Fragment)	A0A1W6IYK8_HUMAN	1	128.353	185.288		322.087	507.348	537.847			514.621	232.921	21728.1	124.553	767.509	1210.7	1098.93	115.335	1024.37	457.236	157.291	143.963	155.015
A0A1W6IYL0	N90-VRC38.07 light chain variable region (Fragment)		A0A1W6IYL0	A0A1W6IYL0		N90-VRC38.07 light chain variable region (Fragment)	A0A1W6IYL0_HUMAN	1		48.7884					90.9826			52.3076	780.115	57.9731	106.117		226.705			248.126
A0A1W6IYL8	N90-VRC38.08 light chain variable region (Fragment)		A0A1W6IYL8	A0A1W6IYL8		N90-VRC38.08 light chain variable region (Fragment)	A0A1W6IYL8_HUMAN	1						16.435				4.812			24.2711							8.6551
A0A1X7SBT7	Neuronal pentraxin receptor	NPTXR	A0A1X7SBT7;O95502	A0A1X7SBT7;O95502	NPTXR	Neuronal pentraxin receptor	A0A1X7SBT7_HUMAN;NPTXR_HUMAN	3	38.6195	104.989			42.1598	41.9557	23.3409		122.809	33.7774		18.8989		92.8303			28.2426	24.3352	52.6344	17.4204	30.2993	16.4631
A0A1X7SC65	Heat shock protein family B (small) member 6 (Fragment)	HSPB6	A0A1X7SC65;A0A384MEB1;B4DNC2;K7EP04;O14558;V9HWB6	A0A1X7SC65;A0A384MEB1;B4DNC2;K7EP04;O14558;V9HWB6	HSPB6;;;HSPB6;HSPB6;HEL55	Heat shock protein family B (small) member 6 (Fragment);Epididymis secretory sperm binding protein;cDNA FLJ51906, highly similar to Heat-shock protein beta-6;Heat shock protein family B (small) member 6;Heat shock protein beta-6;Epididymis luminal protein 55	A0A1X7SC65_HUMAN;A0A384MEB1_HUMAN;B4DNC2_HUMAN;K7EP04_HUMAN;HSPB6_HUMAN;V9HWB6_HUMAN	2	320.82	343.891	285.895	23.2684	99.5865	22.6015	50.2786		68.2621	44.7199		321.127		49.8798		85.367	139.371	50.4928	4.67823	866.037	10.8161	926.897
A0A1X9I444	MHC class I antigen (Fragment)	HLA-B	A0A1X9I444	A0A1X9I444	HLA-B	MHC class I antigen (Fragment)	A0A1X9I444_HUMAN	1	167.073											501.298							1502.5		558.192	1617.1
A0A1Z1G4M2	FUBP1	FUBP1	A0A1Z1G4M2;A0A384MDX9;A0A994J3Q8;B4DT31;B4DWL1;B4E0X8;C9JSZ1;E9PEB5;Q6PJY1;Q96AE4	A0A1Z1G4M2;A0A384MDX9;A0A994J3Q8;B4DT31;B4DWL1;B4E0X8;C9JSZ1;E9PEB5;Q6PJY1;Q96AE4	FUBP1;;FUBP1;;;;FUBP1;FUBP1;FUBP1;FUBP1	FUBP1;Epididymis secretory sperm binding protein;Far upstream element binding protein 1;cDNA FLJ53425, highly similar to Far upstream element-binding protein 1;cDNA FLJ59240, highly similar to Far upstream element-binding protein 1;cDNA FLJ61021, highly similar to Far upstream element-binding protein 1;Far upstream element binding protein 1;Far upstream element binding protein 1;FUBP1 protein (Fr…	A0A1Z1G4M2_HUMAN;A0A384MDX9_HUMAN;A0A994J3Q8_HUMAN;B4DT31_HUMAN;B4DWL1_HUMAN;B4E0X8_HUMAN;C9JSZ1_HUMAN;E9PEB5_HUMAN;Q6PJY1_HUMAN;FUBP1_HUMAN	1	60.6073	202.103			63.901	45.8314		58.5546	34.1972	39.7672	73.443	130.203				140.679	230.403	145.41	50.6604	113.885	130.521	189.104
A0A1Z1VXF2	CD44 antigen (Fragment)	CD44	A0A1Z1VXF2;A0A385KNS5;A8K309;B4DN59;E9PKC6;H0Y5E4;H0YCV9;H0YD13;H0YDW7;P16070	A0A1Z1VXF2;A0A385KNS5;A8K309;B4DN59;E9PKC6;H0Y5E4;H0YCV9;H0YD13;H0YDW7;P16070	CD44;CD44;;;CD44;CD44;CD44;CD44;CD44;CD44	CD44 antigen (Fragment);CD44 antigen;CD44 antigen;CD44 antigen;CD44 antigen;CD44 antigen (Fragment);CD44 antigen (Fragment);CD44 antigen;CD44 antigen (Fragment);CD44 antigen	A0A1Z1VXF2_HUMAN;A0A385KNS5_HUMAN;A8K309_HUMAN;B4DN59_HUMAN;E9PKC6_HUMAN;H0Y5E4_HUMAN;H0YCV9_HUMAN;H0YD13_HUMAN;H0YDW7_HUMAN;CD44_HUMAN	2	2275.26	4892.94	11386.2	14487.9	1895.97	5325.97	20405.7	17370.9	19299.7	10005.1	6150.63	1820.39	6682.43	1128.54	1749.59	2702.09	4284.9	3637.61	5020.43	3927.54	4220.2	2803.36
A0A223PIC2	CD55 molecule (Cromer Blood Group) (Fragment)	CD55	A0A223PIC2	A0A223PIC2	CD55	CD55 molecule (Cromer Blood Group) (Fragment)	A0A223PIC2_HUMAN	1	1196.6	3186.75	3949.23	5217.59	1222.45	3959.06	3213.16	7888.53	17719	7250.54	2048.71	1354.17	4734.62	4189.53	612.313	979.483	3491.01	1760.04	4602.55	5003.67	6451.35	2957.48
A0A248RGE3	Ubiquitin-ribosomal protein eS31 fusion protein (Fragment)		A0A248RGE3;A8K674;B2RDW1;B4DV12;F5GXK7;F5GYU3;F5H265;F5H2Z3;F5H388;F5H6Q2;F5H747;J3QKN0;J3QS39;J3QTR3;L8B196;L8B4I8;L8B4J3;L8B4M0;L8B4R0;L8B4Z6;P0CG47;P0CG48;P62979;P62987;Q3MIH3;Q59EM9;Q5PY61;Q5RKT7;Q5U5U6;Q5UGI3;Q66K58;Q96C32;Q96H31;Q96MH4;Q9UFQ0	A0A248RGE3;A8K674;B2RDW1;B4DV12;F5GXK7;F5GYU3;F5H265;F5H2Z3;F5H388;F5H6Q2;F5H747;J3QKN0;J3QS39;J3QTR3;L8B196;L8B4I8;L8B4J3;L8B4M0;L8B4R0;L8B4Z6;P0CG47;P0CG48;P62979;P62987;Q3MIH3;Q59EM9;Q5PY61;Q5RKT7;Q5U5U6;Q5UGI3;Q66K58;Q96C32;Q96H31;Q96MH4;Q9UFQ0	;;RPS27A;UBB;UBC;UBC;UBC;UBC;UBC;UBC;UBC;UBB;UBB;RPS27A;UbC;UbC;UbC;UbC;UbC;UbC;UBB;UBC;RPS27A;UBA52;UBA52;;UBC;RPS27A;UBB;UBC;;UBC;UBC;;DKFZp434K0435	Ubiquitin-ribosomal protein eS31 fusion protein (Fragment);cDNA FLJ75516, highly similar to Xenopus tropicalis ubiquitin C, mRNA;Ubiquitin-ribosomal protein eS31 fusion protein;Ubiquitin B;Ubiquitin C (Fragment);Ubiquitin C (Fragment);Ubiquitin C (Fragment);Ubiquitin C (Fragment);Ubiquitin C (Fragment);Ubiquitin C (Fragment);Ubiquitin C (Fragment);Ubiquitin B (Fragment);Ubiquitin B (Fragment);Ubi…	A0A248RGE3_HUMAN;A8K674_HUMAN;B2RDW1_HUMAN;B4DV12_HUMAN;F5GXK7_HUMAN;F5GYU3_HUMAN;F5H265_HUMAN;F5H2Z3_HUMAN;F5H388_HUMAN;F5H6Q2_HUMAN;F5H747_HUMAN;J3QKN0_HUMAN;J3QS39_HUMAN;J3QTR3_HUMAN;L8B196_HUMAN;L8B4I8_HUMAN;L8B4J3_HUMAN;L8B4M0_HUMAN;L8B4R0_HUMAN;L8B4Z6_HUMAN;UBB_HUMAN;UBC_HUMAN;RS27A_HUMAN;RL40_HUMAN;Q3MIH3_HUMAN;Q59EM9_HUMAN;Q5PY61_HUMAN;Q5RKT7_HUMAN;Q5U5U6_HUMAN;Q5UGI3_HUMAN;Q66K58_HUMAN;Q…	7	5787.63	6190.16	4617.18	7518.72	2851.95	12030.8	4384.62	5419.61	14531	10717.3	4999.12	3093.1	6414.08	4146.83	2657.88	4451.29	3592.12	5799.06	8381.26	7013.29	7481.53	4762.18
A0A286LWX1	aldehyde oxidase	AOX1	A0A286LWX1;B4DNI5;B4DVF1;Q06278	A0A286LWX1;B4DNI5;B4DVF1;Q06278	AOX1;;;AOX1	aldehyde oxidase;cDNA FLJ51005, highly similar to Aldehyde oxidase;cDNA FLJ51111, highly similar to Aldehyde oxidase (Fragment);Aldehyde oxidase	A0A286LWX1_HUMAN;B4DNI5_HUMAN;B4DVF1_HUMAN;AOXA_HUMAN	3			77.4143				24.1344	78.1255	43.3305			317.787		98.1626			16.068	10.7602			10.8024
A0A286YEX5	Coiled-coil-helix-coiled-coil-helix domain containing 3 (Fragment)	CHCHD3	A0A286YEX5;A4D1N4;B7Z1X9;C9JRZ6;F8WAR4;Q9NX63	A0A286YEX5;A4D1N4;B7Z1X9;C9JRZ6;F8WAR4;Q9NX63	CHCHD3;CHCHD3;;CHCHD3;CHCHD3;CHCHD3	Coiled-coil-helix-coiled-coil-helix domain containing 3 (Fragment);Coiled-coil-helix-coiled-coil-helix domain containing 3;cDNA FLJ53726, highly similar to Coiled-coil-helix-coiled-coil-helixdomain-containing protein 3;Coiled-coil-helix-coiled-coil-helix domain containing 3;Coiled-coil-helix-coiled-coil-helix domain containing 3;MICOS complex subunit MIC19	A0A286YEX5_HUMAN;A4D1N4_HUMAN;B7Z1X9_HUMAN;C9JRZ6_HUMAN;F8WAR4_HUMAN;MIC19_HUMAN	1						18.7683						40.1788				26.4938	40.62		27.0087		27.0617
A0A286YF22	D-3-phosphoglycerate dehydrogenase	PHGDH	A0A286YF22;A0A286YFA2;A0A286YFL2;A0A286YFM8;A0A2C9F2M7;O43175;V9HW79	A0A286YF22;A0A286YFA2;A0A286YFL2;A0A286YFM8;A0A2C9F2M7;O43175;V9HW79	PHGDH;PHGDH;PHGDH;PHGDH;PHGDH;PHGDH;HEL-S-113	D-3-phosphoglycerate dehydrogenase;Phosphoglycerate dehydrogenase;Phosphoglycerate dehydrogenase;Phosphoglycerate dehydrogenase (Fragment);D-3-phosphoglycerate dehydrogenase;D-3-phosphoglycerate dehydrogenase;D-3-phosphoglycerate dehydrogenase	A0A286YF22_HUMAN;A0A286YFA2_HUMAN;A0A286YFL2_HUMAN;A0A286YFM8_HUMAN;A0A2C9F2M7_HUMAN;SERA_HUMAN;V9HW79_HUMAN	3	114.237					18.7051	12.5995	50.9623	22.5068	8.0996		449.209		52.3144	5.14549	478.09	347.842	6.74528	31.6676	20.8328	36.3855	39.2621
A0A286YFF7	Palmitoyl-protein thioesterase 1	PPT1	A0A286YFF7;A0A2C9F2P4;P50897	A0A286YFF7;A0A2C9F2P4;P50897	PPT1	Palmitoyl-protein thioesterase 1	A0A286YFF7_HUMAN;A0A2C9F2P4_HUMAN;PPT1_HUMAN	6	120.681	29.1813	201.266	169.179		67.5655	84.7317	114.221	241.812	114.989	116.344	71.4913	68.9581	24.6708		126.108	47.2778	22.1629	213.747	194.991	361.823	245.494
A0A290WI34	Hepcidin antimicrobial peptide (Fragment)	hamp	A0A290WI34	A0A290WI34	hamp	Hepcidin antimicrobial peptide (Fragment)	A0A290WI34_HUMAN	2	286.468	326.904	139.825	59.859	93.0481	173.83	206.957	53.6393		990.493	108.168	287.358	461.772	162.021	460.299	134.507	102.683	145.203	190.438	477.461	88.6687	10.3596
A0A2H4FZ04	MHC class I antigen (Fragment)	HLA-B	A0A2H4FZ04	A0A2H4FZ04	HLA-B	MHC class I antigen (Fragment)	A0A2H4FZ04_HUMAN	1	598.114	620.436		481.625	262.861	307.257			65.7056	493.582		843.921	128.305	192.583	60.2981	47.6818	353.189	30.011	2790.61	2024.32	775.365	3565.49
A0A2H4RK86	MHC class I antigen	HLA-B	A0A2H4RK86	A0A2H4RK86	HLA-B	MHC class I antigen	A0A2H4RK86_HUMAN	1						198.913	438.065			329.373				303.85						229.984		131.715
A0A2P1GJE2	Carboxypeptidase A1 (Fragment)	CPA1	A0A2P1GJE2	A0A2P1GJE2	CPA1	Carboxypeptidase A1 (Fragment)	A0A2P1GJE2_HUMAN	1																						26.3296
A0A2R8Y3T0	Cochlin	COCH	A0A2R8Y3T0;A0A2U3TZE7;G3V5V4;O43405	A0A2R8Y3T0;A0A2U3TZE7;G3V5V4;O43405	COCH	Cochlin;Cochlin;Cochlin (Fragment);Cochlin	A0A2R8Y3T0_HUMAN;A0A2U3TZE7_HUMAN;G3V5V4_HUMAN;COCH_HUMAN	2	441.968	315.125			291.749	732.658		631.661	1094.43	2665.81	319.79	570.278	638.471	295.941	263.486	649.837	1760.88	183.292	859.174	1291.35	1413.48	864.669
A0A2R8Y4B0	Ankyrin 1 (Fragment)	ANK1	A0A2R8Y4B0;A0A994J4W8;A0A994J7F8;B3KX39;H0YBS0;P16157	A0A2R8Y4B0;A0A994J4W8;A0A994J7F8;B3KX39;H0YBS0;P16157	ANK1;ANK1;ANK1;;ANK1;ANK1	Ankyrin 1 (Fragment);Ankyrin 1;Ankyrin 1;cDNA FLJ44690 fis, clone BRACE3013418, highly similar to Homo sapiens ankyrin 1, erythrocytic (ANK1), transcript variant 2, mRNA;Ankyrin 1 (Fragment);Ankyrin-1	A0A2R8Y4B0_HUMAN;A0A994J4W8_HUMAN;A0A994J7F8_HUMAN;B3KX39_HUMAN;H0YBS0_HUMAN;ANK1_HUMAN	3						47.9546				25.2954							368.208					70.5956
A0A2R8Y4T1	Tensin 1	TNS1	A0A2R8Y4T1;A0A494C067;A0A994J515;A1L0S7;B2RU35;B7Z6H8;E9PF55;E9PGF5;Q0VG54;Q0VG55;Q9HBL0	A0A2R8Y4T1;A0A494C067;A0A994J515;A1L0S7;B2RU35;B7Z6H8;E9PF55;E9PGF5;Q0VG54;Q0VG55;Q9HBL0	TNS1;TNS1;TNS1;TNS1;TNS1;;TNS1;TNS1;TNS1;TNS1;TNS1	Tensin 1;Tensin 1 (Fragment);Tensin 1;TNS1 protein (Fragment);Tensin 1;cDNA FLJ61708, highly similar to Tensin-1 (Fragment);Tensin 1;Tensin 1;TNS1 protein;TNS1 protein;Tensin-1	A0A2R8Y4T1_HUMAN;A0A494C067_HUMAN;A0A994J515_HUMAN;A1L0S7_HUMAN;B2RU35_HUMAN;B7Z6H8_HUMAN;E9PF55_HUMAN;E9PGF5_HUMAN;Q0VG54_HUMAN;Q0VG55_HUMAN;TENS1_HUMAN	4	193.726	214.072	373.469		585.719	76.5179	285.239	184.454	55.898	112.842		69.7521				238.191	227.466		283.371	356.621	159.272	475.104
A0A2R8Y4W2	Epidermal growth factor receptor pathway substrate 8	EPS8	A0A2R8Y4W2;A0A2R8YE63;Q12929	A0A2R8Y4W2;A0A2R8YE63;Q12929	EPS8	Epidermal growth factor receptor pathway substrate 8;Epidermal growth factor receptor pathway substrate 8;Epidermal growth factor receptor kinase substrate 8	A0A2R8Y4W2_HUMAN;A0A2R8YE63_HUMAN;EPS8_HUMAN	2		39.8242			36.8175				72.947	46.4499				20.4965					37.9542	14.0054	3.98019	57.7564
A0A2R8Y4X2	Chromodomain helicase DNA binding protein 4 (Fragment)	CHD4	A0A2R8Y4X2	A0A2R8Y4X2	CHD4	Chromodomain helicase DNA binding protein 4 (Fragment)	A0A2R8Y4X2_HUMAN	1	243.909	1544.86		79.0036	1269.16	66.1547	127.494	85.3016	58.3424	28.0123		572.676			994.651	371.923			184.548	461.316	109.106	1549.25
A0A2R8Y5S7	Radixin	RDX	A0A2R8Y5S7;B0YJ88;P35241	A0A2R8Y5S7;B0YJ88;P35241	RDX	Radixin	A0A2R8Y5S7_HUMAN;B0YJ88_HUMAN;RADI_HUMAN	3	20.1344	32.9234	116.644	72.8774		47.5209	88.451	157.744	99.0634	36.9757		116.209		93.9864		83.1709	63.0452	37.8845	15.8806	52.5811	58.5575	68.5248
A0A2R8Y5T0	Dynein cytoplasmic 1 heavy chain 1	DYNC1H1	A0A2R8Y5T0;A0A2R8Y6H2;A0A2R8Y706;A0A2R8YFZ7;A0A2R8YGC7;A0A7P0T7V5;A0A7P0T825;A0A7P0T8N2;A0A7P0T8W5;A0A7P0T916;A0A7P0T934;A0A7P0T942;A0A7P0T990;A0A7P0T9C4;A0A7P0T9F1;A0A7P0T9K2;A0A7P0T9R4;A0A7P0T9S3;A0A7P0T9Y3;A0A7P0TA13;A0A7P0TAF3;A0A7P0TAM4;A0A7P0TAV5;A0A7P0TAW9;A0A7P0TB64;A0A7P0TB75;A0A7P0TBJ7;A0A804HHY6;Q14204	A0A2R8Y5T0;A0A2R8Y6H2;A0A2R8Y706;A0A2R8YFZ7;A0A2R8YGC7;A0A7P0T7V5;A0A7P0T825;A0A7P0T8N2;A0A7P0T8W5;A0A7P0T916;A0A7P0T934;A0A7P0T942;A0A7P0T990;A0A7P0T9C4;A0A7P0T9F1;A0A7P0T9K2;A0A7P0T9R4;A0A7P0T9S3;A0A7P0T9Y3;A0A7P0TA13;A0A7P0TAF3;A0A7P0TAM4;A0A7P0TAV5;A0A7P0TAW9;A0A7P0TB64;A0A7P0TB75;A0A7P0TBJ7;A0A804HHY6;Q14204	DYNC1H1	Dynein cytoplasmic 1 heavy chain 1;Dynein cytoplasmic 1 heavy chain 1;Dynein cytoplasmic 1 heavy chain 1;Dynein cytoplasmic 1 heavy chain 1;Dynein cytoplasmic 1 heavy chain 1;Dynein cytoplasmic 1 heavy chain 1;Dynein cytoplasmic 1 heavy chain 1;Dynein cytoplasmic 1 heavy chain 1;Dynein cytoplasmic 1 heavy chain 1;Dynein cytoplasmic 1 heavy chain 1;Dynein cytoplasmic 1 heavy chain 1;Dynein cytopla…	A0A2R8Y5T0_HUMAN;A0A2R8Y6H2_HUMAN;A0A2R8Y706_HUMAN;A0A2R8YFZ7_HUMAN;A0A2R8YGC7_HUMAN;A0A7P0T7V5_HUMAN;A0A7P0T825_HUMAN;A0A7P0T8N2_HUMAN;A0A7P0T8W5_HUMAN;A0A7P0T916_HUMAN;A0A7P0T934_HUMAN;A0A7P0T942_HUMAN;A0A7P0T990_HUMAN;A0A7P0T9C4_HUMAN;A0A7P0T9F1_HUMAN;A0A7P0T9K2_HUMAN;A0A7P0T9R4_HUMAN;A0A7P0T9S3_HUMAN;A0A7P0T9Y3_HUMAN;A0A7P0TA13_HUMAN;A0A7P0TAF3_HUMAN;A0A7P0TAM4_HUMAN;A0A7P0TAV5_HUMAN;A0A7P0TA…	3	67.8224					37.7521		27.3874				85.4893						24.6758		57.8923	147.474
A0A2R8Y5V9	Tropomyosin 4	TPM4	A0A2R8Y5V9;A0A2R8YGX3;B4DVY2;P67936;V9HW56	A0A2R8Y5V9;A0A2R8YGX3;B4DVY2;P67936;V9HW56	TPM4;TPM4;;TPM4;HEL-S-108	Tropomyosin 4;Tropomyosin 4;cDNA FLJ54184, highly similar to Tropomyosin alpha-4 chain;Tropomyosin alpha-4 chain;Epididymis secretory protein Li 108	A0A2R8Y5V9_HUMAN;A0A2R8YGX3_HUMAN;B4DVY2_HUMAN;TPM4_HUMAN;V9HW56_HUMAN	4	119.057	76.7711	278.399		107.159	10.7086		220.839	67.2111	80.7328		123.349			181.157	18.2966	98.5192	13.6882	11.0525	90.8736	84.4498	94.7997
A0A2R8Y5W7	Inducible T cell costimulator ligand	ICOSLG	A0A2R8Y5W7;A0A8V8TQ73;A0A8V8TQV9;A0N0L8;K4DIA0;O75144	A0A2R8Y5W7;A0A8V8TQ73;A0A8V8TQV9;A0N0L8;K4DIA0;O75144	ICOSLG	Inducible T cell costimulator ligand;Inducible T cell costimulator ligand;Inducible T cell costimulator ligand;Inducible T-cell co-stimulator ligand;Inducible T cell costimulator ligand;ICOS ligand	A0A2R8Y5W7_HUMAN;A0A8V8TQ73_HUMAN;A0A8V8TQV9_HUMAN;A0N0L8_HUMAN;K4DIA0_HUMAN;ICOSL_HUMAN	4	33.1972	69.554	254.432	265.667	138.126	89.2504	340.993	190.947	86.1977	264.643	38.1878	35.8907	97.6632	30.3299	12.7413	51.6717	93.5956	48.449	75.0325	51.7968	90.2298	30.4389
A0A2R8Y6L7	PDZ and LIM domain 3 (Fragment)	PDLIM3	A0A2R8Y6L7	A0A2R8Y6L7	PDLIM3	PDZ and LIM domain 3 (Fragment)	A0A2R8Y6L7_HUMAN	1						146.09														106.662	147.982	96.7029
A0A2R8Y6V7	Solute carrier family 12 member 1	SLC12A1	A0A2R8Y6V7;A0A8I5KSK6;Q13621	A0A2R8Y6V7;A0A8I5KSK6;Q13621	SLC12A1	Solute carrier family 12 member 1	A0A2R8Y6V7_HUMAN;A0A8I5KSK6_HUMAN;S12A1_HUMAN	8	55.2225	39.1866	282.045	52.9165		36.0444	117.676	136.67	70.9348	206.972	92.3426	30.8161	64.2805	369.296			232.1			57.1169	40.5367	50.0533
A0A2R8Y7I5	RNA exonuclease 1 homolog	REXO1	A0A2R8Y7I5;B4DWY3;B4DYC5;K7ESH4;Q8N1G1	A0A2R8Y7I5;B4DWY3;B4DYC5;K7ESH4;Q8N1G1	REXO1;;;REXO1;REXO1	RNA exonuclease 1 homolog;cDNA FLJ56165, highly similar to RNA exonuclease 1 homolog;cDNA FLJ51149, highly similar to RNA exonuclease 1 homolog;RNA exonuclease 1 homolog (Fragment);RNA exonuclease 1 homolog	A0A2R8Y7I5_HUMAN;B4DWY3_HUMAN;B4DYC5_HUMAN;K7ESH4_HUMAN;REXO1_HUMAN	1		105.807	30.1246		155.887			18.9122		65.8708			104.376		97.5437		37.5929	87.6285	171.686	186.19	81.2846	161.023
A0A2R8Y7X9	Globin family profile domain-containing protein		A0A2R8Y7X9;D3GKD8;P69891	A0A2R8Y7X9;D3GKD8;P69891	;HBG1;HBG1	Globin family profile domain-containing protein;A-gamma globin Osilo variant;Hemoglobin subunit gamma-1	A0A2R8Y7X9_HUMAN;D3GKD8_HUMAN;HBG1_HUMAN	6			986.31		162.635				33.9065	55.0763	280.883		8.50595		143.143	178.904	4179.16	623.563	95.0243	71.609	31.3235	148.074
A0A2R8Y811	Ribosomal protein S14 (Fragment)	RPS14	A0A2R8Y811;P62263	A0A2R8Y811;P62263	RPS14	Ribosomal protein S14 (Fragment);Small ribosomal subunit protein uS11	A0A2R8Y811_HUMAN;RS14_HUMAN	1	129.355					138.624	144.354			65.3411		205.275		75.7854					78.3526		427.549
A0A2R8Y871	Sorting nexin 27	SNX27	A0A2R8Y871;A0A2R8Y8A7;A0A2R8YD75;H7C603;Q96L92	A0A2R8Y871;A0A2R8Y8A7;A0A2R8YD75;H7C603;Q96L92	SNX27	Sorting nexin 27;Sorting nexin 27;Sorting nexin 27 (Fragment);Sorting nexin 27;Sorting nexin-27	A0A2R8Y871_HUMAN;A0A2R8Y8A7_HUMAN;A0A2R8YD75_HUMAN;H7C603_HUMAN;SNX27_HUMAN	1		62.2467				65.6681													81.314	126.907	24.7845	112.758
A0A2R8YCR2	Chymotrypsinogen B2	CTRB2	A0A2R8YCR2;A0A2R8YG87;H3BMY1;H3BP92;P17538;Q6GPI1	A0A2R8YCR2;A0A2R8YG87;H3BMY1;H3BP92;P17538;Q6GPI1	CTRB2;CTRB1;CTRB2;CTRB2;CTRB1;CTRB2	Chymotrypsinogen B2;Chymotrypsinogen B;Chymotrypsinogen B2 (Fragment);Chymotrypsinogen B2 (Fragment);Chymotrypsinogen B;Chymotrypsinogen B2	A0A2R8YCR2_HUMAN;A0A2R8YG87_HUMAN;H3BMY1_HUMAN;H3BP92_HUMAN;CTRB1_HUMAN;CTRB2_HUMAN	1															676.252			453.218			104.747	428.381
A0A2R8YCZ4	Crystallin lambda 1	CRYL1	A0A2R8YCZ4;A0A2R8YFQ7;Q9Y2S2;V9HWG2	A0A2R8YCZ4;A0A2R8YFQ7;Q9Y2S2;V9HWG2	CRYL1;CRYL1;CRYL1;HEL30	Crystallin lambda 1;Crystallin lambda 1;Lambda-crystallin homolog;Epididymis luminal protein 30	A0A2R8YCZ4_HUMAN;A0A2R8YFQ7_HUMAN;CRYL1_HUMAN;V9HWG2_HUMAN	7	126.295		70.9081	57.4465		31.2396	130.148	133.827	147.441	33.1352		1456.14	27.9942	265.246		458.573	128.598					36.9169
A0A2R8YDF1	Bactericidal permeability-increasing protein	BPI	A0A2R8YDF1;P17213	A0A2R8YDF1;P17213	BPI	Bactericidal permeability-increasing protein	A0A2R8YDF1_HUMAN;BPI_HUMAN	4		56.5703	158.594		214.541	9.36427	16.836	10.2222	5.19564						63.0259	1404.66		64.3403			14.2871
A0A2R8YEC9	Beta-mannosidase	MANBA	A0A2R8YEC9;A8K6D3;O00462	A0A2R8YEC9;A8K6D3;O00462	MANBA;;MANBA	Beta-mannosidase	A0A2R8YEC9_HUMAN;A8K6D3_HUMAN;MANBA_HUMAN	15	82.4447	68.997	207.053	123.071	25.8917	88.7536	211.269	194.904	306.781	71.0247	312.296	54.5655	163.046	162.265	34.0783	54.6146	53.8688	61.8842	132.514	121.717	152.417	184.513
A0A2R8YH07	Heparan sulfate proteoglycan 2 (Fragment)	HSPG2	A0A2R8YH07	A0A2R8YH07	HSPG2	Heparan sulfate proteoglycan 2 (Fragment)	A0A2R8YH07_HUMAN	2	149.422	227.299		109.326	135.109	149.962		79.4448	86.9138	157.602		91.6462	118.617	139.6		54.02	94.0237	198.418		204.551	30.5684	137.13
A0A2S0BDD1	Antithrombin-III	ATIII-R2	A0A2S0BDD1;P01008	A0A2S0BDD1;P01008	ATIII-R2;SERPINC1	Antithrombin-III	A0A2S0BDD1_HUMAN;ANT3_HUMAN	20	1231.56	520.586	340.283	484.9	1008.02	538.875	459.501	220.142	224.592	610.092	219.257	956.795	659.155	1372.14	1954.93	1846.47	604.558	661.039	395.495	341.49	304.059	297.176
A0A2S1CVU8	Beta-globin (Fragment)	HBB	A0A2S1CVU8	A0A2S1CVU8	HBB	Beta-globin (Fragment)	A0A2S1CVU8_HUMAN	1		34.9673					51.8143	13.5549				22.7812			123.266	172.511	216.493	467.894
A0A2S1ZAU6	KL4-1 (Fragment)		A0A2S1ZAU6	A0A2S1ZAU6		KL4-1 (Fragment)	A0A2S1ZAU6_HUMAN	1	41.1684			1790.54	608.284	868.681		223.928			596.629		257.731				328.958			3073.76		1282.59
A0A2U3TZL5	CD59 molecule (CD59 blood group) (Fragment)	CD59	A0A2U3TZL5;E9PNW4;P13987;Q6FHM9	A0A2U3TZL5;E9PNW4;P13987;Q6FHM9	CD59;;CD59;CD59	CD59 molecule (CD59 blood group) (Fragment);UPAR/Ly6 domain-containing protein;CD59 glycoprotein;CD59 antigen, complement regulatory protein, isoform CRA_b	A0A2U3TZL5_HUMAN;E9PNW4_HUMAN;CD59_HUMAN;Q6FHM9_HUMAN	7	550.345	919.52	1372.81	3190.62	348.067	939.01	1618.44	1536.28	2879.77	2021.33	1548.14	477.561	1664.15	107.541	210.946	528.053	747.115	511.377	918.665	651.588	822.712	483.871
A0A2U3TZU2	Glucose-6-phosphate isomerase	GPI	A0A2U3TZU2;B4DE36;B4DVJ0;P06744	A0A2U3TZU2;B4DE36;B4DVJ0;P06744	GPI;;;GPI	Glucose-6-phosphate isomerase	A0A2U3TZU2_HUMAN;B4DE36_HUMAN;B4DVJ0_HUMAN;G6PI_HUMAN	11	264.1	72.945	92.5892	84.4987	201.183	122.988	73.9258	93.7704	93.2074	53.9192	103.647	1064.67	51.2738	152.14	1581.21	1776.37	337.181	1712.57	39.1725	64.0098	271.393	98.518
A0A2U3U020	Xg glycoprotein (Xg blood group)	XG	A0A2U3U020;B4E289	A0A2U3U020;B4E289	XG;	Xg glycoprotein (Xg blood group);cDNA FLJ56768, highly similar to Glycoprotein Xg	A0A2U3U020_HUMAN;B4E289_HUMAN	2	85.6438	61.65		38.0199	34.5706	34.2356			139.279	40.0336		159.145	31.104			63.8094	79.8895	86.8354	100.455	97.6652	44.1724	131.529
A0A2U8J8H9	Ig heavy chain variable region (Fragment)	IgH	A0A2U8J8H9;A0A7S5C0W9;A0A7S5EWR7	A0A2U8J8H9;A0A7S5C0W9;A0A7S5EWR7	IgH;;	Ig heavy chain variable region (Fragment);IGH c1280_heavy_IGHV1-46_IGHD2-2_IGHJ4 (Fragment);IGH c3735_heavy_IGHV1-46_IGHD3-9_IGHJ4 (Fragment)	A0A2U8J8H9_HUMAN;A0A7S5C0W9_HUMAN;A0A7S5EWR7_HUMAN	1					327.827					154.714	77.9839	111.498		113.558	602.443	304.722		220.344	234.743
A0A2U8J8M3	Ig heavy chain variable region (Fragment)	IgH	A0A2U8J8M3;A0A2U8J8Q1;A0A2U8J8X8;A0A5C2GL11;A0A5C2GLS5;A0A7S5C2W8	A0A2U8J8M3;A0A2U8J8Q1;A0A2U8J8X8;A0A5C2GL11;A0A5C2GLS5;A0A7S5C2W8	IgH;IgH;IgH;;;	Ig heavy chain variable region (Fragment);Ig heavy chain variable region (Fragment);Ig heavy chain variable region (Fragment);IG c559_heavy_IGHV4-61_IGHD3-3_IGHJ3 (Fragment);IG c296_heavy_IGHV4-4_IGHD3-22_IGHJ2 (Fragment);IGH c3116_heavy_IGHV4-4_IGHD3-22_IGHJ3 (Fragment)	A0A2U8J8M3_HUMAN;A0A2U8J8Q1_HUMAN;A0A2U8J8X8_HUMAN;A0A5C2GL11_HUMAN;A0A5C2GLS5_HUMAN;A0A7S5C2W8_HUMAN	1				57.8341		47.2253				56.6967					71.3658	54.0598		47.0323
A0A2U8J8N0	Ig heavy chain variable region (Fragment)	IgH	A0A2U8J8N0;A0A2U8J8N1;A0A2U8J8N9;A0A2U8J8R1;A0A2Y9CYD4;A0A2Y9CYD8;A0A5C2GI63;A0A5C2GM39	A0A2U8J8N0;A0A2U8J8N1;A0A2U8J8N9;A0A2U8J8R1;A0A2Y9CYD4;A0A2Y9CYD8;A0A5C2GI63;A0A5C2GM39	IgH;IgH;IgH;IgH;IgH;IgH;;	Ig heavy chain variable region (Fragment);Ig heavy chain variable region (Fragment);Ig heavy chain variable region (Fragment);Ig heavy chain variable region (Fragment);Ig heavy chain variable region (Fragment);Ig heavy chain variable region (Fragment);IG c772_heavy_IGHV4-39_IGHD1-26_IGHJ4 (Fragment);IG c248_heavy_IGHV4-34_IGHD2-8_IGHJ6 (Fragment)	A0A2U8J8N0_HUMAN;A0A2U8J8N1_HUMAN;A0A2U8J8N9_HUMAN;A0A2U8J8R1_HUMAN;A0A2Y9CYD4_HUMAN;A0A2Y9CYD8_HUMAN;A0A5C2GI63_HUMAN;A0A5C2GM39_HUMAN	1	18.9398				43.6618					25.6399	59.259				80.3646	11.6466	20.3372	62.4619	9.73755
A0A2U8J8Z1	Ig heavy chain variable region (Fragment)	IgH	A0A2U8J8Z1	A0A2U8J8Z1	IgH	Ig heavy chain variable region (Fragment)	A0A2U8J8Z1_HUMAN	1				127.864							140.017							237.939
A0A2U8J8Z4	Ig heavy chain variable region (Fragment)	IgH	A0A2U8J8Z4	A0A2U8J8Z4	IgH	Ig heavy chain variable region (Fragment)	A0A2U8J8Z4_HUMAN	1	110.168	183.425	500.701		631.895	118.955	121.892	96.7208	86.9429	245.543	969.118	125.166	237.982	165.189	479.379	243.577	225.563	627.596	124.388	131.301	156.841	126.145
A0A2U8J923	Ig heavy chain variable region (Fragment)	IgH	A0A2U8J923	A0A2U8J923	IgH	Ig heavy chain variable region (Fragment)	A0A2U8J923_HUMAN	1	150.273	158.375		96.2739	560.945	360.765				85.348	753.173	212.412	34.317	320.151	536.224	92.6701	231.292	133.01		40.0989		51.3501
A0A2U8J926	Ig heavy chain variable region (Fragment)	IgH	A0A2U8J926;A0A2Y9CYE9	A0A2U8J926;A0A2Y9CYE9	IgH	Ig heavy chain variable region (Fragment)	A0A2U8J926_HUMAN;A0A2Y9CYE9_HUMAN	1	27.0555	340.029		57.6099	1565.62	18.6419				22.4354	114.307			53.9751	251.777	79.071	58.4856	227.088	97.6115	106.119	109.712	65.1224
A0A2U8J944	Ig heavy chain variable region (Fragment)	IgH	A0A2U8J944	A0A2U8J944	IgH	Ig heavy chain variable region (Fragment)	A0A2U8J944_HUMAN	1					188.24
A0A2U8J969	Ig heavy chain variable region (Fragment)	IgH	A0A2U8J969;A0A5C2G6D0;A0A5C2GQF4	A0A2U8J969;A0A5C2G6D0;A0A5C2GQF4	IgH;;	Ig heavy chain variable region (Fragment);IGH c142_heavy__IGHV4-39_IGHD1-26_IGHJ5 (Fragment);IG c1133_heavy_IGHV4-31_IGHD6-13_IGHJ4 (Fragment)	A0A2U8J969_HUMAN;A0A5C2G6D0_HUMAN;A0A5C2GQF4_HUMAN	1				254.603	115.981	146.051					367.83			51.9251	284.66	57.9448	137.834	251.41
A0A2U8J993	Ig heavy chain variable region (Fragment)	IgH	A0A2U8J993;A0A5C2G9K3	A0A2U8J993;A0A5C2G9K3	IgH;	Ig heavy chain variable region (Fragment);IGH + IGL c474_heavy_IGHV4-39_IGHD6-19_IGHJ6 (Fragment)	A0A2U8J993_HUMAN;A0A5C2G9K3_HUMAN	1	18.0513	37.4997			855.589
A0A2U8J998	Ig heavy chain variable region (Fragment)	IgH	A0A2U8J998	A0A2U8J998	IgH	Ig heavy chain variable region (Fragment)	A0A2U8J998_HUMAN	1		141.784			878.558					98.8529	314.77			121.717						101.839	73.32
A0A2Y9CYF7	Ig heavy chain variable region (Fragment)	IgH	A0A2Y9CYF7	A0A2Y9CYF7	IgH	Ig heavy chain variable region (Fragment)	A0A2Y9CYF7_HUMAN	3	159.113	236.255	240.944	325.964	329.362	264.8	559.972	368.996	104.176	194.486	346.42		230.776	187.717	918.821	277.277	250.88	666.388		196.912		155.628
A0A2Z4LCH4	Corticosteroid-binding globulin		A0A2Z4LCH4;B2R9F2;P08185	A0A2Z4LCH4;B2R9F2;P08185	;;SERPINA6	Corticosteroid-binding globulin;cDNA, FLJ94361, highly similar to Homo sapiens serine (or cysteine) proteinase inhibitor, clade A(alpha-1 antiproteinase, antitrypsin), member 6 (SERPINA6), mRNA;Corticosteroid-binding globulin	A0A2Z4LCH4_HUMAN;B2R9F2_HUMAN;CBG_HUMAN	9	180.985	154.351	280.832	301.177	394.051	182.238	570.899	419.065	86.9666	706.969	856.155	190.754	882.386	563.892	934.076	427.849	208.699	502.868	202.641	163.763	115.877	113.748
A0A2Z6ATB6	Drebrin A	DBN1	A0A2Z6ATB6;B3KSQ7;B7Z2Z0;D6R9Q9;Q16643	A0A2Z6ATB6;B3KSQ7;B7Z2Z0;D6R9Q9;Q16643	DBN1;DBN1;;DBN1;DBN1	Drebrin A;Drebrin 1, isoform CRA_d;cDNA FLJ53620, highly similar to Drebrin;Drebrin 1;Drebrin	A0A2Z6ATB6_HUMAN;B3KSQ7_HUMAN;B7Z2Z0_HUMAN;D6R9Q9_HUMAN;DREB_HUMAN	2	31.8569	50.6884				42.5403			37.8501	37.3735		7.40275					36.2494		43.3945	72.588	51.3421	30.447
A0A346JF56	Fc gamma receptor RIIa3 splice variant	FCGR2A	A0A346JF56;A0A8V8TPS4;P12318	A0A346JF56;A0A8V8TPS4;P12318	FCGR2A	Fc gamma receptor RIIa3 splice variant;Fc gamma receptor IIa;Low affinity immunoglobulin gamma Fc region receptor II-a	A0A346JF56_HUMAN;A0A8V8TPS4_HUMAN;FCG2A_HUMAN	2									65.8633										15.9026		19.2603
A0A348GSH7	Serpin peptidase inhibitor clade G member 1	SERPING1	A0A348GSH7;A0A384MDV8;A0A7I2V2D2;E9KL26;P05155	A0A348GSH7;A0A384MDV8;A0A7I2V2D2;E9KL26;P05155	SERPING1;;SERPING1;SERPING1;SERPING1	Serpin peptidase inhibitor clade G member 1;Epididymis secretory sperm binding protein;Serpin family G member 1;Epididymis tissue protein Li 173;Plasma protease C1 inhibitor	A0A348GSH7_HUMAN;A0A384MDV8_HUMAN;A0A7I2V2D2_HUMAN;E9KL26_HUMAN;IC1_HUMAN	16	2243.6	1413.49	804.54	1264.71	2228.43	1362.46	1859.16	453.369	334.654	823.366	568.236	1828.18	981.497	2238.3	3544.75	2858.6	1783.04	1255.19	663.433	1018.91	516.385	1483.98
A0A384MDK7	Protein-L-isoaspartate O-methyltransferase		A0A384MDK7;P22061	A0A384MDK7;P22061	;PCMT1	Protein-L-isoaspartate O-methyltransferase;Protein-L-isoaspartate(D-aspartate) O-methyltransferase	A0A384MDK7_HUMAN;PIMT_HUMAN	6	178.92	63.7516			72.1039	102.131		8.8385		14.9754		258.33	8.37739	44.4599	41.4913	104.56	87.1797	45.1879	242.514	147.052	63.4386	196.762
A0A384MDL3	Epididymis secretory sperm binding protein		A0A384MDL3;A0A8I5KUS5;B8ZZU8;Q15370	A0A384MDL3;A0A8I5KUS5;B8ZZU8;Q15370	;ELOB;ELOB;ELOB	Epididymis secretory sperm binding protein;Elongin B;Elongin B;Elongin-B	A0A384MDL3_HUMAN;A0A8I5KUS5_HUMAN;B8ZZU8_HUMAN;ELOB_HUMAN	4	215.998	196.789	42.3312	137.683	91.2845	328.086	202.349		73.7503	155.109	154.22	343.614	67.8407	217.112		380.167	234.971	99.47	143.869	152.119	59.3614	311.716
A0A384MDM4	Epididymis secretory sperm binding protein		A0A384MDM4;P35555	A0A384MDM4;P35555	;FBN1	Epididymis secretory sperm binding protein;Fibrillin-1	A0A384MDM4_HUMAN;FBN1_HUMAN	43	175.932	213.436	250.414	378.438	75.3492	206.413	431.79	254.721	491.101	275.495	193.491	154.274	242.407	28.182	77.207	121.082	163.818	161.052	319.86	304.51	278.536	232.248
A0A384MDN8	Epididymis secretory sperm binding protein		A0A384MDN8;O95154	A0A384MDN8;O95154	;AKR7A3	Epididymis secretory sperm binding protein;Aflatoxin B1 aldehyde reductase member 3	A0A384MDN8_HUMAN;ARK73_HUMAN	5	82.9279						39.2897	48.6921	18.4786	8.68515		828.874		81.1657		197.556	30.4032
A0A384MDP3	Epididymis secretory sperm binding protein		A0A384MDP3;P12110	A0A384MDP3;P12110	;COL6A2	Epididymis secretory sperm binding protein;Collagen alpha-2(VI) chain	A0A384MDP3_HUMAN;CO6A2_HUMAN	9	160.85	142.38	138.866	454.496	52.4848	253.146	364.614	137.335	168.492	188.522	87.5549	166.386	197.474	86.4707	150.973	96.0924	172.129	223.527	185.679	223.052	55.8142	390.404
A0A384MDP7	Integral membrane protein 2		A0A384MDP7;Q9NX12;Q9Y287	A0A384MDP7;Q9NX12;Q9Y287	;;ITM2B	Integral membrane protein 2;Integral membrane protein 2;Integral membrane protein 2B	A0A384MDP7_HUMAN;Q9NX12_HUMAN;ITM2B_HUMAN	3		25.7857		35.3232	20.382	15.1196		100.331	24.2373	38.5345		64.1731		69.7153					16.3867	20.0832	29.2057	6.65791
A0A384MDQ7	Epididymis secretory sperm binding protein		A0A384MDQ7	A0A384MDQ7		Epididymis secretory sperm binding protein	A0A384MDQ7_HUMAN	1			245.618				934.197	261.869	139.088		230.238				836.816		70.6865	554.806				18.5837
A0A384MDR3	Ferritin	FTL	A0A384MDR3;P02792	A0A384MDR3;P02792	FTL	Ferritin;Ferritin light chain	A0A384MDR3_HUMAN;FRIL_HUMAN	6	518.071	145.247	415.892	157.697	191.672	33.765	306.71	291.423	585.786	36.1819	926.164	1574.34	960.026	198.689	466.787	1243.75	134.447	820.067	2184.62	989.88	2746.84	1489.54
A0A384MDT7	Epididymis secretory sperm binding protein		A0A384MDT7;P54652	A0A384MDT7;P54652	;HSPA2	Epididymis secretory sperm binding protein;Heat shock-related 70 kDa protein 2	A0A384MDT7_HUMAN;HSP72_HUMAN	2	232.74	98.9806		475.564		453.232	226.517	117.921	215.988			199.442		64.7955	517.328	257.739	257.056	183.939	141.561	189.425	84.783	299.75
A0A384MDU9	Dynactin subunit 2	DCTN2	A0A384MDU9;A0A7I2V2Z2;A0A7I2V390;A0A7I2V4H4;F8VRV7;F8VW18;F8W0U6;F8W1I6;Q13561;Q53H88;V9HW58	A0A384MDU9;A0A7I2V2Z2;A0A7I2V390;A0A7I2V4H4;F8VRV7;F8VW18;F8W0U6;F8W1I6;Q13561;Q53H88;V9HW58	DCTN2;DCTN2;DCTN2;DCTN2;DCTN2;DCTN2;DCTN2;DCTN2;DCTN2;;HEL-S-77	Dynactin subunit 2;Dynactin subunit 2;Dynactin subunit 2;Dynactin subunit 2;Dynactin subunit 2 (Fragment);Dynactin subunit 2 (Fragment);Dynactin subunit 2;Dynactin subunit 2;Dynactin subunit 2;Dynactin subunit 2 (Fragment);Dynactin subunit 2	A0A384MDU9_HUMAN;A0A7I2V2Z2_HUMAN;A0A7I2V390_HUMAN;A0A7I2V4H4_HUMAN;F8VRV7_HUMAN;F8VW18_HUMAN;F8W0U6_HUMAN;F8W1I6_HUMAN;DCTN2_HUMAN;Q53H88_HUMAN;V9HW58_HUMAN	1	104.355	203.221	872.776		166.306	354.615		552.838	1256.69	181.185		250.46	290.17			150.755	457.64		452.236	185.337	405.279	462.68
A0A384MDV6	Carboxypeptidase Z, isoform CRA_b	CPZ	A0A384MDV6;Q66K79	A0A384MDV6;Q66K79	CPZ	Carboxypeptidase Z, isoform CRA_b;Carboxypeptidase Z	A0A384MDV6_HUMAN;CBPZ_HUMAN	1			158.483	412.447	291.76	103.868	295.872	199.606	444.461	242.863	300.006		364.403	133.702	259.122		298.465		352.041	435.531	122.475	1288.58
A0A384MDW6	Aldose 1-epimerase		A0A384MDW6;Q96C23	A0A384MDW6;Q96C23	;GALM	Aldose 1-epimerase;Galactose mutarotase	A0A384MDW6_HUMAN;GALM_HUMAN	7	367.787	113.149	70.1394		78.0143	111.272		84.5933	140.837	88.8689		2227.07	33.0931	939.359		646.848	144.168	35.0673	146.406	118.373	134.099	230.046
A0A384MDW7	Enoyl Coenzyme A hydratase, short chain, 1, mitochondrial	ECHS1	A0A384MDW7;P30084	A0A384MDW7;P30084	ECHS1	Enoyl Coenzyme A hydratase, short chain, 1, mitochondrial;Enoyl-CoA hydratase, mitochondrial	A0A384MDW7_HUMAN;ECHM_HUMAN	1	35.8261			7.22678				8.41683				381.897			21.3062	259.906	15.2377	31.7956	1.13394
A0A384MDY0	Catenin (Cadherin-associated protein), alpha 1, 102kDa, isoform CRA_b	CTNNA1	A0A384MDY0;B4E2G8;G3XAM7;P35221	A0A384MDY0;B4E2G8;G3XAM7;P35221	CTNNA1;;CTNNA1;CTNNA1	Catenin (Cadherin-associated protein), alpha 1, 102kDa, isoform CRA_b;cDNA FLJ54047, highly similar to Alpha-1 catenin (Cadherin-associated protein);Catenin (Cadherin-associated protein), alpha 1, 102kDa, isoform CRA_a;Catenin alpha-1	A0A384MDY0_HUMAN;B4E2G8_HUMAN;G3XAM7_HUMAN;CTNA1_HUMAN	3										3.24225		25.1337					38.9708
A0A384MDY5	Epididymis secretory sperm binding protein		A0A384MDY5;P05413;S4R371	A0A384MDY5;P05413;S4R371	;FABP3;FABP3	Epididymis secretory sperm binding protein;Fatty acid-binding protein, heart;Fatty acid binding protein 3 (Fragment)	A0A384MDY5_HUMAN;FABPH_HUMAN;S4R371_HUMAN	9	666.917	465.577	219.809	392.514	219.954	4399.11	90.4464	169.605	672.695	526.552	766.292	844.936	259.682	517.315	153.081	1093.47	393.038	512.69	751.419	533.826	762.748	1830.58
A0A384MDY8	Epididymis secretory sperm binding protein		A0A384MDY8;Q14247;Q53HG7	A0A384MDY8;Q14247;Q53HG7	;CTTN;	Epididymis secretory sperm binding protein;Src substrate cortactin;Cortactin isoform a variant (Fragment)	A0A384MDY8_HUMAN;SRC8_HUMAN;Q53HG7_HUMAN	5	382.147	610.912	618.312	738.61	92.3185	1109.02	1859.68	788.193	685.794	1045.95		506.134	1078.88	87.8941	129.228	436.121	662.483	360.2	716.307	985.781	475.934	744.196
A0A384ME06	Epididymis secretory sperm binding protein		A0A384ME06;B2R7U1;P20827	A0A384ME06;B2R7U1;P20827	;;EFNA1	Epididymis secretory sperm binding protein;Ephrin RBD domain-containing protein;Ephrin-A1	A0A384ME06_HUMAN;B2R7U1_HUMAN;EFNA1_HUMAN	2	708.58	379.331		158.6	243.582	48.7234	95.4484	15.0598	11.473	73.7013		671.977	36.8151			522.539	931.286	66.123	388.447	695.353	409.203	2806.12
A0A384ME16	Epididymis secretory sperm binding protein (Fragment)		A0A384ME16;B0LPF3;B3KR50;P62993	A0A384ME16;B0LPF3;B3KR50;P62993	;GRB2;;GRB2	Epididymis secretory sperm binding protein (Fragment);Growth factor receptor-bound protein 2;cDNA FLJ33691 fis, clone BRAWH2002976, highly similar to GROWTH FACTOR RECEPTOR-BOUND PROTEIN 2;Growth factor receptor-bound protein 2	A0A384ME16_HUMAN;B0LPF3_HUMAN;B3KR50_HUMAN;GRB2_HUMAN	8	313.548	309.601	71.023	62.4582	198.074	204.176	72.9575	43.0053	60.773	140.493	38.9977	262.943	52.9039	172.747	122.656	257.703	122.74	172.102	317.449	359.297	160.339	508.36
A0A384ME44	Epididymis secretory sperm binding protein		A0A384ME44;P00167;Q59F44	A0A384ME44;P00167;Q59F44	;CYB5A;	Epididymis secretory sperm binding protein;Cytochrome b5;Cytochrome b-5 isoform 1 variant (Fragment)	A0A384ME44_HUMAN;CYB5_HUMAN;Q59F44_HUMAN	3	658.99	248.682				145.032	227.917	175.756	195.832	520.206	65.832	3026.06	239.076	213.096		1580.35	658.811	58.8013	301.94	188.899	167.655	896.063
A0A384ME91	Epididymis secretory sperm binding protein		A0A384ME91;A8K6A8;O75173;Q5VTW1	A0A384ME91;A8K6A8;O75173;Q5VTW1	;;ADAMTS4;ADAMTS4	Epididymis secretory sperm binding protein;cDNA FLJ76304, highly similar to Homo sapiens ADAM metallopeptidase with thrombospondin type 1 motif, 4 (ADAMTS4), mRNA;A disintegrin and metalloproteinase with thrombospondin motifs 4;ADAM metallopeptidase with thrombospondin type 1 motif 4	A0A384ME91_HUMAN;A8K6A8_HUMAN;ATS4_HUMAN;Q5VTW1_HUMAN	3	108.791	140.631		53.9402	34.4482	91.8534	252.451		38.9768	1865.61		209.75	70.4518	89.799		67.2933	131.016		129.879	177.19	196.238	336.224
A0A384MEE7	Epididymis secretory sperm binding protein		A0A384MEE7;A0A8I5KU76;A0A8I5KW59;Q9BS26	A0A384MEE7;A0A8I5KU76;A0A8I5KW59;Q9BS26	;ERP44;ERP44;ERP44	Epididymis secretory sperm binding protein;Endoplasmic reticulum protein 44;Endoplasmic reticulum protein 44;Endoplasmic reticulum resident protein 44	A0A384MEE7_HUMAN;A0A8I5KU76_HUMAN;A0A8I5KW59_HUMAN;ERP44_HUMAN	8	74.3565	70.4697	67.0054	90.7255	63.3579	65.5371	112.237		66.344	59.0411		69.2762	33.4435	70.1069	88.381	97.7389	75.7201	57.8893	137.248	90.6762	237.599	171.762
A0A384MEF1	Gelsolin		A0A384MEF1;P06396	A0A384MEF1;P06396	;GSN	Gelsolin	A0A384MEF1_HUMAN;GELS_HUMAN	23	714.862	478.76	397.274	891.747	370.075	1079.62	725.113	636.133	797.246	472.437	63.4115	672.734	933.504	346.176	439.557	261.274	951.43	558.153	782.211	776.298	347.13	490.651
A0A384MEG1	Fascin		A0A384MEG1;B3KTA3;Q16658	A0A384MEG1;B3KTA3;Q16658	;;FSCN1	Fascin	A0A384MEG1_HUMAN;B3KTA3_HUMAN;FSCN1_HUMAN	3	140.716		24.9254		8.36178	10.706		18.0368	8.65158			31.638		24.9086			73.6857				21.4501	26.046
A0A384MEK5	Epididymis secretory sperm binding protein		A0A384MEK5;P05362;Q5NKV8	A0A384MEK5;P05362;Q5NKV8	;ICAM1;ICAM1	Epididymis secretory sperm binding protein;Intercellular adhesion molecule 1;Intercellular adhesion molecule 1	A0A384MEK5_HUMAN;ICAM1_HUMAN;Q5NKV8_HUMAN	10	276.821	628.34	222.447	211.76	178.904	226.589	230.328	207.813	190.234	718.07	353.156	208.113	179.533	59.0297	94.9607	130.898	443.904	130.782	369.244	537.494	630.37	548.553
A0A384MQW4	Epididymis secretory sperm binding protein		A0A384MQW4;A0A7I2V3T8;A0A7I2YQA5;B3KR70;Q15904	A0A384MQW4;A0A7I2V3T8;A0A7I2YQA5;B3KR70;Q15904	;ATP6AP1;ATP6AP1;;ATP6AP1	Epididymis secretory sperm binding protein;ATPase H+ transporting accessory protein 1;ATPase H+ transporting accessory protein 1;cDNA FLJ33764 fis, clone BRCOC2000360, highly similar to Vacuolar ATP synthase subunit S1;V-type proton ATPase subunit S1	A0A384MQW4_HUMAN;A0A7I2V3T8_HUMAN;A0A7I2YQA5_HUMAN;B3KR70_HUMAN;VAS1_HUMAN	8	310.791	414.36	62.0316	358.065	151.885	319.474	186.833	77.9284	90.754	210.438	103.156	773.043	209.351	57.6069	20.972	364.627	238.635	43.4775	549.668	528.494	166.19	1146.02
A0A384MQX1	Epididymis secretory sperm binding protein		A0A384MQX1;A0A6Q8PFJ0;P02545	A0A384MQX1;A0A6Q8PFJ0;P02545	;LMNA;LMNA	Epididymis secretory sperm binding protein;Lamin A/C;Prelamin-A/C	A0A384MQX1_HUMAN;A0A6Q8PFJ0_HUMAN;LMNA_HUMAN	15	489.008	242.293	66.8265	49.1637	179.405	371.604	107.988	93.4019	112.766	73.356		435.493	38.6199	61.5001	126.455	270.962	465.208	360.013	586.784	408.546	835.865	444.498
A0A384MQX5	Epididymis secretory sperm binding protein	PEF1	A0A384MQX5;Q9UBV8	A0A384MQX5;Q9UBV8	PEF1	Epididymis secretory sperm binding protein;Peflin	A0A384MQX5_HUMAN;PEF1_HUMAN	1				22.5452		31.908	51.6607	31.7991	50.4862			30.5432	24.2003				32.8789	53.7704	18.0257		46.7132
A0A384MR03	Fibronectin		A0A384MR03;B7ZLE5	A0A384MR03;B7ZLE5	;FN1	Fibronectin	A0A384MR03_HUMAN;B7ZLE5_HUMAN	58	345.739	376.746	405.23	407.722	833.049	293.167	372.627	342.012	485.021	252.371	305.62	345.345	265.009	151.243	1433.55	190.827	1503.01	711.2	501.392	658.136	549.06	690.524
A0A384MR19	Vacuolar protein sorting-associated protein 29		A0A384MR19;F8VXU5;Q5JPE4;Q9UBQ0	A0A384MR19;F8VXU5;Q5JPE4;Q9UBQ0	;VPS29;DKFZp667O202;VPS29	Vacuolar protein sorting-associated protein 29	A0A384MR19_HUMAN;F8VXU5_HUMAN;Q5JPE4_HUMAN;VPS29_HUMAN	3	40.8159	15.0909		87.212		46.4981	44.6128	26.5641	56.0497	94.0902		245.191	43.37	371.745	39.4117	176.979	37.5932	36.6292	12.4982	18.0716	34.5972	72.1859
A0A384MR25	Epididymis secretory sperm binding protein		A0A384MR25	A0A384MR25		Epididymis secretory sperm binding protein	A0A384MR25_HUMAN	18	138.408	124.494	268.285	568.476	62.7232	270.652	491.545	229.845	292.022	295.013	111.381	131.767	226.083	130.884	44.6603	145.022	157.199	150.303	187.243	176.844	183.111	401.223
A0A384MR27	Galectin		A0A384MR27;P09382	A0A384MR27;P09382	;LGALS1	Galectin;Galectin-1	A0A384MR27_HUMAN;LEG1_HUMAN	7	643.805	274.438		20.251	289.285	124.473	113.755	10.6189	30.8305	218.255	87.2405	1385.28	65.0522	110.731	55.1892	209.636	228.636	45.2015	386.892	635.705	170.718	1314.48
A0A384MR44	Epididymis secretory sperm binding protein		A0A384MR44;Q13011	A0A384MR44;Q13011	;ECH1	Epididymis secretory sperm binding protein;Delta(3,5)-Delta(2,4)-dienoyl-CoA isomerase, mitochondrial	A0A384MR44_HUMAN;ECH1_HUMAN	1	23.4196											105.045				61.3999					22.2426
A0A384MR50	F-actin-capping protein subunit beta		A0A384MR50;B1AK87;B2R7T8;P47756	A0A384MR50;B1AK87;B2R7T8;P47756	;CAPZB;;CAPZB	F-actin-capping protein subunit beta	A0A384MR50_HUMAN;B1AK87_HUMAN;B2R7T8_HUMAN;CAPZB_HUMAN	8	129.648	119.372	272.676	58.452	249.083	111.254	169.39	146.265	97.4972	51.0562	192.572	492.572	27.9209	97.7048	571.39	1295.59	339.583	656.591	283.527	61.6215	197.286	100.175
A0A384MTL2	Transgelin		A0A384MTL2;P37802;X6RJP6	A0A384MTL2;P37802;X6RJP6	;TAGLN2;TAGLN2	Transgelin;Transgelin-2;Transgelin 2 (Fragment)	A0A384MTL2_HUMAN;TAGL2_HUMAN;X6RJP6_HUMAN	8	1008.43	1400.63	294.326	68.8999	628.285	337.672	114.026	107.5	98.9736	203.776	121.29	1179.57	54.3482	145.646	543.26	769.407	427.604	1082.34	930.292	1959.45	402.034	2009.21
A0A384MTN6	Epididymis secretory sperm binding protein	WFDC2	A0A384MTN6;Q14508	A0A384MTN6;Q14508	WFDC2	Epididymis secretory sperm binding protein;WAP four-disulfide core domain protein 2	A0A384MTN6_HUMAN;WFDC2_HUMAN	4	2199.04	4496.03	12958.1	6946.99	1257.25	4844.97	10508.1	11076.4	9407.17	7449.15	9598.55	1394.1	4541.86	28.0955	784.527	2045.45	5229.42	2335.32	3945.7	4129.36	5827.73	5381.56
A0A384MTQ3	Adenosylhomocysteinase		A0A384MTQ3;P23526	A0A384MTQ3;P23526	;AHCY	Adenosylhomocysteinase	A0A384MTQ3_HUMAN;SAHH_HUMAN	11	122.3	45.0602	181.799	39.7215	85.501	43.3375	123.513	187.589	158.798	41.9699	64.8154	1317.54	35.2543	436.209	165.192	860.574	229.293	210.641	42.8616	60.2673	187.11	41.6757
A0A384MTR2	Epididymis secretory sperm binding protein	PRDX3	A0A384MTR2;P30048	A0A384MTR2;P30048	PRDX3	Epididymis secretory sperm binding protein;Thioredoxin-dependent peroxide reductase, mitochondrial	A0A384MTR2_HUMAN;PRDX3_HUMAN	7	518.139	78.7951	174.351	126.77	72.2343	97.6562	193.843	146.401	290.507	258.255	108.042	765.324	169.766	376.658	241.855	1172.39	101.63	224.64	534.418	690.043	804.684	1758.6
A0A384MTY2	Epididymis secretory sperm binding protein		A0A384MTY2;Q14019	A0A384MTY2;Q14019	;COTL1	Epididymis secretory sperm binding protein;Coactosin-like protein	A0A384MTY2_HUMAN;COTL1_HUMAN	8	628.686	631.623	275.046	323.601	335.374	712.774	115.714	76.3207	258.227	630.664	177.127	547.711	335.058	773.773	297.96	467.783	468.741	386.257	842.347	820.48	248.014	608.246
A0A384N5Z8	Epididymis secretory sperm binding protein		A0A384N5Z8;A0A8Q3WMA7;P23246;Q86VG2;Q9BSV4	A0A384N5Z8;A0A8Q3WMA7;P23246;Q86VG2;Q9BSV4	;SFPQ;SFPQ;SFPQ;SFPQ	Epididymis secretory sperm binding protein;Splicing factor proline and glutamine rich;Splicing factor, proline- and glutamine-rich;Splicing factor proline/glutamine-rich (Polypyrimidine tract binding protein associated);SFPQ protein (Fragment)	A0A384N5Z8_HUMAN;A0A8Q3WMA7_HUMAN;SFPQ_HUMAN;Q86VG2_HUMAN;Q9BSV4_HUMAN	1	21.3059	41.9585						15.2419		13.1679		35.0346				17.2271	66.7425		9.05937	17.9073	80.7169	19.0101
A0A384N605	Epididymis secretory sperm binding protein		A0A384N605;Q5M7Z5;Q9UBQ7	A0A384N605;Q5M7Z5;Q9UBQ7	;GRHPR;GRHPR	Epididymis secretory sperm binding protein;GRHPR protein (Fragment);Glyoxylate reductase/hydroxypyruvate reductase	A0A384N605_HUMAN;Q5M7Z5_HUMAN;GRHPR_HUMAN	5	87.2593		10.7447	24.9771		13.5644		127.06	16.345			697.534		49.1146	84.9461	389.426	63.0763				64.1861	121.948
A0A384N669	Epididymis secretory sperm binding protein		A0A384N669;P51884	A0A384N669;P51884	;LUM	Epididymis secretory sperm binding protein;Lumican	A0A384N669_HUMAN;LUM_HUMAN	12	1087.44	1163.84	386.916	434.574	1114.92	646.309	754.02	448.536	486.646	1204.47	392.414	1113.25	1167.03	992.633	779.356	570.269	2394.84	489.406	1556.65	1497.24	900.015	955.551
A0A384N679	Carboxypeptidase E		A0A384N679;P16870	A0A384N679;P16870	;CPE	Carboxypeptidase E	A0A384N679_HUMAN;CBPE_HUMAN	11	58.4629	38.9537	93.6564	141.575	18.8141	125.974	151.129	278.248	393.545	81.0804	157.762	38.6632	80.8598	70.8307		43.1051	70.5272	29.4686	157.143	126.615	202.822	216.913
A0A384N6A4	10 kDa heat shock protein, mitochondrial		A0A384N6A4;P61604;Q9UNM1	A0A384N6A4;P61604;Q9UNM1	;HSPE1;EPFP1	10 kDa heat shock protein, mitochondrial;10 kDa heat shock protein, mitochondrial;10 kDa heat shock protein, mitochondrial (Fragment)	A0A384N6A4_HUMAN;CH10_HUMAN;Q9UNM1_HUMAN	4	587.797	125.948	234.816	62.7597	102.64	47.7559	110.108	135.675	141.359	68.441	90.2709	785.309	14.9112		438.768	2097.5	232.783	517.29		90.6515	227.549	106.649
A0A384N6B9	Epididymis secretory sperm binding protein		A0A384N6B9;B4DLC0;B4DRD7;F8VXH9;F8VZX2;F8W0G4;F8W1G6;H3BRU6;Q15366	A0A384N6B9;B4DLC0;B4DRD7;F8VXH9;F8VZX2;F8W0G4;F8W1G6;H3BRU6;Q15366	;;;PCBP2;PCBP2;PCBP2;PCBP2;PCBP2;PCBP2	Epididymis secretory sperm binding protein;cDNA FLJ58476, highly similar to Poly(rC)-binding protein 2;cDNA FLJ54752, highly similar to Poly(rC)-binding protein 2;Poly(rC) binding protein 2 (Fragment);Poly(rC) binding protein 2;Poly(rC) binding protein 2 (Fragment);Poly(rC) binding protein 2 (Fragment);Poly(rC) binding protein 2 (Fragment);Poly(rC)-binding protein 2	A0A384N6B9_HUMAN;B4DLC0_HUMAN;B4DRD7_HUMAN;F8VXH9_HUMAN;F8VZX2_HUMAN;F8W0G4_HUMAN;F8W1G6_HUMAN;H3BRU6_HUMAN;PCBP2_HUMAN	1	364.527		84.5081	40.9383	110.339	91.9502	72.6193	75.476	61.4929	87.0235	49.2399	202.678				235.693	451.73		47.2613		42.4729	160.527
A0A384N6C7	Epididymis secretory sperm binding protein		A0A384N6C7;A0A3B3ITJ4;B2R959;M0QXS5;P14866;Q6NTA2	A0A384N6C7;A0A3B3ITJ4;B2R959;M0QXS5;P14866;Q6NTA2	;HNRNPL;;HNRNPL;HNRNPL;HNRNPL	Epididymis secretory sperm binding protein;Heterogeneous nuclear ribonucleoprotein L;cDNA, FLJ94229, highly similar to Homo sapiens heterogeneous nuclear ribonucleoprotein L (HNRPL),mRNA;Heterogeneous nuclear ribonucleoprotein L (Fragment);Heterogeneous nuclear ribonucleoprotein L;HNRNPL protein (Fragment)	A0A384N6C7_HUMAN;A0A3B3ITJ4_HUMAN;B2R959_HUMAN;M0QXS5_HUMAN;HNRPL_HUMAN;Q6NTA2_HUMAN	2		34.6813				21.2871			37.3535	18.5857		43.8723					70.0988		30.9105	33.3371	66.2951	73.4776
A0A384N6G7	N-acetyl-D-glucosamine kinase		A0A384N6G7;H7C3G9;Q9UJ70	A0A384N6G7;H7C3G9;Q9UJ70	;NAGK;NAGK	N-acetyl-D-glucosamine kinase	A0A384N6G7_HUMAN;H7C3G9_HUMAN;NAGK_HUMAN	2	29.0812	44.7648		19.1335	112.337	32.1471	69.7728	45.8513	49.0342	34.0034		256.938		89.7309	154.548	302.938	43.0991	161.748	19.8043		47.495
A0A384NKJ3	Epididymis secretory sperm binding protein		A0A384NKJ3;H3BS70;P42126;Q96DC0	A0A384NKJ3;H3BS70;P42126;Q96DC0	;ECI1;ECI1;ECI1	Epididymis secretory sperm binding protein;Enoyl-CoA delta isomerase 1 (Fragment);Enoyl-CoA delta isomerase 1, mitochondrial;DCI protein	A0A384NKJ3_HUMAN;H3BS70_HUMAN;ECI1_HUMAN;Q96DC0_HUMAN	1	21.2158	35.0243		66.2564		11.7265		25.3199	26.9675	20.8206	51.1682	245.765			144.512	247.823	48.6389	228.195			23.502
A0A384NKK8	Epididymis secretory sperm binding protein		A0A384NKK8;J3QL71;J3QRJ1;Q96FV2	A0A384NKK8;J3QL71;J3QRJ1;Q96FV2	;SCRN2;SCRN2;SCRN2	Epididymis secretory sperm binding protein;Secernin 2;Secernin 2;Secernin-2	A0A384NKK8_HUMAN;J3QL71_HUMAN;J3QRJ1_HUMAN;SCRN2_HUMAN	4	110.342					14.9689	26.0329		63.5805	34.8313		711.233		198.46		124.655	57.3899					50.2766
A0A384NKM6	Beta-2-glycoprotein 1	APOH	A0A384NKM6;D9IWP9;P02749	A0A384NKM6;D9IWP9;P02749	APOH;;APOH	Beta-2-glycoprotein 1;Beta-2-glycoprotein 1 (Fragment);Beta-2-glycoprotein 1	A0A384NKM6_HUMAN;D9IWP9_HUMAN;APOH_HUMAN	17	7280.78	623.047	609.163	221.412	1614.87	145.643	309.098	442.84	515.393	379.208	101.842	5416.78	443.749	553.685	2076.83	7025.44	932.851	620.718	298.562	744.265	501.219	950.957
A0A384NKQ2	Sulfurtransferase		A0A384NKQ2;B4DVZ4;Q16762;Q53EW8	A0A384NKQ2;B4DVZ4;Q16762;Q53EW8	;;TST;	Sulfurtransferase;cDNA FLJ57870, highly similar to Thiosulfate sulfurtransferase;Thiosulfate sulfurtransferase;Sulfurtransferase (Fragment)	A0A384NKQ2_HUMAN;B4DVZ4_HUMAN;THTR_HUMAN;Q53EW8_HUMAN	3	81.9578					99.182			51.9637	67.1056		777.189		261.814		157.26	59.9233		106.641	41.0627	75.4393
A0A384NKS6	Clusterin		A0A384NKS6;P10909	A0A384NKS6;P10909	;CLU	Clusterin	A0A384NKS6_HUMAN;CLUS_HUMAN	17	2315.31	1569.37	1315.3	2604.6	2044.67	2030.03	1205.88	1757.8	1580.69	2365.85	1520.09	1938.18	1024.72	934.337	2995.46	1459.25	3353.94	610.912	1740.7	2426.12	1954.56	4308.56
A0A384NL00	Glucose-6-phosphate 1-dehydrogenase		A0A384NL00;A0A4P8W0G4;A0A8G1M3Q3;A0A8Q3SIN6;A0A8Q3SIS5;A0A8Q3SJB9;A0A8Q3WL80;A0A8Q3WL83;A0A8Q3WL93;A0A8Q3WL95;A0A8Q3WLT0;A8K8D9;B4DYA7;E7EM57;E7EUI8;P11413;Q0PHS1;Q2Q9B7;Q2Q9H2;Q2VF42	A0A384NL00;A0A4P8W0G4;A0A8G1M3Q3;A0A8Q3SIN6;A0A8Q3SIS5;A0A8Q3SJB9;A0A8Q3WL80;A0A8Q3WL83;A0A8Q3WL93;A0A8Q3WL95;A0A8Q3WLT0;A8K8D9;B4DYA7;E7EM57;E7EUI8;P11413;Q0PHS1;Q2Q9B7;Q2Q9H2;Q2VF42	;;G6PD;G6PD;G6PD;G6PD;G6PD;G6PD;G6PD;G6PD;G6PD;;;G6PD;G6PD;G6PD;G6PD;G6PD;G6PD;G6PD	Glucose-6-phosphate 1-dehydrogenase;Glucose-6-phosphate 1-dehydrogenase (Fragment);Glucose-6-phosphate 1-dehydrogenase (Fragment);Glucose-6-phosphate 1-dehydrogenase;Glucose-6-phosphate 1-dehydrogenase;Glucose-6-phosphate 1-dehydrogenase (Fragment);Glucose-6-phosphate dehydrogenase;Glucose-6-phosphate dehydrogenase (Fragment);Glucose-6-phosphate dehydrogenase;Glucose-6-phosphate 1-dehydrogenase (…	A0A384NL00_HUMAN;A0A4P8W0G4_HUMAN;A0A8G1M3Q3_HUMAN;A0A8Q3SIN6_HUMAN;A0A8Q3SIS5_HUMAN;A0A8Q3SJB9_HUMAN;A0A8Q3WL80_HUMAN;A0A8Q3WL83_HUMAN;A0A8Q3WL93_HUMAN;A0A8Q3WL95_HUMAN;A0A8Q3WLT0_HUMAN;A8K8D9_HUMAN;B4DYA7_HUMAN;E7EM57_HUMAN;E7EUI8_HUMAN;G6PD_HUMAN;Q0PHS1_HUMAN;Q2Q9B7_HUMAN;Q2Q9H2_HUMAN;Q2VF42_HUMAN	2	62.2023	104.286	297.802	25.6384	313.901	96.5892	61.497	140.423	107.334	42.0012		147.291		97.0484	147.596	224.627	103.423	19.9106	52.6473	65.5938	133.058	67.9917
A0A384NL10	Epididymis secretory sperm binding protein		A0A384NL10;E1U340	A0A384NL10;E1U340		Epididymis secretory sperm binding protein;ZNF511/PRAP1 fusion protein	A0A384NL10_HUMAN;E1U340_HUMAN	8	1494.3	4036.6	113.354	114.788	1107.04	344.215	75.8292	32.9615	40.8591	118.463		3656.81	52.2528		74.3184	826.658	49.8072	120.175	500.329	2115.9	900.452	3817.29
A0A384NL22	Proteasome subunit beta	PSMB3	A0A384NL22;P49720	A0A384NL22;P49720	PSMB3	Proteasome subunit beta;Proteasome subunit beta type-3	A0A384NL22_HUMAN;PSB3_HUMAN	4	48.4341	29.3547	106.75	20.3911	99.7259	88.9948	24.0426	69.3295	71.696	34.1503		128.486	15.5928	25.0922	196.225	384.592	94.6735	81.4577	29.1223	23.5838	150.174	32.0936
A0A384NL29	Superoxide dismutase		A0A384NL29;P04179;Q7Z7M4	A0A384NL29;P04179;Q7Z7M4	;SOD2;SOD2	Superoxide dismutase;Superoxide dismutase [Mn], mitochondrial;Superoxide dismutase (Fragment)	A0A384NL29_HUMAN;SODM_HUMAN;Q7Z7M4_HUMAN	4	197.97	52.0281	134.434	416.046	130.441	68.8325	364.108	86.3247	132.765	47.7859	84.0227	717.233	140.24	145.346	741.467	2314.91	86.1072	571.685	109.66	48.81	280.645	195.377
A0A384NL38	UDP-glucose 4-epimerase		A0A384NL38;Q14376;Q5QPP1;Q5QPP3;Q5QPP4	A0A384NL38;Q14376;Q5QPP1;Q5QPP3;Q5QPP4	;GALE;GALE;GALE;GALE	UDP-glucose 4-epimerase;UDP-glucose 4-epimerase;UDP-galactose-4-epimerase (Fragment);UDP-glucose 4-epimerase (Fragment);UDP-glucose 4-epimerase (Fragment)	A0A384NL38_HUMAN;GALE_HUMAN;Q5QPP1_HUMAN;Q5QPP3_HUMAN;Q5QPP4_HUMAN	1	105.697	315.248	204.085		1270.86	475.458	16.3499	1490.76	1025.8	268.402	4007.49	593.145	277.955	304.802	681.287	1172.04	701.745	790.491	548.608	913.273	935.284	743.205
A0A384NL53	Carbonyl reductase (NADPH)		A0A384NL53;P16152	A0A384NL53;P16152	;CBR1	Carbonyl reductase (NADPH);Carbonyl reductase [NADPH] 1	A0A384NL53_HUMAN;CBR1_HUMAN	10	214.685	29.9357	24.2508	96.9931	96.483	67.7192	75.8052	95.2438	123.757	49.9804	67.4137	670.358	45.3013	193.577	31.2767	613.433	257.102	37.3038	113.038	79.6025	208.289	218.844
A0A384NL63	Epididymis secretory sperm binding protein	HNRPA3	A0A384NL63;A0A7I2V2R3;A0A7I2V402;A0A7I2V4G0;A0A7I2V4J6;A0A7I2V5D8;B4DDB6;B4E3E6;P51991;Q65ZQ3	A0A384NL63;A0A7I2V2R3;A0A7I2V402;A0A7I2V4G0;A0A7I2V4J6;A0A7I2V5D8;B4DDB6;B4E3E6;P51991;Q65ZQ3	HNRPA3;HNRNPA3;HNRNPA3;HNRNPA3;HNRNPA3;HNRNPA3;HNRPA3;;HNRNPA3;D10S102	Epididymis secretory sperm binding protein;Heterogeneous nuclear ribonucleoprotein A3;Heterogeneous nuclear ribonucleoprotein A3;Heterogeneous nuclear ribonucleoprotein A3;Heterogeneous nuclear ribonucleoprotein A3;Heterogeneous nuclear ribonucleoprotein A3;Heterogeneous nuclear ribonucleoprotein A3, isoform CRA_a;cDNA FLJ58832, highly similar to Heterogeneous nuclear ribonucleoprotein A3;Heterog…	A0A384NL63_HUMAN;A0A7I2V2R3_HUMAN;A0A7I2V402_HUMAN;A0A7I2V4G0_HUMAN;A0A7I2V4J6_HUMAN;A0A7I2V5D8_HUMAN;B4DDB6_HUMAN;B4E3E6_HUMAN;ROA3_HUMAN;Q65ZQ3_HUMAN	1												113.047					114.426
A0A384NL93	Cytochrome c oxidase subunit 5B, mitochondrial		A0A384NL93;P10606;Q6FHJ9;Q6FHM4	A0A384NL93;P10606;Q6FHJ9;Q6FHM4	;COX5B;COX5B;COX5B	Cytochrome c oxidase subunit 5B, mitochondrial;Cytochrome c oxidase subunit 5B, mitochondrial;Cytochrome c oxidase subunit 5B, mitochondrial (Fragment);Cytochrome c oxidase subunit 5B, mitochondrial	A0A384NL93_HUMAN;COX5B_HUMAN;Q6FHJ9_HUMAN;Q6FHM4_HUMAN	1	28.3335	31.7617	23.5685									57.6161					72.0054					63.9386
A0A384NLA0	peptidylprolyl isomerase		A0A384NLA0;A0A494C1N0;P26885;Q53XJ5	A0A384NLA0;A0A494C1N0;P26885;Q53XJ5	;FKBP2;FKBP2;FKBP2	peptidylprolyl isomerase;peptidylprolyl isomerase;Peptidyl-prolyl cis-trans isomerase FKBP2;peptidylprolyl isomerase	A0A384NLA0_HUMAN;A0A494C1N0_HUMAN;FKBP2_HUMAN;Q53XJ5_HUMAN	1	526.02	162.563				83.0029				39.9007		539.88		163.841	108.391	457.929	260.074	201.185		406.256		483.69
A0A384NPH9	Epididymis secretory sperm binding protein		A0A384NPH9;P35052	A0A384NPH9;P35052	;GPC1	Epididymis secretory sperm binding protein;Glypican-1	A0A384NPH9_HUMAN;GPC1_HUMAN	7	45.8311	85.3961	108.173	223.492	52.8225	104.965	81.0362	141.305	119.458	92.8108	58.8341	74.0884	79.3004	128.177		68.2326	45.876	32.3387	104.868	84.8049	138.89	136.508
A0A384NPN7	Aldehyde dehydrogenase 2 family (Mitochondrial), isoform CRA_c	ALDH2	A0A384NPN7;B4YAH7;P05091;Q53FB6	A0A384NPN7;B4YAH7;P05091;Q53FB6	ALDH2;ALDH2;ALDH2;	Aldehyde dehydrogenase 2 family (Mitochondrial), isoform CRA_c;ALDH2 (Fragment);Aldehyde dehydrogenase, mitochondrial;Mitochondrial aldehyde dehydrogenase 2 variant (Fragment)	A0A384NPN7_HUMAN;B4YAH7_HUMAN;ALDH2_HUMAN;Q53FB6_HUMAN	3	93.7907					7.47227						468.018				253.181	12.9871
A0A384NPQ2	Epididymis secretory sperm binding protein		A0A384NPQ2;Q06830	A0A384NPQ2;Q06830	;PRDX1	Epididymis secretory sperm binding protein;Peroxiredoxin-1	A0A384NPQ2_HUMAN;PRDX1_HUMAN	9	373.357	159.278	622.171	107.808	104.92	185.027	247.17	556.194	613.863	162.842	388.11	1716.48	137.94	447.862	363.678	794.18	1241.87	598.024	135.454	123.602	944.061	181.879
A0A384NPR0	Cathelicidin antimicrobial peptide		A0A384NPR0;J3KNB4;P49913	A0A384NPR0;J3KNB4;P49913	;CAMP;CAMP	Cathelicidin antimicrobial peptide	A0A384NPR0_HUMAN;J3KNB4_HUMAN;CAMP_HUMAN	7	47.4747	540.537	374.046	71.9097	394.463	153.19	164.073	102.636	135.248	2274.86	391.064	56.8617	122.744	53.3204	166.161	510.132	209.326	172.326	175.578	293.193	232.221	167.799
A0A384NPU2	Epididymis secretory sperm binding protein	HINT1	A0A384NPU2;P49773	A0A384NPU2;P49773	HINT1	Epididymis secretory sperm binding protein;Adenosine 5'-monophosphoramidase HINT1	A0A384NPU2_HUMAN;HINT1_HUMAN	3					50.8444	50.5322	36.8513	55.9473	122.525			210.019	28.2321			71.4592			29.577		64.0855	31.9701
A0A384NPU5	Protein disulfide-isomerase A6		A0A384NPU5;Q15084	A0A384NPU5;Q15084	;PDIA6	Protein disulfide-isomerase A6	A0A384NPU5_HUMAN;PDIA6_HUMAN	6	242.753	53.189			20.3149	21.4688		73.6971	156.979	93.3299		214.238		75.4982	223.437	312.549	103.602	533.099	84.4046	127.233	289.989	501.994
A0A384NPW1	Epididymis secretory sperm binding protein		A0A384NPW1;A8K8G0;B2RDE8;B7Z958;P51858	A0A384NPW1;A8K8G0;B2RDE8;B7Z958;P51858	;;;;HDGF	Epididymis secretory sperm binding protein;cDNA FLJ75113;cDNA, FLJ96580, highly similar to Homo sapiens hepatoma-derived growth factor (high-mobility group protein 1-like) (HDGF), mRNA;cDNA FLJ53700, highly similar to Hepatoma-derived growth factor;Hepatoma-derived growth factor	A0A384NPW1_HUMAN;A8K8G0_HUMAN;B2RDE8_HUMAN;B7Z958_HUMAN;HDGF_HUMAN	3	338.711	16.8936	109.977		186.715	63.9655		103.623		20.9193		120.793		12.8752	25.9785	106.78	70.4552	115.686	6.76144	2.00057	42.3505	29.7498
A0A384NPX1	Epididymis secretory sperm binding protein		A0A384NPX1;A5Z217;L7RDA5;P17661;Q45VM6;Q45VM7;Q53SB5	A0A384NPX1;A5Z217;L7RDA5;P17661;Q45VM6;Q45VM7;Q53SB5	;;DES;DES;;;tmp_locus_29	Epididymis secretory sperm binding protein;Mutant desmin;Mutant desmin p.K241E;Desmin;Mutant desmin;Mutant desmin;Desmin, isoform CRA_a	A0A384NPX1_HUMAN;A5Z217_HUMAN;L7RDA5_HUMAN;DESM_HUMAN;Q45VM6_HUMAN;Q45VM7_HUMAN;Q53SB5_HUMAN	10	246.89	61.6825		90.7507	36.9986	283.22	79.037		52.5501	59.11		195.251	36.1741		45.6608		100.97	63.4972	137.688	131.919	63.333	482.711
A0A384NPY7	Epididymis secretory sperm binding protein	LMAN2	A0A384NPY7;A8K7T4;B4DWN1;Q12907	A0A384NPY7;A8K7T4;B4DWN1;Q12907	LMAN2;;;LMAN2	Epididymis secretory sperm binding protein;cDNA FLJ75774, highly similar to Homo sapiens lectin, mannose-binding 2 (LMAN2), mRNA;cDNA FLJ52285, highly similar to Vesicular integral-membrane protein VIP36;Vesicular integral-membrane protein VIP36	A0A384NPY7_HUMAN;A8K7T4_HUMAN;B4DWN1_HUMAN;LMAN2_HUMAN	1					60.0075										82.8024						35.9589
A0A384NY14	Dicarbonyl/L-xylulose reductase, isoform CRA_b	DCXR	A0A384NY14;J3KS22;J3QS36;Q7Z4W1	A0A384NY14;J3KS22;J3QS36;Q7Z4W1	DCXR	Dicarbonyl/L-xylulose reductase, isoform CRA_b;Dicarbonyl and L-xylulose reductase (Fragment);Dicarbonyl and L-xylulose reductase (Fragment);L-xylulose reductase	A0A384NY14_HUMAN;J3KS22_HUMAN;J3QS36_HUMAN;DCXR_HUMAN	4	273.053	36.3085	220.577	60.9764		68.0541	234.038	164.733	78.601	115.489	123.916	1402.4		513.502	62.0324	475.603	191.109	90.1387	128.401	189.875		59.4315
A0A384NY87	Sterol carrier protein 2		A0A384NY87;B2R761;P22307	A0A384NY87;B2R761;P22307	;;SCP2	Sterol carrier protein 2	A0A384NY87_HUMAN;B2R761_HUMAN;SCP2_HUMAN	2												76.5915				297.764	193.073
A0A384NYH9	Alpha-mannosidase		A0A384NYH9;B7Z754	A0A384NYH9;B7Z754		Alpha-mannosidase	A0A384NYH9_HUMAN;B7Z754_HUMAN	16	101.912	40.4146	198.927	172.321	21.8894	88.1085	349.035	247.855	357.813	79.3728	161.829	137.173	84.339	191.208	49.7613	56.321	64.2719	62.5324	142.478	147.406	260.363	145.621
A0A384NYN5	Vinculin		A0A384NYN5;P18206;V9HWK2	A0A384NYN5;P18206;V9HWK2	;VCL;HEL114	Vinculin	A0A384NYN5_HUMAN;VINC_HUMAN;V9HWK2_HUMAN	20	94.6947	69.7018	68.1206	29.2965	116.675	57.1244	86.6222	95.5926	72.9564	23.9002	65.3615	167.861	29.0309	79.2817	368.524	1276.66	170.761	391.078	39.1982	53.5289	135.9	111.739
A0A384NYT8	Tubulin beta chain (Fragment)		A0A384NYT8;B4DY90;B7ZAF0;P07437;Q5JP53;Q5SU16	A0A384NYT8;B4DY90;B7ZAF0;P07437;Q5JP53;Q5SU16	;;;TUBB;TUBB;TUBB	Tubulin beta chain (Fragment);Tubulin beta chain;Tubulin beta chain;Tubulin beta chain;Tubulin beta chain;Tubulin beta chain	A0A384NYT8_HUMAN;B4DY90_HUMAN;B7ZAF0_HUMAN;TBB5_HUMAN;Q5JP53_HUMAN;Q5SU16_HUMAN	11	282.533	65.9166	159.521	124.46	156.789	275.346	152.328	124.037	194.687	133.288	112.212	2420.45	61.1448	120.045	121.288	698.42	224.876	78.7812	47.5505	45.2921	1525.9	111.881
A0A384NYV7	Calcyphosine, isoform CRA_a	CAPS	A0A384NYV7;Q13938;Q96ET4	A0A384NYV7;Q13938;Q96ET4	CAPS;CAPS;	Calcyphosine, isoform CRA_a;Calcyphosin;Similar to calcyphosine (Fragment)	A0A384NYV7_HUMAN;CAYP1_HUMAN;Q96ET4_HUMAN	5	51.7962	39.7493		94.9138		48.9649			62.1296	57.0767		47.3649		234.993			78.6445		23.0301	38.5812	29.5327	231.28
A0A384NYY3	Epididymis secretory sperm binding protein		A0A384NYY3;A9UJN9;A9UJP0;P01127	A0A384NYY3;A9UJN9;A9UJP0;P01127	;PDGFB;PDGFB;PDGFB	Epididymis secretory sperm binding protein;Platelet derived growth factor subunit B (Fragment);Platelet derived growth factor subunit B (Fragment);Platelet-derived growth factor subunit B	A0A384NYY3_HUMAN;A9UJN9_HUMAN;A9UJP0_HUMAN;PDGFB_HUMAN	2	576.804		850.531	467.503	319.008	539.684	311.982	255.786	373.398		209.607	453.63	186.79	20.1879		350.434	134.921	168.757	871.26	831.618	628.297	692.412
A0A384P5E9	Glutathione S-transferase	hCG_2039123	A0A384P5E9;A8HT81;E9PHN6;F6XZQ7;P28161;Q0D2I8	A0A384P5E9;A8HT81;E9PHN6;F6XZQ7;P28161;Q0D2I8	hCG_2039123;GSTM2;GSTM2;GSTM2;GSTM2;GSTM2	Glutathione S-transferase;Glutathione S-transferase (Fragment);Glutathione S-transferase;Glutathione S-transferase;Glutathione S-transferase Mu 2;glutathione transferase	A0A384P5E9_HUMAN;A8HT81_HUMAN;E9PHN6_HUMAN;F6XZQ7_HUMAN;GSTM2_HUMAN;Q0D2I8_HUMAN	2	37.1905	20.9338		28.6733	43.0278	31.5904			17.1858			86.6652		19.5493	34.4681	48.3809	88.0928	27.124	15.2128		89.6522	34.9918
A0A384P5G6	Stress-70 protein, mitochondrial		A0A384P5G6;A0A7I2V2G2;A0A7I2V2S7;A0A7I2V3F7;A0A7I2YQB2;B7Z1V7;B7Z4T3;B7Z4V2;D6RCD7;H0Y8K0;P38646;Q8N1C8;V9HW84	A0A384P5G6;A0A7I2V2G2;A0A7I2V2S7;A0A7I2V3F7;A0A7I2YQB2;B7Z1V7;B7Z4T3;B7Z4V2;D6RCD7;H0Y8K0;P38646;Q8N1C8;V9HW84	;HSPA9;HSPA9;HSPA9;HSPA9;;;;HSPA9;HSPA9;HSPA9;HSPA9;HEL-S-124m	Stress-70 protein, mitochondrial;Stress-70 protein, mitochondrial;Stress-70 protein, mitochondrial;Heat shock protein family A (Hsp70) member 9;Stress-70 protein, mitochondrial;cDNA FLJ51811, highly similar to Stress-70 protein, mitochondrial;cDNA FLJ51903, highly similar to Stress-70 protein, mitochondrial;Stress-70 protein, mitochondrial;Stress-70 protein, mitochondrial;Heat shock 70kDa protein…	A0A384P5G6_HUMAN;A0A7I2V2G2_HUMAN;A0A7I2V2S7_HUMAN;A0A7I2V3F7_HUMAN;A0A7I2YQB2_HUMAN;B7Z1V7_HUMAN;B7Z4T3_HUMAN;B7Z4V2_HUMAN;D6RCD7_HUMAN;H0Y8K0_HUMAN;GRP75_HUMAN;Q8N1C8_HUMAN;V9HW84_HUMAN	2	58.889					47.9833			17.4251			486.558	20.6639		95.5159	158.899	31.3673	108.562	8.0383		35.4013
A0A384P5H7	Collagen, type VI, alpha 1, isoform CRA_b	COL6A1	A0A384P5H7;P12109	A0A384P5H7;P12109	COL6A1	Collagen, type VI, alpha 1, isoform CRA_b;Collagen alpha-1(VI) chain	A0A384P5H7_HUMAN;CO6A1_HUMAN	22	77.6929	104.85	227.646	331.798	52.6382	165.644	296.018	231.736	147.309	247.139	291.286	78.4414	169.389	391.48	57.492	60.6204	108.626	73.0386	256.731	173.264	148.345	173.154
A0A384P5K2	Epididymis secretory sperm binding protein		A0A384P5K2;B4DY28;P21291;Q6ZMS3;Q9BTA4	A0A384P5K2;B4DY28;P21291;Q6ZMS3;Q9BTA4	;;CSRP1;;HEL-S-286	Epididymis secretory sperm binding protein;cDNA FLJ61189, highly similar to Cysteine and glycine-rich protein 1;Cysteine and glycine-rich protein 1;cDNA FLJ16726 fis, clone UTERU3014791;Epididymis secretory protein Li 286 (Fragment)	A0A384P5K2_HUMAN;B4DY28_HUMAN;CSRP1_HUMAN;Q6ZMS3_HUMAN;Q9BTA4_HUMAN	3	17.8812	37.71					106.744					613.624				263.538	108.302		1.62611	3.20301	4.24822	2.9431
A0A384P5L2	Epididymis secretory sperm binding protein		A0A384P5L2;Q08257	A0A384P5L2;Q08257	;CRYZ	Epididymis secretory sperm binding protein;Quinone oxidoreductase	A0A384P5L2_HUMAN;QOR_HUMAN	12	198.349	37.7209	75.4056	73.2122		26.5291	62.8237	72.2921	61.6161	26.1015	45.5649	982.155	25.1669	86.1431	33.484	658.884	339.953	34.8779	47.0237	63.9491	126.489	143.674
A0A384P5L6	Fumarylacetoacetase		A0A384P5L6;P16930	A0A384P5L6;P16930	;FAH	Fumarylacetoacetase	A0A384P5L6_HUMAN;FAAA_HUMAN	3	184.402	44.4759	527.47	55.1765	116.106		150.204	230.227	117.842	24.2249	140.512	1495.7	29.1803	362.872	345.332	1019.53	199.639	329.513	41.6132		45.1929	32.5877
A0A384P5Q0	Catalase		A0A384P5Q0;P04040	A0A384P5Q0;P04040	;CAT	Catalase	A0A384P5Q0_HUMAN;CATA_HUMAN	18	113.947	132.137	855.437	55.4711	245.119	92.871	121.474	202.045	160.37	35.8104	319.234	252.493	45.0533	128.16	514.439	3078.02	1430.77	471.457	72.4993	53.0395	108.82	59.1206
A0A384P5U2	Acidic leucine-rich nuclear phosphoprotein 32 family member		A0A384P5U2;H0YN26;P39687;Q08AJ6;Q6PKH8	A0A384P5U2;H0YN26;P39687;Q08AJ6;Q6PKH8	;ANP32A;ANP32A;ANP32A;ANP32A	Acidic leucine-rich nuclear phosphoprotein 32 family member;Acidic leucine-rich nuclear phosphoprotein 32 family member;Acidic leucine-rich nuclear phosphoprotein 32 family member A;Acidic leucine-rich nuclear phosphoprotein 32 family member;Acidic leucine-rich nuclear phosphoprotein 32 family member (Fragment)	A0A384P5U2_HUMAN;H0YN26_HUMAN;AN32A_HUMAN;Q08AJ6_HUMAN;Q6PKH8_HUMAN	7	197.545	47.235	42.867	127.114	198.538	158.972	84.5012	34.1236	23.6878	389.134		627.987	88.3413	166.089	677.359	848.772	189.766	204.203	365.609	153.04	124.525	432.232
A0A385HVZ2	Mutant hemoglobin subunit alpha 2	HBA2	A0A385HVZ2	A0A385HVZ2	HBA2	Mutant hemoglobin subunit alpha 2	A0A385HVZ2_HUMAN	1																	1506.55	84.1764
A0A385HW21	Mutant hemoglobin subunit alpha 2	HBA2	A0A385HW21	A0A385HW21	HBA2	Mutant hemoglobin subunit alpha 2	A0A385HW21_HUMAN	10	215.294	302.014	6031.88	68.119	487.101	21.6226	233.822	580.229	134.189	70.0396	2818.81	89.5914	12.9186	252.24	3238.63	1293.19	14983.8	2754.4	888.269	111.316	140.783	34.8527
A0A386NEX7	ADP-ribosyl cyclase/cyclic ADP-ribose hydrolase	BST1	A0A386NEX7;A6NC48;Q10588	A0A386NEX7;A6NC48;Q10588	BST1	ADP-ribosyl cyclase/cyclic ADP-ribose hydrolase;ADP-ribosyl cyclase/cyclic ADP-ribose hydrolase;ADP-ribosyl cyclase/cyclic ADP-ribose hydrolase 2	A0A386NEX7_HUMAN;A6NC48_HUMAN;BST1_HUMAN	6	38.4855	59.6553	152.84	84.7605	386.35	34.3064	190.728	137.468	196.491	137.477	434.208	35.5852	122.838	110.851	243.807	327.762	72.9725	279.367	136.349	87.9873	119.938	91.5732
A0A3B0J0F2	Adiponectin D	ADID	A0A3B0J0F2;A8K660;B2R773;Q15848	A0A3B0J0F2;A8K660;B2R773;Q15848	ADID;ADIPOQ;;ADIPOQ	Adiponectin D;Adiponectin;cDNA, FLJ93312, highly similar to Homo sapiens adipose most abundant gene transcript 1 (APM1), mRNA;Adiponectin	A0A3B0J0F2_HUMAN;A8K660_HUMAN;B2R773_HUMAN;ADIPO_HUMAN	3	205.85	307.661	226.31	365.983	336.139	235.514	250.119	138.685	273.91	120.29	178.137	126.532	97.0088	565.951	517.882	73.6563	208.943	244.218	146.594	194.156	90.4757	104.553
A0A3B3IQ51	Complement factor H related 2	CFHR2	A0A3B3IQ51;A0A8V8TQS1;P36980;V9GYE7	A0A3B3IQ51;A0A8V8TQS1;P36980;V9GYE7	CFHR2	Complement factor H related 2;Complement factor H related 2;Complement factor H-related protein 2;Complement factor H related 2	A0A3B3IQ51_HUMAN;A0A8V8TQS1_HUMAN;FHR2_HUMAN;V9GYE7_HUMAN	7	3561.49	1610.67	357.795	233.126	1586.44	644.73	203.236	130.809	311.298	512.736	231.125	3501.03	615.928	349.806	1008.65	3826.21	759.176	968.205	973.844	1858.41	1076.72	1664.89
A0A3B3IRL2	Cellular repressor of E1A stimulated genes 1	CREG1	A0A3B3IRL2;O75629	A0A3B3IRL2;O75629	CREG1	Cellular repressor of E1A stimulated genes 1;Protein CREG1	A0A3B3IRL2_HUMAN;CREG1_HUMAN	1	341.859	128.095		84.5284	100.699	165.108	87.9204	103.813	224.953	49.6723	343.625	469.405	137.178	116.618	95.5873	354.361	90.6254	75.063	501.875	777.895	781.524	2109.35
A0A3B3IRL9	Glycosylated integral membrane protein 1	GINM1	A0A3B3IRL9;A8K037;Q9NU53	A0A3B3IRL9;A8K037;Q9NU53	GINM1;;GINM1	Glycosylated integral membrane protein 1;cDNA FLJ77641;Glycoprotein integral membrane protein 1	A0A3B3IRL9_HUMAN;A8K037_HUMAN;GINM1_HUMAN	3	51.9206	55.6423	162.721	233.512	12.8709	50.4936	724.328	379.618	562.504	87.0628	404.931	31.3107	118.368			70.7905	212.64		105.199			77.9567
A0A3B3IRM5	Glutathione S-transferase (Fragment)	GSTM5	A0A3B3IRM5;P46439;Q5T8R1;Q5T8R2	A0A3B3IRM5;P46439;Q5T8R1;Q5T8R2	GSTM5	Glutathione S-transferase (Fragment);Glutathione S-transferase Mu 5;Glutathione S-transferase;glutathione transferase	A0A3B3IRM5_HUMAN;GSTM5_HUMAN;Q5T8R1_HUMAN;Q5T8R2_HUMAN	1	14.8025	14.3716			6.37401							14.5487			8.3935			12.5861		6.88577	10.8488
A0A3B3IRV5	Heme binding protein 1 (Fragment)	HEBP1	A0A3B3IRV5;Q9NRV9	A0A3B3IRV5;Q9NRV9	HEBP1	Heme binding protein 1 (Fragment);Heme-binding protein 1	A0A3B3IRV5_HUMAN;HEBP1_HUMAN	4	75.8794	56.6837			36.7743					59.3362		96.902		200.446		102.331	76.1007		36.3714	87.5491	127.842	118.067
A0A3B3IRW9	Golgi membrane protein 2	GOLM2	A0A3B3IRW9;A8K4R1;Q6P4E1	A0A3B3IRW9;A8K4R1;Q6P4E1	GOLM2;;GOLM2	Golgi membrane protein 2;cDNA FLJ77420, highly similar to Homo sapiens cancer susceptibility candidate 4 (CASC4), transcript variant 2, mRNA;Protein GOLM2	A0A3B3IRW9_HUMAN;A8K4R1_HUMAN;GOLM2_HUMAN	3	139.088	250.239		162.55	129.642	210.934	139.629	100.062	242.262	185.05		192.393	99.0623			165.048	112.199	17.3094	414.252	428.337	401.885	509.312
A0A3B3IRX2	Phospholipase A2	PLA2G2A	A0A3B3IRX2;P14555;Q8NI47;Q96RW8;Q9C011	A0A3B3IRX2;P14555;Q8NI47;Q96RW8;Q9C011	PLA2G2A;PLA2G2A;PLA2G2A;PLA2;PLA2	Phospholipase A2;Phospholipase A2, membrane associated;Synovial phospholipase-A2 (Fragment);Mutant synovial phospholipase A2 (Fragment);Mutant synovial phospholipase A2 (Fragment)	A0A3B3IRX2_HUMAN;PA2GA_HUMAN;Q8NI47_HUMAN;Q96RW8_HUMAN;Q9C011_HUMAN	1	2.22581											7.31935							8.01168	5.25524	17.7757	15.1587
A0A3B3IS80	Fructose-bisphosphate aldolase	ALDOB	A0A3B3IS80;P05062	A0A3B3IS80;P05062	ALDOB	Fructose-bisphosphate aldolase;Fructose-bisphosphate aldolase B	A0A3B3IS80_HUMAN;ALDOB_HUMAN	11	866.493	55.4911	374.934	95.6704		25.2911	449.398	859.312	649.559	106.46	189.068	8138.95	115.816	992.373	56.6547	9960.76	184.998	30.7064	39.8774	41.2911	43.8295	58.0931
A0A3B3ISF3	Spexin hormone	SPX	A0A3B3ISF3;Q9BT56	A0A3B3ISF3;Q9BT56	SPX	Spexin hormone;Spexin	A0A3B3ISF3_HUMAN;SPXN_HUMAN	1	27.2038	104.259			32.2664	14.3062						22.1763							79.3681	102.25	97.1029	38.2471
A0A3B3ISQ4	EPS8 like 2	EPS8L2	A0A3B3ISQ4;Q9H6S3	A0A3B3ISQ4;Q9H6S3	EPS8L2	EPS8 like 2;Epidermal growth factor receptor kinase substrate 8-like protein 2	A0A3B3ISQ4_HUMAN;ES8L2_HUMAN	2	73.3752	76.8973	306.618	231.677		175.863	235.84	468.776	307.623	163.735		189.578		201.555		135.835	188.979	48.5675		64.8972	182.287	114.86
A0A3B3ISR2	Complement C1r	C1R	A0A3B3ISR2;B4DPQ0;Q53HT9;Q53HU9	A0A3B3ISR2;B4DPQ0;Q53HT9;Q53HU9	C1R;C1R;;	Complement C1r;Complement C1r;Complement component 1, r subcomponent variant (Fragment);Complement component 1, r subcomponent variant (Fragment)	A0A3B3ISR2_HUMAN;B4DPQ0_HUMAN;Q53HT9_HUMAN;Q53HU9_HUMAN	17	83.8415	95.7786	239.486	144.806	994.483	67.9597	223.742	149.253	76.2997	87.1131	105.821	65.0546	32.0066	31.0596	977.858	45.361	152.981	363.047	122.102	111.792	189.199	534.009
A0A3B3ISS6	Glycoprotein nmb	GPNMB	A0A3B3ISS6;A8K7R3;B2R5R1;B4DLJ7;B4DLL5;B4DLL8;B4DN79;B4E3D4;Q14956	A0A3B3ISS6;A8K7R3;B2R5R1;B4DLJ7;B4DLL5;B4DLL8;B4DN79;B4E3D4;Q14956	GPNMB;;;;;;;;GPNMB	Glycoprotein nmb;cDNA FLJ78601, highly similar to Homo sapiens glycoprotein (transmembrane) nmb (GPNMB), transcript variant 2, mRNA;cDNA, FLJ92578, highly similar to Homo sapiens glycoprotein (transmembrane) nmb (GPNMB), mRNA;cDNA FLJ59334, highly similar to Transmembrane glycoprotein NMB;cDNA FLJ53355, highly similar to Transmembrane glycoprotein NMB;cDNA FLJ59335, highly similar to Transmembran…	A0A3B3ISS6_HUMAN;A8K7R3_HUMAN;B2R5R1_HUMAN;B4DLJ7_HUMAN;B4DLL5_HUMAN;B4DLL8_HUMAN;B4DN79_HUMAN;B4E3D4_HUMAN;GPNMB_HUMAN	1	360.089	236.823	3474.53	1387.13	176.227	725.569	760.465	1762.35	1678.96	527.595	258.759	292.139	887.714	563.998	264.045	256.551	372.409	334.939	338.574	342.178	828.111	834.681
A0A3B3ISS9	Somatotropin (Fragment)		A0A3B3ISS9;B1A4G6;B1A4G7;P01241	A0A3B3ISS9;B1A4G6;B1A4G7;P01241	;GH1;GH1;GH1	Somatotropin (Fragment);Growth hormone 1 isoform 1;Growth hormone 1 isoform 2;Somatotropin	A0A3B3ISS9_HUMAN;B1A4G6_HUMAN;B1A4G7_HUMAN;SOMA_HUMAN	4	112.523	42.0984			26.6464	117.294			98.2935	55.7033		116.886		51.5694			89.5162	77.6853	164.896	93.9029	62.8268	244.726
A0A3B3ISU3	Fc gamma receptor IIIb	FCGR3B	A0A3B3ISU3;A0A5A4UD02;H0Y4U3;O75015;Q9UPY7	A0A3B3ISU3;A0A5A4UD02;H0Y4U3;O75015;Q9UPY7	FCGR3B;FCGR3B;FCGR3B;FCGR3B;Fc-gamma receptor IIIB	Fc gamma receptor IIIb;Fc gamma receptor III-B;Fc gamma receptor IIIb;Low affinity immunoglobulin gamma Fc region receptor III-B;Fc-gamma receptor IIIb (CD 16)	A0A3B3ISU3_HUMAN;A0A5A4UD02_HUMAN;H0Y4U3_HUMAN;FCG3B_HUMAN;Q9UPY7_HUMAN	2	30.1742	135.019		17.2214	354.932		34.7378	77.9846	4.02877	155.084			20.1961			25.7177	42.4457
A0A3B3ISW7	Vacuolar protein-sorting-associated protein 36	VPS36	A0A3B3ISW7;Q59H03;Q86VN1	A0A3B3ISW7;Q59H03;Q86VN1	VPS36;;VPS36	Vacuolar protein-sorting-associated protein 36;Vacuolar protein-sorting-associated protein 36 (Fragment);Vacuolar protein-sorting-associated protein 36	A0A3B3ISW7_HUMAN;Q59H03_HUMAN;VPS36_HUMAN	1								30.2464				64.5707
A0A3B3ISX9	Tenascin XB	TNXB	A0A3B3ISX9	A0A3B3ISX9	TNXB	Tenascin XB	A0A3B3ISX9_HUMAN	63	76.8974	128.31	226.518	205.421	68.5949	125.425	357.125	194.002	280.653	174.15	135.727	78.5513	116.221	72.4888	86.7129	66.0062	115.595	123.785	151.569	155.753	152.62	124.18
A0A3B3ISZ7	Signal peptide, CUB domain and EGF like domain containing 2	SCUBE2	A0A3B3ISZ7;Q6ZMN9;Q9NQ36	A0A3B3ISZ7;Q6ZMN9;Q9NQ36	SCUBE2;;SCUBE2	Signal peptide, CUB domain and EGF like domain containing 2;cDNA FLJ16792 fis, clone TBAES2007379, moderately similar to Homo sapiens signal peptide, CUB domain, EGF-like 2 (SCUBE2);Signal peptide, CUB and EGF-like domain-containing protein 2	A0A3B3ISZ7_HUMAN;Q6ZMN9_HUMAN;SCUB2_HUMAN	3	267.366	549.834	1060.22	51.517	201.675	426.957	173.696	948.488	1533.68	755.138	496.629	179.971	739.022		84.0677	198.181	431.098	199.778	523.458	549.024	647.596	390.207
A0A3B3ITE8	Procollagen C-endopeptidase enhancer 2	PCOLCE2	A0A3B3ITE8;B3KQT8;C9JYX9;Q53EK6;Q9UKZ9	A0A3B3ITE8;B3KQT8;C9JYX9;Q53EK6;Q9UKZ9	PCOLCE2;;PCOLCE2;;PCOLCE2	Procollagen C-endopeptidase enhancer 2;cDNA PSEC0172 fis, clone PLACE1011835, highly similar to Procollagen C-endopeptidase enhancer 2;Procollagen C-endopeptidase enhancer 2;Procollagen C-endopeptidase enhancer 2 variant (Fragment);Procollagen C-endopeptidase enhancer 2	A0A3B3ITE8_HUMAN;B3KQT8_HUMAN;C9JYX9_HUMAN;Q53EK6_HUMAN;PCOC2_HUMAN	1	407.612	330.712		561.458	163.443	478.338	165.6			207.921		473.702	212.148	36.0028		102.867	386.296		326.76	319.752		306.106
A0A3B3ITK7	Phosphoglucomutase 1	PGM1	A0A3B3ITK7;B4DFP1;P36871	A0A3B3ITK7;B4DFP1;P36871	PGM1;;PGM1	Phosphoglucomutase 1;cDNA FLJ51818, highly similar to Phosphoglucomutase-1;Phosphoglucomutase-1	A0A3B3ITK7_HUMAN;B4DFP1_HUMAN;PGM1_HUMAN	8	80.068	35.321	239.693	17.0207	44.1995	46.3623	49.769	91.8344	61.8137	39.3463		277.542		100.309	177.738	264.429	230.82	58.264		29.4946	83.8847	58.0168
A0A3B3ITT5	60S ribosomal protein L29	RPL29	A0A3B3ITT5;P47914;Q6IPI1	A0A3B3ITT5;P47914;Q6IPI1	RPL29	60S ribosomal protein L29;Large ribosomal subunit protein eL29;60S ribosomal protein L29	A0A3B3ITT5_HUMAN;RL29_HUMAN;Q6IPI1_HUMAN	1	204.79	275.416			57.7567	305.318			38.2418	105.421	47.9736	139.497				93.2888	221.342		265.83	171.277	379.45	107.299
A0A3B3ITX9	Guided entry of tail-anchored proteins factor 1	GET1-SH3BGR	A0A3B3ITX9;A0A804CBI3;C9JJT2;C9JX40;H7C2G0;P55822;Q53Y47	A0A3B3ITX9;A0A804CBI3;C9JJT2;C9JX40;H7C2G0;P55822;Q53Y47	GET1-SH3BGR;SH3BGR;SH3BGR;SH3BGR;SH3BGR;SH3BGR;	Guided entry of tail-anchored proteins factor 1;SH3 domain binding glutamate rich protein;SH3 domain binding glutamate rich protein;SH3 domain binding glutamate rich protein (Fragment);SH3 domain binding glutamate rich protein (Fragment);SH3 domain-binding glutamic acid-rich protein;SH3 domain binding glutamic acid-rich protein	A0A3B3ITX9_HUMAN;A0A804CBI3_HUMAN;C9JJT2_HUMAN;C9JX40_HUMAN;H7C2G0_HUMAN;SH3BG_HUMAN;Q53Y47_HUMAN	1						115.025																25.5134
A0A3B3IU33	N-acetylglucosamine-6-phosphate deacetylase	AMDHD2	A0A3B3IU33;B4DUQ4;H3BSV9;H3BTE3;H3BTZ6;Q59FV8;Q9Y303	A0A3B3IU33;B4DUQ4;H3BSV9;H3BTE3;H3BTZ6;Q59FV8;Q9Y303	AMDHD2;;AMDHD2;AMDHD2;AMDHD2;;AMDHD2	N-acetylglucosamine-6-phosphate deacetylase;cDNA FLJ50231, weakly similar to N-acetylglucosamine-6-phosphatedeacetylase;Amidohydrolase domain containing 2 (Fragment);Amidohydrolase domain containing 2 (Fragment);Amidohydrolase domain containing 2 (Fragment);CGI-14 protein variant (Fragment);N-acetylglucosamine-6-phosphate deacetylase	A0A3B3IU33_HUMAN;B4DUQ4_HUMAN;H3BSV9_HUMAN;H3BTE3_HUMAN;H3BTZ6_HUMAN;Q59FV8_HUMAN;NAGA_HUMAN	1												127.352				127.489
A0A3B3IU96	Calcium-binding mitochondrial carrier protein SCaMC-1	SLC25A24	A0A3B3IU96;B7ZB41;J3KN42;Q6NUK1	A0A3B3IU96;B7ZB41;J3KN42;Q6NUK1	SLC25A24;;SLC25A24;SLC25A24	Calcium-binding mitochondrial carrier protein SCaMC-1;cDNA, FLJ79405, highly similar to Homo sapiens solute carrier family 25, member 24, transcript variant 1, mRNA;Calcium-binding mitochondrial carrier protein SCaMC-1;Mitochondrial adenyl nucleotide antiporter SLC25A24	A0A3B3IU96_HUMAN;B7ZB41_HUMAN;J3KN42_HUMAN;SCMC1_HUMAN	4	47.4779	109.484	81.6193	29.3498	56.3203	103.352	50.9655	71.6217	170.923	108.351	232.505	33.3561	87.8441	195.913	201.495	264.698		247.122	145.586	97.8565	143.7	183.283
A0A3B3IUC4	Alpha-galactosidase	GLA	A0A3B3IUC4;P06280;Q53HF3;Q53Y83	A0A3B3IUC4;P06280;Q53HF3;Q53Y83	GLA;GLA;;GLA	Alpha-galactosidase;Alpha-galactosidase A;Alpha-galactosidase (Fragment);Alpha-galactosidase	A0A3B3IUC4_HUMAN;AGAL_HUMAN;Q53HF3_HUMAN;Q53Y83_HUMAN	9	136.177	95.9658	269.356	228.083	69.8619	112.621	296.763	303.182	315.843	110.261	138.056	191.585	118.762	205.802		75.8318	74.0856	47.9286	168.904	147.793	273.121	245.769
A0A3B3IUD4	Sphingosine-1-phosphate receptor 1 (Fragment)	S1PR1	A0A3B3IUD4;B4DLH9;P21453	A0A3B3IUD4;B4DLH9;P21453	S1PR1;;S1PR1	Sphingosine-1-phosphate receptor 1 (Fragment);Sphingosine 1-phosphate receptor 1;Sphingosine 1-phosphate receptor 1	A0A3B3IUD4_HUMAN;B4DLH9_HUMAN;S1PR1_HUMAN	1		60.6928		118.526		87.9115	116.281		55.8902	183.161		42.9983	90.6043				76.2255		143.579	46.3569	52.8137	51.6368
A0A3B3IUD5	glutaminyl-peptide cyclotransferase (Fragment)	QPCT	A0A3B3IUD5	A0A3B3IUD5	QPCT	glutaminyl-peptide cyclotransferase (Fragment)	A0A3B3IUD5_HUMAN	1									33.5315	19.6984
A0A3G1HEF1	Mutant serpin family A member 7		A0A3G1HEF1;P05543	A0A3G1HEF1;P05543	;SERPINA7	Mutant serpin family A member 7;Thyroxine-binding globulin	A0A3G1HEF1_HUMAN;THBG_HUMAN	14	154.948	93.7692	144.766	193.332	221.665	143.059	196.291	201.303	139.899	274.273	546.216	159.442	467.175	283.318	294.364	160.065	149.383	134.921	73.0355	53.3811	51.6835	39.1641
A0A3Q8AIR8	Protein arginine N-methyltransferase 1 transcript variant 11	PRMT1	A0A3Q8AIR8;A0A3Q8AM27;A0A3Q8APW9;A0A3Q8APX7;A0A3Q8ATF5;A0A3Q8B022;A0A3S6H765;A0A3S6H7E9;A0A3S6H7G3;A0A3S6H7X4;A0A3S6H7Z6;A0A3S6H812;A0A3S6H8A6;B4DJ87;E9PIX6;E9PKG1;E9PNR9;E9PQ98;H0YDE4;Q5U8W9;Q99873	A0A3Q8AIR8;A0A3Q8AM27;A0A3Q8APW9;A0A3Q8APX7;A0A3Q8ATF5;A0A3Q8B022;A0A3S6H765;A0A3S6H7E9;A0A3S6H7G3;A0A3S6H7X4;A0A3S6H7Z6;A0A3S6H812;A0A3S6H8A6;B4DJ87;E9PIX6;E9PKG1;E9PNR9;E9PQ98;H0YDE4;Q5U8W9;Q99873	PRMT1;PRMT1;PRMT1;PRMT1;PRMT1;PRMT1;PRMT1;PRMT1;PRMT1;PRMT1;PRMT1;PRMT1;PRMT1;;PRMT1;PRMT1;PRMT1;PRMT1;PRMT1;HRMT1L2;PRMT1	Protein arginine N-methyltransferase 1 transcript variant 11;Protein arginine N-methyltransferase 1 transcript variant 40;Protein arginine N-methyltransferase 1 transcript variant 7;Protein arginine N-methyltransferase 1 transcript variant 28;Protein arginine N-methyltransferase 1 transcript variant 24;Protein arginine N-methyltransferase 1 transcript variant 6;Protein arginine N-methyltransferas…	A0A3Q8AIR8_HUMAN;A0A3Q8AM27_HUMAN;A0A3Q8APW9_HUMAN;A0A3Q8APX7_HUMAN;A0A3Q8ATF5_HUMAN;A0A3Q8B022_HUMAN;A0A3S6H765_HUMAN;A0A3S6H7E9_HUMAN;A0A3S6H7G3_HUMAN;A0A3S6H7X4_HUMAN;A0A3S6H7Z6_HUMAN;A0A3S6H812_HUMAN;A0A3S6H8A6_HUMAN;B4DJ87_HUMAN;E9PIX6_HUMAN;E9PKG1_HUMAN;E9PNR9_HUMAN;E9PQ98_HUMAN;H0YDE4_HUMAN;Q5U8W9_HUMAN;ANM1_HUMAN	1												62.632				33.377	34.3266				54.2064
A0A3Q8TMU7	Mucin 6	MUC6	A0A3Q8TMU7;Q6W4X9	A0A3Q8TMU7;Q6W4X9	MUC6	Mucin 6;Mucin-6	A0A3Q8TMU7_HUMAN;MUC6_HUMAN	16	48.9205		278.945	207.678	10.7641	55.7438		27.1347	59.582	10.8668		47.2993		37.2898	89.4755		1789.19	127.876				25.3851
A0A449C198	IGKV1-16*01_S5969 (Fragment)	IGKV1-16	A0A449C198;A0A5C2FWB3;A0A5C2FX36;A0A5C2FYJ8;A0A5C2GIX1;P04430	A0A449C198;A0A5C2FWB3;A0A5C2FX36;A0A5C2FYJ8;A0A5C2GIX1;P04430	IGKV1-16;;;;;IGKV1-16	IGKV1-16*01_S5969 (Fragment);IGL c1378_light_IGKV1-16_IGKJ5 (Fragment);IG c1392_light_IGKV1-16_IGKJ1 (Fragment);IGL c2098_light_IGKV1-16_IGKJ1 (Fragment);IG c24_light_IGKV1-16_IGKJ2 (Fragment);Immunoglobulin kappa variable 1-16	A0A449C198_HUMAN;A0A5C2FWB3_HUMAN;A0A5C2FX36_HUMAN;A0A5C2FYJ8_HUMAN;A0A5C2GIX1_HUMAN;KV116_HUMAN	1	462.544	722.158	244.146	870.832	1293.39	1034.08	311.435	304.807	623.772	811.57	1349.63	641.166	4032.09	1301.18	1558.35	461.994	832.682	2081.42	250.985	316.299	36.0253	208.632
A0A455JWY2	MHC class I antigen	HLA-A	A0A455JWY2;B7XGC2	A0A455JWY2;B7XGC2	HLA-A	MHC class I antigen;MHC class I antigen (Fragment)	A0A455JWY2_HUMAN;B7XGC2_HUMAN	6	77.5246	69.7784		55.6246	60.786	80.8781				100.774	217.011	182.192	41.9576	23.8717		26.6439	85.1015	49.5754	163.69	358.076	199.394	876.02
A0A481NSQ2	Uromodulin (Fragment)	UMOD	A0A481NSQ2	A0A481NSQ2	UMOD	Uromodulin (Fragment)	A0A481NSQ2_HUMAN	1	29.3375	181.029		868.549		223.914	69.1605	213.877	158.572	791.188	24.8511	38.4719	1146.99	97.8129					368.374	279.125	259.898
A0A494BZZ2	Tropomyosin 1	TPM1	A0A494BZZ2;B7Z596;B7Z722;D9YZV7;F5H7S3;H7BYY1;Q1ZYL5	A0A494BZZ2;B7Z596;B7Z722;D9YZV7;F5H7S3;H7BYY1;Q1ZYL5	TPM1;TPM1;TPM1;TPM1;TPM1;TPM1;	Tropomyosin 1;Tropomyosin 1;Tropomyosin 1 (Alpha), isoform CRA_i;Tropomyosin 1 (Alpha) isoform 6;Tropomyosin 1;Tropomyosin 1;Tropomyosin 1 alpha variant 6	A0A494BZZ2_HUMAN;B7Z596_HUMAN;B7Z722_HUMAN;D9YZV7_HUMAN;F5H7S3_HUMAN;H7BYY1_HUMAN;Q1ZYL5_HUMAN	2	90.1179	109.038			36.8414	18.0497						27.923				63.7374	115.14		80.5276		107.431	38.3213
A0A494C0A9	Core-binding factor subunit beta	CBFB	A0A494C0A9;A8K719;J3KS23;Q13951	A0A494C0A9;A8K719;J3KS23;Q13951	CBFB;;CBFB;CBFB	Core-binding factor subunit beta;cDNA FLJ76413, highly similar to Homo sapiens core-binding factor, beta subunit (CBFB), transcript variant 1, mRNA;Core-binding factor subunit beta;Core-binding factor subunit beta	A0A494C0A9_HUMAN;A8K719_HUMAN;J3KS23_HUMAN;PEBB_HUMAN	1												23.3488								40.6406		44.1135
A0A494C0B4	RAD23 homolog A, nucleotide excision repair protein	RAD23A	A0A494C0B4;A8K1J3;K7ELW1;K7ENJ0;P54725	A0A494C0B4;A8K1J3;K7ELW1;K7ENJ0;P54725	RAD23A;;RAD23A;RAD23A;RAD23A	RAD23 homolog A, nucleotide excision repair protein;UV excision repair protein RAD23;RAD23 homolog A, nucleotide excision repair protein;RAD23 homolog A, nucleotide excision repair protein;UV excision repair protein RAD23 homolog A	A0A494C0B4_HUMAN;A8K1J3_HUMAN;K7ELW1_HUMAN;K7ENJ0_HUMAN;RD23A_HUMAN	1	909.872	647.124	252.908		294.403	852.766		206.683	507.304	310.7		914.108	334.376	298.329	269.153	807.796	952.397	516.883	788.45	738.485	845.688	2068.92
A0A494C0D6	Four and a half LIM domains 1	FHL1	A0A494C0D6;B7Z4B7;B7Z5T3;B7Z5V0;B7Z6U8;Q13642;Q53FI7;Q5JXI8	A0A494C0D6;B7Z4B7;B7Z5T3;B7Z5V0;B7Z6U8;Q13642;Q53FI7;Q5JXI8	FHL1;;;;;FHL1;;FHL1	Four and a half LIM domains 1;cDNA FLJ52561, highly similar to Four and a half LIM domains protein 1;cDNA FLJ53644, highly similar to Four and a half LIM domains protein 1;cDNA FLJ53647, highly similar to Four and a half LIM domains protein 1;cDNA FLJ53665, highly similar to Four and a half LIM domains protein 1;Four and a half LIM domains protein 1;Four and a half LIM domains 1 variant (Fragment…	A0A494C0D6_HUMAN;B7Z4B7_HUMAN;B7Z5T3_HUMAN;B7Z5V0_HUMAN;B7Z6U8_HUMAN;FHL1_HUMAN;Q53FI7_HUMAN;Q5JXI8_HUMAN	3	35.0381	47.1873				16.3224						27.2008		43.7657		17.0492					9.53217	468.274
A0A494C0F5	V-set and immunoglobulin domain containing 4	VSIG4	A0A494C0F5;Q9Y279	A0A494C0F5;Q9Y279	VSIG4	V-set and immunoglobulin domain containing 4;V-set and immunoglobulin domain-containing protein 4	A0A494C0F5_HUMAN;VSIG4_HUMAN	15	2393.19	3279.57	71.1444	487.353	1298.39	550.956	277.779	185.949	324.621	154.231	35.7535	2383.04	367.439	510.096	112.19	1976.88	1849.89	188.874	1151.3	2207.73	1521.72	4246.51
A0A494C0G5	Agrin	AGRN	A0A494C0G5	A0A494C0G5	AGRN	Agrin	A0A494C0G5_HUMAN	1	1233.64	1214.83	1031.95	3238.8	649.538	1188.83	1050.7	387.808	2119.95	1102.9	1085.77	529.85	1591.67	544.712	269.827	773.148	1003.85	752.269	1746.63	1092.01	2563.09	1255.22
A0A494C0S9	C3 and PZP-like alpha-2-macroglobulin domain-containing protein 8	CPAMD8	A0A494C0S9;Q8IZJ3	A0A494C0S9;Q8IZJ3	CPAMD8	C3 and PZP-like alpha-2-macroglobulin domain-containing protein 8	A0A494C0S9_HUMAN;CPMD8_HUMAN	2				39.6804		20.4836		32.5373		23.8812									5.95593
A0A494C0X0	Tubulin folding cofactor B	TBCB	A0A494C0X0;K7EK42;Q99426	A0A494C0X0;K7EK42;Q99426	TBCB	Tubulin folding cofactor B;Tubulin folding cofactor B;Tubulin-folding cofactor B	A0A494C0X0_HUMAN;K7EK42_HUMAN;TBCB_HUMAN	3	98.9293	34.2209	19.1995	140.301		66.9967				43.5808		33.9377	16.065	37.7874		62.1567				28.7685	361.283	61.3834
A0A494C0X7	Integrin beta	ITGB2	A0A494C0X7;D3DSM0;P05107	A0A494C0X7;D3DSM0;P05107	ITGB2	Integrin beta;Integrin beta;Integrin beta-2	A0A494C0X7_HUMAN;D3DSM0_HUMAN;ITB2_HUMAN	9	19.2029	31.6207	130.768	71.6755	270.746	57.4154	59.0036	17.8959	25.1875	94.7618	81.2497	16.5352			342.087	175.523		334.776	40.0098	34.5122	69.8252	98.0696
A0A494C189	Histone H2A	H2AZ1	A0A494C189;C9J0D1;C9J386;P0C0S5;Q71UI9	A0A494C189;C9J0D1;C9J386;P0C0S5;Q71UI9	H2AZ1;H2AZ2;H2AZ2;H2AZ1;H2AZ2	Histone H2A;Histone H2A;Histone H2A;Histone H2A.Z;Histone H2A.V	A0A494C189_HUMAN;C9J0D1_HUMAN;C9J386_HUMAN;H2AZ_HUMAN;H2AV_HUMAN	1	56.8571					47.1732										204.01						49.3382
A0A494C1A5	U5 small nuclear ribonucleoprotein 200 kDa helicase (Fragment)	SNRNP200	A0A494C1A5;A4FU77;O75643	A0A494C1A5;A4FU77;O75643	SNRNP200	U5 small nuclear ribonucleoprotein 200 kDa helicase (Fragment);U5 small nuclear ribonucleoprotein 200 kDa helicase (Fragment);U5 small nuclear ribonucleoprotein 200 kDa helicase	A0A494C1A5_HUMAN;A4FU77_HUMAN;U520_HUMAN	1						18.2425						36.0855						61.3444				77.8079
A0A494C1C4	Interleukin 13 receptor subunit alpha 1	IL13RA1	A0A494C1C4;P78552;Q59EG2;Q96BB4	A0A494C1C4;P78552;Q59EG2;Q96BB4	IL13RA1;IL13RA1;;IL13RA1	Interleukin 13 receptor subunit alpha 1;Interleukin-13 receptor subunit alpha-1;Interleukin 13 receptor, alpha 1 variant (Fragment);Interleukin 13 receptor, alpha 1	A0A494C1C4_HUMAN;I13R1_HUMAN;Q59EG2_HUMAN;Q96BB4_HUMAN	1	97.8195	87.0959	82.7952	229.371		104.605	314.605	164.796	227.09	221.375	97.841		62.5893	29.1116		50.0087	71.319	46.1198	68.44	43.0332
A0A499FJL1	Prolyl endopeptidase	PREP	A0A499FJL1;B2RAH7;P48147;Q9UM02	A0A499FJL1;B2RAH7;P48147;Q9UM02	PREP;;PREP;	Prolyl endopeptidase	A0A499FJL1_HUMAN;B2RAH7_HUMAN;PPCE_HUMAN;Q9UM02_HUMAN	1																		103.014			98.4233
A0A4D5RAB7	Annexin		A0A4D5RAB7;A0A4D5RAG0;A0A4D5RAI5;P04083;Q5TZZ9	A0A4D5RAB7;A0A4D5RAG0;A0A4D5RAI5;P04083;Q5TZZ9	;;;ANXA1;ANXA1	Annexin;Annexin;Annexin;Annexin A1;Annexin	A0A4D5RAB7_HUMAN;A0A4D5RAG0_HUMAN;A0A4D5RAI5_HUMAN;ANXA1_HUMAN;Q5TZZ9_HUMAN	8	119.312	421.19	495.354	33.8405	318.226	92.5235	41.3282	128.88	124.326	50.4088	56.0656	31.1116	30.9977	83.9374	282.372	357.624	53.7774	1200.91	73.87	110.891	504.515	66.843
A0A4E0W274	AEP3B2 (Fragment)		A0A4E0W274	A0A4E0W274		AEP3B2 (Fragment)	A0A4E0W274_HUMAN	1		454.372			1848.34	280.324				372.936	1081.25	163.649	360.855	550.581	1675.7	419.173	428.895	1472.6	281.487
A0A4P8J2D2	IgG2_IGHV1-8 (Fragment)		A0A4P8J2D2;A0A5C2GAF1	A0A4P8J2D2;A0A5C2GAF1		IgG2_IGHV1-8 (Fragment);IGH c263_heavy__IGHV1-69_IGHD2-21_IGHJ4 (Fragment)	A0A4P8J2D2_HUMAN;A0A5C2GAF1_HUMAN	1	60.1018	102.084		95.7836	346.623	68.4787	41.0437			995.171	540.282			111.492	143.023	719.885		213.351		137.692	94.1304	167.913
A0A4P8J410	IgK_IGKV3-20 (Fragment)		A0A4P8J410	A0A4P8J410		IgK_IGKV3-20 (Fragment)	A0A4P8J410_HUMAN	1	208.746	1360.24			1814.85	107.535		96.1494		127.71	561.426	107.442		646.466	433.574		127.024
A0A4P8J4D0	IgL_IGLV3-21 (Fragment)		A0A4P8J4D0	A0A4P8J4D0		IgL_IGLV3-21 (Fragment)	A0A4P8J4D0_HUMAN	1		503.892		368.019		1987.28		287.615	2492.8	668.441	1275.76		209.377	707.587	371.713		157.71	172.073	453.258	1008.6	53.0046	403.003
A0A4P8J548	IgG4_IGHV3-7 (Fragment)		A0A4P8J548	A0A4P8J548		IgG4_IGHV3-7 (Fragment)	A0A4P8J548_HUMAN	2	641.825	1172.4	790.888	1212.5	1098.94	204.471		458.877	56.6598	686.511	4646.76	461.341	1128.73	81.5356	2013.56	961.184	1037.87	2376	68.9742		105.9	341.79
A0A4P8J559	IgK_IGKV3-11 (Fragment)		A0A4P8J559	A0A4P8J559		IgK_IGKV3-11 (Fragment)	A0A4P8J559_HUMAN	2	1165.05	1776.68	313.103	558.541	2227.81	837.05	322.986	280.816	390.771	1140.92	3335.27	775.865	1902.83	1696.86	2876.02	793.434	1616.78	2177.18	1695.24	1696.8	227.822	781.602
A0A4P8J5I5	IgG2_IGHV3-30-3 (Fragment)		A0A4P8J5I5	A0A4P8J5I5		IgG2_IGHV3-30-3 (Fragment)	A0A4P8J5I5_HUMAN	1					34.5882	206.545				21.9598	789.518			89.8494		38.5367	83.9472	20.9937
A0A4P8J6J1	IgG4_IGHV5-51 (Fragment)		A0A4P8J6J1	A0A4P8J6J1		IgG4_IGHV5-51 (Fragment)	A0A4P8J6J1_HUMAN	2	104.341	108.325	241.162	77.644	445.666	125.934	124.301	127.378		113.282	714.685	59.3557	177.969	130.297	435.166	147.135	156.117	225.547	83.5002			71.5451
A0A4P8J9N3	IgL_IGLV1-44 (Fragment)		A0A4P8J9N3;A0A4V1EJ15	A0A4P8J9N3;A0A4V1EJ15		IgL_IGLV1-44 (Fragment)	A0A4P8J9N3_HUMAN;A0A4V1EJ15_HUMAN	1	3093.29	6568.29	2365.13	4423.83	2527.42	7099.21	2054.76	3833.08	6850.71	3765.36	5067.64	1704.15	8202.48	5717.54	2406.42	547.529	1515.55	3884.62	6606.39	7678.75	1584.53	3178.77
A0A4P8YRP3	Spink (Fragment)		A0A4P8YRP3;P00995	A0A4P8YRP3;P00995	;SPINK1	Spink (Fragment);Serine protease inhibitor Kazal-type 1	A0A4P8YRP3_HUMAN;ISK1_HUMAN	3	3113.84	3637.88	2340.72	1652.73	1523.96	3251.89	1767.77	795.85	4559.68	3115.34	6215.81	1448.55	2068.49	113.264	3039.72	2476.37	3692.64	7145.76	10510	13063.6	8223.52	14872.6
A0A4W8W4R1	Cell growth regulator with EF-hand domain 1	CGREF1	A0A4W8W4R1;Q99674	A0A4W8W4R1;Q99674	CGREF1	Cell growth regulator with EF-hand domain 1;Cell growth regulator with EF hand domain protein 1	A0A4W8W4R1_HUMAN;CGRE1_HUMAN	4	59.9268	154.907		31.7921	25.9258	45.6365				32.3041		69.3175	29.9325			69.5009	20.4809	32.1701	75.7495	121.172	274.418	41.2289
A0A590UJ10	Obscurin, cytoskeletal calmodulin and titin-interacting RhoGEF	OBSCN	A0A590UJ10;A0A7P0Z489;A6NGQ3;Q5VST9	A0A590UJ10;A0A7P0Z489;A6NGQ3;Q5VST9	OBSCN	Obscurin, cytoskeletal calmodulin and titin-interacting RhoGEF;non-specific serine/threonine protein kinase;non-specific serine/threonine protein kinase;Obscurin	A0A590UJ10_HUMAN;A0A7P0Z489_HUMAN;A6NGQ3_HUMAN;OBSCN_HUMAN	1				55.7063	267.775	144.786			57.0305												33.6718
A0A590UJ13	Sodium channel subunit beta-3	SCN3B	A0A590UJ13;Q9NY72	A0A590UJ13;Q9NY72	SCN3B	Sodium channel subunit beta-3	A0A590UJ13_HUMAN;SCN3B_HUMAN	1	77.122	31.4285		249.622		74.1264	1121.13	150.619		171.345		55.4304	100.852			75.5082	117.76					19.3935
A0A590UJ23	Paralemmin 3	PALM3	A0A590UJ23;A0A590UJ36;A6NDB9;K7EKN5	A0A590UJ23;A0A590UJ36;A6NDB9;K7EKN5	PALM3	Paralemmin 3;Paralemmin 3;Paralemmin-3;Paralemmin 3	A0A590UJ23_HUMAN;A0A590UJ36_HUMAN;PALM3_HUMAN;K7EKN5_HUMAN	1									28.2178			77.1041										42.9051
A0A590UJ57	LDL receptor related protein 8	LRP8	A0A590UJ57;A0A590UJ98;A0A590UJF9;A0A590UJJ8;A0A590UK45;A0A590UK53;A0A590UK84;A0A590UK97;A0A590UKB1;E9PKG2;E9PP15;H0YEV6;Q14114	A0A590UJ57;A0A590UJ98;A0A590UJF9;A0A590UJJ8;A0A590UK45;A0A590UK53;A0A590UK84;A0A590UK97;A0A590UKB1;E9PKG2;E9PP15;H0YEV6;Q14114	LRP8	LDL receptor related protein 8;LDL receptor related protein 8;LDL receptor related protein 8;LDL receptor related protein 8;LDL receptor related protein 8;LDL receptor related protein 8 (Fragment);LDL receptor related protein 8 (Fragment);LDL receptor related protein 8;LDL receptor related protein 8 (Fragment);LDL receptor related protein 8;LDL receptor related protein 8 (Fragment);LDL receptor r…	A0A590UJ57_HUMAN;A0A590UJ98_HUMAN;A0A590UJF9_HUMAN;A0A590UJJ8_HUMAN;A0A590UK45_HUMAN;A0A590UK53_HUMAN;A0A590UK84_HUMAN;A0A590UK97_HUMAN;A0A590UKB1_HUMAN;E9PKG2_HUMAN;E9PP15_HUMAN;H0YEV6_HUMAN;LRP8_HUMAN	1		12.0616					48.552		22.263										28.9877	24.6111	30.8597	36.6918
A0A590UJ76	Deleted in malignant brain tumors 1 protein	DMBT1	A0A590UJ76;A0A590UJZ9;Q9UGM3	A0A590UJ76;A0A590UJZ9;Q9UGM3	DMBT1	Deleted in malignant brain tumors 1 protein	A0A590UJ76_HUMAN;A0A590UJZ9_HUMAN;DMBT1_HUMAN	5	84.5327	144.826	736.555	129.99	102.169	162.666	742.468	1561.33	1626.28	141.006	1412.33	112.468	123.593	159.473	10918	79.1025	315.096	26579	37.4412	164.019	246.059	383.462
A0A590UJI0	KIAA1549 like	KIAA1549L	A0A590UJI0;H0YDE5	A0A590UJI0;H0YDE5	KIAA1549L	KIAA1549 like	A0A590UJI0_HUMAN;H0YDE5_HUMAN	1	49.8769	41.4322		31.9112		41.2655			85.1416	84.7615		18.4602	22.89			61.4137			46.7094		54.746
A0A590UJJ6	Histone H3	H3-3A	A0A590UJJ6;B2R4P9;B2R6Y1;B4DEB1;B4E380;K7EK07;K7EMV3;K7ES00;P68431;P84243;Q16695;Q71DI3	A0A590UJJ6;B2R4P9;B2R6Y1;B4DEB1;B4E380;K7EK07;K7EMV3;K7ES00;P68431;P84243;Q16695;Q71DI3	H3-3A;H3F3B;;H3-3A;;H3-3B;H3-3B;H3-3B;H3C1;H3-3A;H3-4;H3C15	Histone H3;Histone H3;Histone H3;Histone H3;Histone H3;Histone H3 (Fragment);Histone H3;H3.3 histone B (Fragment);Histone H3.1;Histone H3.3;Histone H3.1t;Histone H3.2	A0A590UJJ6_HUMAN;B2R4P9_HUMAN;B2R6Y1_HUMAN;B4DEB1_HUMAN;B4E380_HUMAN;K7EK07_HUMAN;K7EMV3_HUMAN;K7ES00_HUMAN;H31_HUMAN;H33_HUMAN;H31T_HUMAN;H32_HUMAN	2					59.5684	13.5419						33.9023			174.971	623.959		217.112			66.1786
A0A590UJK4	Serine and arginine rich splicing factor 6	SRSF6	A0A590UJK4;A0A590UJP7;A0A590UK01;A0A590UK80;A8K588;B5BU15;Q13247;Q59GY3;V9HVZ0	A0A590UJK4;A0A590UJP7;A0A590UK01;A0A590UK80;A8K588;B5BU15;Q13247;Q59GY3;V9HVZ0	SRSF6;SRSF6;SRSF6;;;SFRS6;SRSF6;;HEL-S-91	Serine and arginine rich splicing factor 6;Serine and arginine rich splicing factor 6;Serine and arginine rich splicing factor 6;RRM domain-containing protein (Fragment);cDNA FLJ76823, highly similar to Homo sapiens splicing factor, arginine/serine-rich 6 (SFRS6), mRNA;Splicing factor arginine/serine-rich 6;Serine/arginine-rich splicing factor 6;Arginine/serine-rich splicing factor 6 variant (Fra…	A0A590UJK4_HUMAN;A0A590UJP7_HUMAN;A0A590UK01_HUMAN;A0A590UK80_HUMAN;A8K588_HUMAN;B5BU15_HUMAN;SRSF6_HUMAN;Q59GY3_HUMAN;V9HVZ0_HUMAN	1		152.782		66.8491					79.0463										117.559		152.266
A0A590UJU8	Myosin light chain 2	MYL2	A0A590UJU8;G3V1V8;P10916;Q14908;Q6IB42;Q7Z3Z1	A0A590UJU8;G3V1V8;P10916;Q14908;Q6IB42;Q7Z3Z1	MYL2;MYL2;MYL2;;MYL2;	Myosin light chain 2;Myosin light chain 2;Myosin regulatory light chain 2, ventricular/cardiac muscle isoform;Cardiac ventricular myosin light chain-2;MYL2 protein;Myosin light chain 2	A0A590UJU8_HUMAN;G3V1V8_HUMAN;MLRV_HUMAN;Q14908_HUMAN;Q6IB42_HUMAN;Q7Z3Z1_HUMAN	2	770.686	61.1847		129.247	110.227	931.86	53.7952					863.042			12.7055	169.518			64.3092	142.883	22.8491	841.3
A0A5C2FSU3	IGL c11_light_IGKV3-15_IGKJ2 (Fragment)		A0A5C2FSU3	A0A5C2FSU3		IGL c11_light_IGKV3-15_IGKJ2 (Fragment)	A0A5C2FSU3_HUMAN	1	518.298	292.955	971.083	207.18	480.57	246.135				536.308	895.101	589.108		884.204	761.497	207.99	310.64		917.494	938.814
A0A5C2FSU7	IGL c21_light_IGKV3-20_IGKJ1 (Fragment)		A0A5C2FSU7	A0A5C2FSU7		IGL c21_light_IGKV3-20_IGKJ1 (Fragment)	A0A5C2FSU7_HUMAN	1		85.0344		30.4089	93.0846	392.197					1557.13	54.4793	238.125	125.858	379.956			369.811	173.917
A0A5C2FSW8	IGL c51_light_IGLV3-1_IGLJ3 (Fragment)		A0A5C2FSW8;A0A5C2G524	A0A5C2FSW8;A0A5C2G524		IGL c51_light_IGLV3-1_IGLJ3 (Fragment);IGL c1403_light_IGLV3-1_IGLJ3 (Fragment)	A0A5C2FSW8_HUMAN;A0A5C2G524_HUMAN	1		276.343			224.588	166.118												51.4275	161.124	162.266	143.939
A0A5C2FT02	IGL c1276_light_IGLV2-11_IGLJ3 (Fragment)		A0A5C2FT02	A0A5C2FT02		IGL c1276_light_IGLV2-11_IGLJ3 (Fragment)	A0A5C2FT02_HUMAN	3	582.789	983.266	170.334	892.542	1239.39	1004.55	272.927	302.639	527.643	779.728	3349.1	511.013	1283.6	357.707	1259.34	783.25	272.802	951.284	1688.14	1209.66	783.857	1115.37
A0A5C2FT54	IGL c118_light_IGKV3-20_IGKJ1 (Fragment)		A0A5C2FT54	A0A5C2FT54		IGL c118_light_IGKV3-20_IGKJ1 (Fragment)	A0A5C2FT54_HUMAN	1		352.557		203.077	382.312						174.295		660.961							240.24
A0A5C2FT60	IGL c128_light_IGKV1-9_IGKJ4 (Fragment)		A0A5C2FT60;A0A5C2G6Z4	A0A5C2FT60;A0A5C2G6Z4		IGL c128_light_IGKV1-9_IGKJ4 (Fragment);IGL c107_light_IGKV1D-39_IGKJ1 (Fragment)	A0A5C2FT60_HUMAN;A0A5C2G6Z4_HUMAN	1		1164.86		319.176	479.918	502.278	310.916	290.828	399.926	769.059		458.681	2294.18	4508.06	3159.77			732.406	687.434	1143.25	466.564	1093.75
A0A5C2FT71	IGL c171_light_IGLV2-14_IGLJ2 (Fragment)		A0A5C2FT71;A0A5C2FV02;A0A5C2FVL7;A0A5C2FVU6;A0A5C2FVU7;A0A5C2FX83;A0A5C2FXK6;A0A5C2FYE1;A0A5C2FZ54;A0A5C2FZG4;A0A5C2FZS7;A0A5C2G030;A0A5C2G039;A0A5C2G064;A0A5C2G072;A0A5C2G088;A0A5C2G0L7;A0A5C2G0Z2;A0A5C2G154;A0A5C2G1I0;A0A5C2G302;A0A5C2G342;A0A5C2G385;A0A5C2G460;A0A5C2G483;A0A5C2G4K9;A0A5C2G5A8;A0A5C2G5I2;A0A5C2G609;A0A5C2G622;A0A5C2G6Q4;A0A5C2G6V1;A0A5C2G8L0;A0A5C2G972;A0A5C2GAZ9;A0A5C2GD61;A0A…	A0A5C2FT71;A0A5C2FV02;A0A5C2FVL7;A0A5C2FVU6;A0A5C2FVU7;A0A5C2FX83;A0A5C2FXK6;A0A5C2FYE1;A0A5C2FZ54;A0A5C2FZG4;A0A5C2FZS7;A0A5C2G030;A0A5C2G039;A0A5C2G064;A0A5C2G072;A0A5C2G088;A0A5C2G0L7;A0A5C2G0Z2;A0A5C2G154;A0A5C2G1I0;A0A5C2G302;A0A5C2G342;A0A5C2G385;A0A5C2G460;A0A5C2G483;A0A5C2G4K9;A0A5C2G5A8;A0A5C2G5I2;A0A5C2G609;A0A5C2G622;A0A5C2G6Q4;A0A5C2G6V1;A0A5C2G8L0;A0A5C2G972;A0A5C2GAZ9;A0A5C2GD61;A0A…	;;;;;;;;;;;;;;;;;;;;;;;;;;;;;;;;;;;;;;;;;;;;;;;;;;;;;;;;;;;;;;;;;;;;;;IGLV2-14;V1-4	IGL c171_light_IGLV2-14_IGLJ2 (Fragment);IGL c709_light_IGLV2-14_IGLJ2 (Fragment);IGL c1081_light_IGLV2-14_IGLJ2 (Fragment);IGL c306_light_IGLV2-14_IGLJ2 (Fragment);IGL c1198_light_IGLV2-14_IGLJ2 (Fragment);IGL c856_light_IGLV2-14_IGLJ2 (Fragment);IGL c1731_light_IGLV2-14_IGLJ2 (Fragment);IGL c2038_light_IGLV2-14_IGLJ1 (Fragment);IGL c1520_light_IGLV2-14_IGLJ1 (Fragment);IGL c2289_light_IGLV2-14_…	A0A5C2FT71_HUMAN;A0A5C2FV02_HUMAN;A0A5C2FVL7_HUMAN;A0A5C2FVU6_HUMAN;A0A5C2FVU7_HUMAN;A0A5C2FX83_HUMAN;A0A5C2FXK6_HUMAN;A0A5C2FYE1_HUMAN;A0A5C2FZ54_HUMAN;A0A5C2FZG4_HUMAN;A0A5C2FZS7_HUMAN;A0A5C2G030_HUMAN;A0A5C2G039_HUMAN;A0A5C2G064_HUMAN;A0A5C2G072_HUMAN;A0A5C2G088_HUMAN;A0A5C2G0L7_HUMAN;A0A5C2G0Z2_HUMAN;A0A5C2G154_HUMAN;A0A5C2G1I0_HUMAN;A0A5C2G302_HUMAN;A0A5C2G342_HUMAN;A0A5C2G385_HUMAN;A0A5C2G4…	1						184.74	574.896	538.051	996.925	48.5677	78.6501	25.6002	2645.88		334.358		44.6231	229.207	76.1263	60.839	182.172
A0A5C2FT75	IGL c19_light_IGKV3-15_IGKJ2 (Fragment)		A0A5C2FT75	A0A5C2FT75		IGL c19_light_IGKV3-15_IGKJ2 (Fragment)	A0A5C2FT75_HUMAN	1	269.575	108.306			220.915								614.569				196.06
A0A5C2FT85	IGL c29_light_IGKV3D-15_IGKJ2 (Fragment)		A0A5C2FT85	A0A5C2FT85		IGL c29_light_IGKV3D-15_IGKJ2 (Fragment)	A0A5C2FT85_HUMAN	3	56.9539	163.47		351.781	248.077	47.7953	112.137	56.6237	73.9492	132.302	748.605	70.7684	221.172	1120.78	129.619	40.9032	144.079	126.964	283.53	238.615	46.5224	224.923
A0A5C2FT96	IGL c39_light_IGKV3-15_IGKJ4 (Fragment)		A0A5C2FT96;A0A5C2FZD6	A0A5C2FT96;A0A5C2FZD6		IGL c39_light_IGKV3-15_IGKJ4 (Fragment);IGL c2054_light_IGKV3-15_IGKJ4 (Fragment)	A0A5C2FT96_HUMAN;A0A5C2FZD6_HUMAN	1		392.247		798.825	970.423	2801.2			163.448	347.037	1917.47	93.4863	642.064	266.468	622.946	140.02	145.838	244.58	250.097	278.64	185.207	365.738
A0A5C2FTA0	IGL c201_light_IGKV3-20_IGKJ2 (Fragment)		A0A5C2FTA0	A0A5C2FTA0		IGL c201_light_IGKV3-20_IGKJ2 (Fragment)	A0A5C2FTA0_HUMAN	1	168.982	90.9886		160.308	140.243	135.145		109.46		1263.2	1506	166.481	518.914	475.498	290.956	535.972	242.971	130.73	535.57	619.841		307.92
A0A5C2FTA1	IGL c49_light_IGKV3-20_IGKJ4 (Fragment)		A0A5C2FTA1	A0A5C2FTA1		IGL c49_light_IGKV3-20_IGKJ4 (Fragment)	A0A5C2FTA1_HUMAN	1		57.8775			98.9768
A0A5C2FTB2	IGL c59_light_IGLV1-40_IGLJ3 (Fragment)		A0A5C2FTB2	A0A5C2FTB2		IGL c59_light_IGLV1-40_IGLJ3 (Fragment)	A0A5C2FTB2_HUMAN	3	1252.54	219.478	403.534	325.339	195.492	367.814	286.552	379.562	234.756	194.962	322.695	37.9683	467.256	877.457	286.027	31.4045	61.744	514.962	262.896	35.0668	111.802	348.778
A0A5C2FTF3	IGL c99_light_IGKV1-27_IGKJ3 (Fragment)		A0A5C2FTF3	A0A5C2FTF3		IGL c99_light_IGKV1-27_IGKJ3 (Fragment)	A0A5C2FTF3_HUMAN	4		9.04807		178.107	163.21	163.664				91.7766	487.989	22.9213	441.194	59.453	216.779	66.9653	140.09	292.004	87.7907		46.2501
A0A5C2FTG3	IGL c248_light_IGKV1D-33_IGKJ3 (Fragment)		A0A5C2FTG3	A0A5C2FTG3		IGL c248_light_IGKV1D-33_IGKJ3 (Fragment)	A0A5C2FTG3_HUMAN	1	564.203	894.241	260.553	5053.38	812.579	3089.33	525.277	565.62	465.782	62006.7	1051.45	514.247	2735.36	940.305	571.958	20766.1	554.767	446.026	2237.79	2828.37	2770.38	1294.16
A0A5C2FTG4	IGL c271_light_IGKV3-20_IGKJ1 (Fragment)		A0A5C2FTG4	A0A5C2FTG4		IGL c271_light_IGKV3-20_IGKJ1 (Fragment)	A0A5C2FTG4_HUMAN	2	826.442	1155.56		582.35	761.403	345.158	510.493	419.767	423.774	1222.43	869.932	306.214	1467.98	498.556	323.985	338.543	518.845	582.97	603.519	386.161	726.652
A0A5C2FTG9	IGL c119_light_IGKV2-28_IGKJ1 (Fragment)		A0A5C2FTG9	A0A5C2FTG9		IGL c119_light_IGKV2-28_IGKJ1 (Fragment)	A0A5C2FTG9_HUMAN	1		58.0773			51.038	39.2429					90.2843		229.298					35.8952	35.6878	36.0826
A0A5C2FTJ0	IGL c12_light_IGLV1-47_IGLJ6 (Fragment)		A0A5C2FTJ0	A0A5C2FTJ0		IGL c12_light_IGLV1-47_IGLJ6 (Fragment)	A0A5C2FTJ0_HUMAN	1		624.521			1181.15					99.4251				249.768			96.9676	173.7	77.6178
A0A5C2FTJ5	IGL c149_light_IGLV2-23_IGLJ2 (Fragment)		A0A5C2FTJ5	A0A5C2FTJ5		IGL c149_light_IGLV2-23_IGLJ2 (Fragment)	A0A5C2FTJ5_HUMAN	1		888.818			777.476					2804.98	1639.67	1408.36				1840.5		392.285		2778.62	1687.97	1618.49
A0A5C2FTM7	IGL c52_light_IGKV2-30_IGKJ3 (Fragment)		A0A5C2FTM7;A0A5C2FXI2	A0A5C2FTM7;A0A5C2FXI2		IGL c52_light_IGKV2-30_IGKJ3 (Fragment);IGL c1701_light_IGKV2-30_IGKJ4 (Fragment)	A0A5C2FTM7_HUMAN;A0A5C2FXI2_HUMAN	1	18.4967	25.233			14.3229	13.1741			13.9595	60.6156	84.8528	23.7857	74.8827	32.4354	72.5933		29.7973	25.1637	33.8165	20.7455	13.5662	12.6488
A0A5C2FTN5	IGL c338_light_IGKV1-8_IGKJ3 (Fragment)		A0A5C2FTN5	A0A5C2FTN5		IGL c338_light_IGKV1-8_IGKJ3 (Fragment)	A0A5C2FTN5_HUMAN	2	259.161	606.959			609.867	288.021		97.916		414.289	670	146.737	823.838	848.004	281.267	230.857	239.558	182.828	532.457	367.215		209.656
A0A5C2FTR1	IGL c371_light_IGKV1-17_IGKJ3 (Fragment)		A0A5C2FTR1	A0A5C2FTR1		IGL c371_light_IGKV1-17_IGKJ3 (Fragment)	A0A5C2FTR1_HUMAN	1			110.322				494.962	644.98						967.692				1257.43	3515.34			1357.37
A0A5C2FTR4	IGL c1349_light_IGKV3-20_IGKJ5 (Fragment)		A0A5C2FTR4	A0A5C2FTR4		IGL c1349_light_IGKV3-20_IGKJ5 (Fragment)	A0A5C2FTR4_HUMAN	1	1042.88	2648.35	368.013		4075.69	1715.98	231.311	406.916	921.592	1179.33	1120.02	1000.39		1482.65	1272.52	659.914	757.286	1233.1	2338.12	2098.05	2377.7	1337.74
A0A5C2FTR7	IGL c229_light_IGKV1-12_IGKJ3 (Fragment)		A0A5C2FTR7	A0A5C2FTR7		IGL c229_light_IGKV1-12_IGKJ3 (Fragment)	A0A5C2FTR7_HUMAN	2	114.859	37.9319			173.648	50.901			120.164	99.1432	245.119	86.4623	288.539	109.247	132.569	47.3177	99.9159	69.3284	165.101	174.893	192.187
A0A5C2FTS0	IGL c381_light_IGLV2-8_IGLJ2 (Fragment)		A0A5C2FTS0;A0A5C2GD24	A0A5C2FTS0;A0A5C2GD24		IGL c381_light_IGLV2-8_IGLJ2 (Fragment);IGH + IGL c354_light_IGLV2-8_IGLJ3 (Fragment)	A0A5C2FTS0_HUMAN;A0A5C2GD24_HUMAN	1	511.853	715.879		1619.82	267.352	1876.52	192.425	278.159	582.572	493.772	630.659	267.738	244.12	352.749	271.545	283.664	161.486	519.406	848.363	691.851	279.939	456.041
A0A5C2FTS4	IGL c378_light_IGKV3-20_IGKJ5 (Fragment)		A0A5C2FTS4	A0A5C2FTS4		IGL c378_light_IGKV3-20_IGKJ5 (Fragment)	A0A5C2FTS4_HUMAN	1	3497.34	93.4215		1295.44	155.27	3040.53	826.854	134.458	168.861	1630.13	3860.48	2126.53	5073.34			2244.29	2944.08	109.679	3968.45	2420.04	2312.21	1361.07
A0A5C2FTV3	IGL c269_light_IGKV1-9_IGKJ3 (Fragment)		A0A5C2FTV3	A0A5C2FTV3		IGL c269_light_IGKV1-9_IGKJ3 (Fragment)	A0A5C2FTV3_HUMAN	2	1114.2	843.612		400.194	1245.21	550.791	158.865	217.13	301.394	646.204	1212.35	933.006	1086.75	283.993	571.353	459.901	323.06	823.115	1363.93	1105.83	550.262	393.311
A0A5C2FTV4	IGL c408_light_IGKV3-20_IGKJ2 (Fragment)		A0A5C2FTV4	A0A5C2FTV4		IGL c408_light_IGKV3-20_IGKJ2 (Fragment)	A0A5C2FTV4_HUMAN	2	370.663	204.186	398.779		73.3401	776.486		428.497	177.808	307.866	563.084	507.393	474.77	127.873	932.565	290.707	797.359	479.262	189.791	173.513	75.782	171.845
A0A5C2FTW0	IGL c4_light_IGKV1-16_IGKJ3 (Fragment)		A0A5C2FTW0;A0A5C2FWU6;A0A5C2FXD2;A0A5C2FYF5	A0A5C2FTW0;A0A5C2FWU6;A0A5C2FXD2;A0A5C2FYF5		IGL c4_light_IGKV1-16_IGKJ3 (Fragment);IGL c1292_light_IGKV1-16_IGKJ3 (Fragment);IGL c255_light_IGKV1-16_IGKJ3 (Fragment);IGL c1206_light_IGKV1-16_IGKJ3 (Fragment)	A0A5C2FTW0_HUMAN;A0A5C2FWU6_HUMAN;A0A5C2FXD2_HUMAN;A0A5C2FYF5_HUMAN	1	74.8836	93.2465		299.855	158.342	142.339				39.2227		96.419	229.066	67.1885	168.087		58.9034	96.1881	125.598		113.054	37.6668
A0A5C2FTW2	IGL c152_light_IGKV1D-13_IGKJ5 (Fragment)		A0A5C2FTW2	A0A5C2FTW2		IGL c152_light_IGKV1D-13_IGKJ5 (Fragment)	A0A5C2FTW2_HUMAN	1	238.919	428.708			158.383	717.464	207.518					784.972	977.061		1519.39			189.851	674.931
A0A5C2FTY9	IGL c448_light_IGKV3-20_IGKJ2 (Fragment)		A0A5C2FTY9	A0A5C2FTY9		IGL c448_light_IGKV3-20_IGKJ2 (Fragment)	A0A5C2FTY9_HUMAN	2	1344.02	1944.7	489.602	1429.58	2671.61	1151.31	696.68	492.201	581.19	946.983	4477.97	1012.52	1557.34	816.805	1455.04	988.452	1618.51	1341.51	581.793		187.144	398.916
A0A5C2FTZ2	IGL c319_light_IGLV3-21_IGLJ2 (Fragment)		A0A5C2FTZ2	A0A5C2FTZ2		IGL c319_light_IGLV3-21_IGLJ2 (Fragment)	A0A5C2FTZ2_HUMAN	1		16.9832			24.3439	25.3046					77.3695	20.7876	70.1774		41.9241		15.744	23.0031	48.2505	61.8499	43.6091	21.1388
A0A5C2FTZ4	IGL c192_light_IGKV3-20_IGKJ1 (Fragment)		A0A5C2FTZ4	A0A5C2FTZ4		IGL c192_light_IGKV3-20_IGKJ1 (Fragment)	A0A5C2FTZ4_HUMAN	1	244.538	479.16		180.65	662.33	252.769		99.9949		382.106	619.57	183.729	556.254	763.471				472.767	546.272	376.676		256.921
A0A5C2FU06	IGL c339_light_IGLV2-14_IGLJ1 (Fragment)		A0A5C2FU06	A0A5C2FU06		IGL c339_light_IGLV2-14_IGLJ1 (Fragment)	A0A5C2FU06_HUMAN	1	476.502	354.095				228.958					1658.16	165.224	142.223	524.176			211.999	187.805	147.514	225.708	51.6708
A0A5C2FU10	IGL c451_light_IGLV1-44_IGLJ3 (Fragment)		A0A5C2FU10;A0A5C2GPR7	A0A5C2FU10;A0A5C2GPR7		IGL c451_light_IGLV1-44_IGLJ3 (Fragment);IG c1079_light_IGLV1-44_IGLJ2 (Fragment)	A0A5C2FU10_HUMAN;A0A5C2GPR7_HUMAN	1		75.0557			192.604	53.4503					131.916	41.8764		45.8123					323.901	155.764	113.004	81.3884
A0A5C2FU14	IGL c478_light_IGLV3-19_IGLJ3 (Fragment)		A0A5C2FU14	A0A5C2FU14		IGL c478_light_IGLV3-19_IGLJ3 (Fragment)	A0A5C2FU14_HUMAN	2					40.6954	97.2853				16.4716	655.173		30.9269	13.3546	228.747		57.521	298.988	35.7255	27.9084	20.8574	17.9749
A0A5C2FU15	IGL c222_light_IGKV3-20_IGKJ1 (Fragment)		A0A5C2FU15	A0A5C2FU15		IGL c222_light_IGKV3-20_IGKJ1 (Fragment)	A0A5C2FU15_HUMAN	2	1055.95	1186.94	376.443	2482.19	1350.54	989.001	307.447	150.646	135.632	884.586	1531.49	544.877	1562.39	830.942	1722.56	321.007	638.705	502.257	434.14	653.446	272.225	374.796
A0A5C2FU27	IGL c242_light_IGLV2-14_IGLJ1 (Fragment)		A0A5C2FU27	A0A5C2FU27		IGL c242_light_IGLV2-14_IGLJ1 (Fragment)	A0A5C2FU27_HUMAN	1						33.9798		95.393	109.656				3616.33
A0A5C2FU28	IGL c64_light_IGLV3-25_IGLJ2 (Fragment)		A0A5C2FU28	A0A5C2FU28		IGL c64_light_IGLV3-25_IGLJ2 (Fragment)	A0A5C2FU28_HUMAN	1	132.173	92.5834			43.8482	28.0529				117.993	1827.14	65.621	631.038		340.722	121.395		217.018	299.796	338.271	149.984	162.31
A0A5C2FU34	IGL c74_light_IGKV3-20_IGKJ4 (Fragment)		A0A5C2FU34	A0A5C2FU34		IGL c74_light_IGKV3-20_IGKJ4 (Fragment)	A0A5C2FU34_HUMAN	1	3901.05	3264.82		1835.94	3497.49	3137.38	981.583	536.683	549.48	1853.4	8291.75	2417.11	3370.92	4221.05	2229.05	1549.76	4266.73	1919.74	2897.17	3916.31	1509.23	2325.62
A0A5C2FU51	IGL c508_light_IGLV1-51_IGLJ3 (Fragment)		A0A5C2FU51	A0A5C2FU51		IGL c508_light_IGLV1-51_IGLJ3 (Fragment)	A0A5C2FU51_HUMAN	1	402.883	1375.35			1322.85	643.067		217.359	310.851	697.039	2242.66	355.026	1205.13	589.378	1046.67	556.158	338.588	2394.64	641.687	760.743	227.957	496.159
A0A5C2FU63	IGL c282_light_IGLV1-47_IGLJ2 (Fragment)		A0A5C2FU63	A0A5C2FU63		IGL c282_light_IGLV1-47_IGLJ2 (Fragment)	A0A5C2FU63_HUMAN	1	303.87	663.58		464.444	1161.83	612.753	174.226	254.608	267.579	281.983	1110.01	296.68	1030.14	145.418	697.363	315.653	100.729	511.447	2518.53	1677.31	1194.75	823.164
A0A5C2FU71	IGL c114_light_IGLV3-19_IGLJ2 (Fragment)		A0A5C2FU71	A0A5C2FU71		IGL c114_light_IGLV3-19_IGLJ2 (Fragment)	A0A5C2FU71_HUMAN	1	103.494	84.1944		481.883	248.007	304.06	138.038	77.7641		264.915	315.116		84.2738	117.143	305.29		84.1281	371.321	36.6119		121.486	40.7022
A0A5C2FU81	IGL c302_light_IGKV4-1_IGKJ4 (Fragment)		A0A5C2FU81	A0A5C2FU81		IGL c302_light_IGKV4-1_IGKJ4 (Fragment)	A0A5C2FU81_HUMAN	2	25.8207	7.06311		177.864	178.144					6.18233			51.8466	58.7529
A0A5C2FU92	IGL c551_light_IGLV3-25_IGLJ3 (Fragment)		A0A5C2FU92	A0A5C2FU92		IGL c551_light_IGLV3-25_IGLJ3 (Fragment)	A0A5C2FU92_HUMAN	3	941.099	389.71	111.294	224.266	398.687	484.02	166.476	97.507	77.0552	440.689	2319.24	252.383	482.565	232.584	690.278	412.953	282.178	622.034	906.313	741.934	341.984	535.74
A0A5C2FU99	IGL c429_light_IGLV6-57_IGLJ3 (Fragment)		A0A5C2FU99	A0A5C2FU99		IGL c429_light_IGLV6-57_IGLJ3 (Fragment)	A0A5C2FU99_HUMAN	1						25.7598													48.5624	32.964	24.0669
A0A5C2FUD7	IGL c469_light_IGKV1-12_IGKJ4 (Fragment)		A0A5C2FUD7	A0A5C2FUD7		IGL c469_light_IGKV1-12_IGKJ4 (Fragment)	A0A5C2FUD7_HUMAN	2	1252.8	754.404	324.87	520.494	1222.04	351.803	143.093	312.692	233.94	407.416	1851.1	1078.26	739.307	2872.56	1501.24	269.553	1488.33	1249.16	551.72	639.955	357.823	359.974
A0A5C2FUD8	IGL c598_light_IGKV1-5_IGKJ2 (Fragment)		A0A5C2FUD8	A0A5C2FUD8		IGL c598_light_IGKV1-5_IGKJ2 (Fragment)	A0A5C2FUD8_HUMAN	1													701.266
A0A5C2FUE5	IGL c601_light_IGLV2-14_IGLJ3 (Fragment)		A0A5C2FUE5	A0A5C2FUE5		IGL c601_light_IGLV2-14_IGLJ3 (Fragment)	A0A5C2FUE5_HUMAN	1	987.988	1001.69		410.309	588.216	566.898		186.692	306.731	337.114	742.742	584.406	446.914	73.9464	201.675	109.861	566.009	602.884	819.903	540.269	486.998	247.414
A0A5C2FUE9	IGL c204_light_IGLV1-44_IGLJ2 (Fragment)		A0A5C2FUE9;A0A5C2G9C5	A0A5C2FUE9;A0A5C2G9C5		IGL c204_light_IGLV1-44_IGLJ2 (Fragment);IGL c415_light_IGLV1-44_IGLJ3 (Fragment)	A0A5C2FUE9_HUMAN;A0A5C2G9C5_HUMAN	1						9.71463								19.1737
A0A5C2FUH8	IGL c519_light_IGLV3-19_IGLJ2 (Fragment)		A0A5C2FUH8	A0A5C2FUH8		IGL c519_light_IGLV3-19_IGLJ2 (Fragment)	A0A5C2FUH8_HUMAN	1	99.1364	359.879		439.967	291.222	364.485				74.7357	221.351	80.0162	300.392	121.74		106.643	79.8851	365.526	43.3985		62.5925
A0A5C2FUJ1	IGL c668_light_IGKV3-20_IGKJ1 (Fragment)		A0A5C2FUJ1	A0A5C2FUJ1		IGL c668_light_IGKV3-20_IGKJ1 (Fragment)	A0A5C2FUJ1_HUMAN	4	565.145	472.219		617.832	646.911	277.19	210.566	467.175	247.559	834.062	1417.54	236.687	432.634	304.884	863.2	269.942	203.429	294.818	583.909	253.127	436.027	295.742
A0A5C2FUK0	IGL c264_light_IGKV1-5_IGKJ3 (Fragment)		A0A5C2FUK0	A0A5C2FUK0		IGL c264_light_IGKV1-5_IGKJ3 (Fragment)	A0A5C2FUK0_HUMAN	1						355.967		243.576	269.634	188.019	425.499	131.143	553.391	762.883	286.68	145.494	156.417	300.833	381.173	318.761	288.582	283.517
A0A5C2FUK8	IGL c442_light_IGKV4-1_IGKJ1 (Fragment)		A0A5C2FUK8	A0A5C2FUK8		IGL c442_light_IGKV4-1_IGKJ1 (Fragment)	A0A5C2FUK8_HUMAN	1		45.6255				21.7451				33.8836								35.8558				19.1275
A0A5C2FUK9	IGL c274_light_IGLV2-14_IGLJ1 (Fragment)		A0A5C2FUK9	A0A5C2FUK9		IGL c274_light_IGLV2-14_IGLJ1 (Fragment)	A0A5C2FUK9_HUMAN	2														372.707					125.203
A0A5C2FUM1	IGL c708_light_IGKV3-15_IGKJ3 (Fragment)		A0A5C2FUM1	A0A5C2FUM1		IGL c708_light_IGKV3-15_IGKJ3 (Fragment)	A0A5C2FUM1_HUMAN	1	1348.37	1072.54	679.949	1179.26	1306.01	1864.12	421.075		251.449	1170.97	4574.92	771.28	3727.41	849.299	1082.1	1203.33	1096.91	1320.07	967.528	988.369	524.598	586.678
A0A5C2FUP9	IGL c599_light_IGKV2D-28_IGKJ4 (Fragment)		A0A5C2FUP9	A0A5C2FUP9		IGL c599_light_IGKV2D-28_IGKJ4 (Fragment)	A0A5C2FUP9_HUMAN	6	1170.63	1860.58	349.461	994.591	1438.08	1417.3	351.021	427.586	680.865	2192.27	2539.72	765.563	5292.62	1466.93	1886.36	1312.17	1273.44	874.897	1376.5	1475.38	708.551	782.753
A0A5C2FUQ0	IGL c748_light_IGKV4-1_IGKJ1 (Fragment)		A0A5C2FUQ0	A0A5C2FUQ0		IGL c748_light_IGKV4-1_IGKJ1 (Fragment)	A0A5C2FUQ0_HUMAN	2	812.292	1530.44	545.754	860.41	2757.7	1666.25	738.182		618.89	1586.94	3989.5	755.841	1143.12	333.708	1940.74	966.684	257.697	1289.27	2177.56	2649.37	737.789	1192.64
A0A5C2FUQ8	IGL c492_light_IGLV2-14_IGLJ3 (Fragment)		A0A5C2FUQ8	A0A5C2FUQ8		IGL c492_light_IGLV2-14_IGLJ3 (Fragment)	A0A5C2FUQ8_HUMAN	1	454.38	627.471		915.331	1035.49	1549.14		204.235	369.812	1443.77		616.724	1160.97	867.843	703.394		337.801	980.563	1651.32	1022.16	1348.77	696.294
A0A5C2FUQ9	IGL c609_light_IGKV3-20_IGKJ2 (Fragment)		A0A5C2FUQ9	A0A5C2FUQ9		IGL c609_light_IGKV3-20_IGKJ2 (Fragment)	A0A5C2FUQ9_HUMAN	2	237.982	445.223		111.338	404.365	254.293	191.973	145.473	232.722	566.208	753.672	149.519	266.086	172.435	152.261	203.724	273.326	232.045	452.682	375.693	460.724	176.211
A0A5C2FUR3	IGL c741_light_IGKV1-12_IGKJ4 (Fragment)		A0A5C2FUR3	A0A5C2FUR3		IGL c741_light_IGKV1-12_IGKJ4 (Fragment)	A0A5C2FUR3_HUMAN	1																		136.275			52.3169
A0A5C2FUT5	IGL c522_light_IGKV3-20_IGKJ3 (Fragment)		A0A5C2FUT5	A0A5C2FUT5		IGL c522_light_IGKV3-20_IGKJ3 (Fragment)	A0A5C2FUT5_HUMAN	1		102.794				74.926			67.8783	90.882	989.63		612.399		256.752	27.1509		503.689	137.2			106.976
A0A5C2FUU0	IGL c771_light_IGKV2D-28_IGKJ5 (Fragment)		A0A5C2FUU0	A0A5C2FUU0		IGL c771_light_IGKV2D-28_IGKJ5 (Fragment)	A0A5C2FUU0_HUMAN	3	188.574	322.222	135.462	50.7873	474.17	165.941	102.354	109.675	120.625	272.02	459.2	110.813	553.494	268.642	370.177	140.224	156.147	210.164	259.443	272.046	130.727	106.052
A0A5C2FUU7	IGL c781_light_IGLV1-47_IGLJ1 (Fragment)		A0A5C2FUU7	A0A5C2FUU7		IGL c781_light_IGLV1-47_IGLJ1 (Fragment)	A0A5C2FUU7_HUMAN	2	192.932	75.9453	255.804	78.316	151.688	806.088		306.936	697.607	1094.44	929.174	1072.87	1202.37	367.26	43.0261	580.971	932.163	77.1624	4027.57	2358.01	2276.63	1381.65
A0A5C2FUU9	IGL c374_light_IGKV3-20_IGKJ2 (Fragment)		A0A5C2FUU9	A0A5C2FUU9		IGL c374_light_IGKV3-20_IGKJ2 (Fragment)	A0A5C2FUU9_HUMAN	1	58.6607	78.5342		65.0964		81.1105				94.7856	197.698	70.6227	387.89	87.2455		37.0537	158.791	50.5571	93.3704	128.116		82.6522
A0A5C2FUV2	IGL c444_light_IGKV1-17_IGKJ2 (Fragment)		A0A5C2FUV2	A0A5C2FUV2		IGL c444_light_IGKV1-17_IGKJ2 (Fragment)	A0A5C2FUV2_HUMAN	1	680.929	317.624	87.0367	153.04	1001.16	222.492	108.309	79.467	169.21	113.049	1353.86	658.484	338.81	793.655	884.459	144.772	731.005	667.93	297.899	330.442	232.41	173.581
A0A5C2FUV7	IGL c659_light_IGKV3-20_IGKJ4 (Fragment)		A0A5C2FUV7	A0A5C2FUV7		IGL c659_light_IGKV3-20_IGKJ4 (Fragment)	A0A5C2FUV7_HUMAN	3	345.965	1227.19	488.528	433.257	1824.24	565.209	420.594	416.044	625.167	901.045	1869.36	481.623	1035.03	1011.86	943.986	537.723	586.026	1248.53	1099.69	886.088	624.567	457.991
A0A5C2FUY8	IGL c414_light_IGKV1D-39_IGKJ1 (Fragment)		A0A5C2FUY8	A0A5C2FUY8		IGL c414_light_IGKV1D-39_IGKJ1 (Fragment)	A0A5C2FUY8_HUMAN	1	1918.66	2630.17			302.573	2533.47		847.341	1209.31	2021.07	13020.4		1677.32	1467.21				2612.61	4429.1		1558.85	2615.35
A0A5C2FUZ4	IGL c848_light_IGLV2-23_IGLJ3 (Fragment)		A0A5C2FUZ4	A0A5C2FUZ4		IGL c848_light_IGLV2-23_IGLJ3 (Fragment)	A0A5C2FUZ4_HUMAN	1															127.023						62.8212
A0A5C2FV09	IGL c719_light_IGKV1D-13_IGKJ4 (Fragment)		A0A5C2FV09	A0A5C2FV09		IGL c719_light_IGKV1D-13_IGKJ4 (Fragment)	A0A5C2FV09_HUMAN	1	72.77	133.604		141.981		40.6595			140.73		660.36		222.127	106.344	126.147		134.477		287.407		83.0116
A0A5C2FV18	IGL c729_light_IGLV1-40_IGLJ2 (Fragment)		A0A5C2FV18;A0A5C2G3D2	A0A5C2FV18;A0A5C2G3D2		IGL c729_light_IGLV1-40_IGLJ2 (Fragment);IGL c3120_light_IGLV1-40_IGLJ2 (Fragment)	A0A5C2FV18_HUMAN;A0A5C2G3D2_HUMAN	1	23633.4	41357.8	7299.09	10154.2	57654.9	26198.1	14657.9	281.976	12743.2	25148.5	61655.8		641.558		744.99	21009.8		31953.2	33330.6		5817.28	21912
A0A5C2FV20	IGL c878_light_IGKV3-20_IGKJ1 (Fragment)		A0A5C2FV20;A0A5C2G295	A0A5C2FV20;A0A5C2G295		IGL c878_light_IGKV3-20_IGKJ1 (Fragment);IGL c3408_light_IGKV3-20_IGKJ1 (Fragment)	A0A5C2FV20_HUMAN;A0A5C2G295_HUMAN	1	92.3648	132.816				29.782					4373.1	55.0637							137.521
A0A5C2FV28	IGL c622_light_IGKV3-15_IGKJ2 (Fragment)		A0A5C2FV28	A0A5C2FV28		IGL c622_light_IGKV3-15_IGKJ2 (Fragment)	A0A5C2FV28_HUMAN	2	535.641	841.129	291.127	231.291	1028.83	687.701	332.488	311.376	316.889	621.996	1793.06	222.195	7810.24	891.939	511.432	729.507	561.385	532.819	809.586	841.053	147.18	491.068
A0A5C2FV46	IGL c759_light_IGKV3-20_IGKJ1 (Fragment)		A0A5C2FV46	A0A5C2FV46		IGL c759_light_IGKV3-20_IGKJ1 (Fragment)	A0A5C2FV46_HUMAN	2	2463.22	2545.64	1358.91	911.597	2715.63	1656.32	366.957	559.628	871.534	1998.63	5608.86	827.976	4721.2	4814.95	2889.67	1912.66	1682.36	2051.83	2219.73	2439.51	389.993	970.744
A0A5C2FV50	IGL c891_light_IGKV1D-39_IGKJ1 (Fragment)		A0A5C2FV50;A0A5C2G3S5	A0A5C2FV50;A0A5C2G3S5		IGL c891_light_IGKV1D-39_IGKJ1 (Fragment);IGL c2097_light_IGKV1D-39_IGKJ2 (Fragment)	A0A5C2FV50_HUMAN;A0A5C2G3S5_HUMAN	1													14.2683					58.25
A0A5C2FV54	IGL c652_light_IGLV2-14_IGLJ2 (Fragment)		A0A5C2FV54;A0A5C2G033	A0A5C2FV54;A0A5C2G033		IGL c652_light_IGLV2-14_IGLJ2 (Fragment);IGL c1285_light_IGLV2-14_IGLJ2 (Fragment)	A0A5C2FV54_HUMAN;A0A5C2G033_HUMAN	1	426.59	259.747		210.316	178.33	260.704		110.353	145.243	375.145	498.806	250.339	195.345	1522.08	196.203	130.895	337.211	681.674	100.878	99.8801		70.202
A0A5C2FV64	IGL c56_light_IGLV1-40_IGLJ2 (Fragment)		A0A5C2FV64	A0A5C2FV64		IGL c56_light_IGLV1-40_IGLJ2 (Fragment)	A0A5C2FV64_HUMAN	1		488.641		816.197	810.273	331.713	337.652	88.2242	144.942	217.241		237.867	998.765	87.4641	376.29	189.589	161.686	160.657	1575.23	1036.91	1363.12	802.029
A0A5C2FV65	IGL c779_light_IGKV3-20_IGKJ2 (Fragment)		A0A5C2FV65	A0A5C2FV65		IGL c779_light_IGKV3-20_IGKJ2 (Fragment)	A0A5C2FV65_HUMAN	2	81.6786	57.8775			630.284	59.2873	114.802	116.408		146.964		15.4305	17.5693	62.45	392.97			18.2986	181.686	134.064	244.635	52.9138
A0A5C2FV80	IGL c948_light_IGLV3-1_IGLJ3 (Fragment)		A0A5C2FV80;A0A5C2FXA9;A0A5C2FZD0	A0A5C2FV80;A0A5C2FXA9;A0A5C2FZD0		IGL c948_light_IGLV3-1_IGLJ3 (Fragment);IGL c1599_light_IGLV3-1_IGLJ3 (Fragment);IGL c1600_light_IGLV3-1_IGLJ3 (Fragment)	A0A5C2FV80_HUMAN;A0A5C2FXA9_HUMAN;A0A5C2FZD0_HUMAN	1	65.8069				1082.67					54.3289	246.385	757.453	186.472				68.1795		130.12	90.6056
A0A5C2FV86	IGL c76_light_IGLV3-1_IGLJ2 (Fragment)		A0A5C2FV86;A0A5C2FZD2	A0A5C2FV86;A0A5C2FZD2		IGL c76_light_IGLV3-1_IGLJ2 (Fragment);IGL c607_light_IGLV3-1_IGLJ2 (Fragment)	A0A5C2FV86_HUMAN;A0A5C2FZD2_HUMAN	2	508.229	1180.31		700.785	1182.45	775.261	605.742	477.387	556.141	1011.69	2868.53	346.009	1860.71	609.248	1425.46	853.054	380.065	623.715	1816.65	1938.99	944.175	1182.17
A0A5C2FV95	IGL c86_light_IGKV3-15_IGKJ4 (Fragment)		A0A5C2FV95	A0A5C2FV95		IGL c86_light_IGKV3-15_IGKJ4 (Fragment)	A0A5C2FV95_HUMAN	1	81.5938	286.93		81.0368	503.082					115.473	263.36	114.66	478.605			78.2021	130.899			98.3939
A0A5C2FVB0	IGL c961_light_IGKV1D-39_IGKJ2 (Fragment)		A0A5C2FVB0	A0A5C2FVB0		IGL c961_light_IGKV1D-39_IGKJ2 (Fragment)	A0A5C2FVB0_HUMAN	2		17.8935		28.8574	216.29	79.5062				14.7689	2687.48			251.993			134.039	259.263	45.9316	24.9316	122.033	7.52666
A0A5C2FVB6	IGL c971_light_IGKV3-20_IGKJ4 (Fragment)		A0A5C2FVB6	A0A5C2FVB6		IGL c971_light_IGKV3-20_IGKJ4 (Fragment)	A0A5C2FVB6_HUMAN	1	1490.83	2080.68		1130.24	2382.8	1370.37	158.322	559.915	841.35	2044.98	543.28	271.754	13195.5	534.356	9945.61	833.259	1091.47		422.651	744.197		4628.25
A0A5C2FVC6	IGL c981_light_IGKV2-30_IGKJ2 (Fragment)		A0A5C2FVC6;A0A5C2G8X9	A0A5C2FVC6;A0A5C2G8X9		IGL c981_light_IGKV2-30_IGKJ2 (Fragment);IGL c4105_light_IGKV2-30_IGKJ1 (Fragment)	A0A5C2FVC6_HUMAN;A0A5C2G8X9_HUMAN	4	246.644	151.842	75.4059	75.0669	111.317	121.297	20.7185	75.3869	66.1503	534.226	731.826	124.764	480.445	422.066	266.649	37.0531	227.285	256.896	179.956	141.501	78.3912	47.8751
A0A5C2FVD4	IGL c742_light_IGLV2-23_IGLJ3 (Fragment)		A0A5C2FVD4	A0A5C2FVD4		IGL c742_light_IGLV2-23_IGLJ3 (Fragment)	A0A5C2FVD4_HUMAN	1	56.5311											34.2985		39.1899			41.6989		55.1257		107.1
A0A5C2FVD8	IGL c30_light_IGKV6-21_IGKJ1 (Fragment)		A0A5C2FVD8	A0A5C2FVD8		IGL c30_light_IGKV6-21_IGKJ1 (Fragment)	A0A5C2FVD8_HUMAN	3	92.3738	280.058		57.841	428.203	153.784	75.8985	51.4791	38.7252	227.202	161.432	105.594	334.586	90.676	251.075	159.665	174.27	259.741	155.28	172.087	31.837	29.0373
A0A5C2FVE3	IGL c574_light_IGKV3-15_IGKJ5 (Fragment)		A0A5C2FVE3	A0A5C2FVE3		IGL c574_light_IGKV3-15_IGKJ5 (Fragment)	A0A5C2FVE3_HUMAN	3	835.655	2343.63	437.608	266.764	2479.8	1047.49	287.781	621.946	783.048	1083.71	2273.75	519.622	1320.22	1584.84	2708.39	884.402	939.328	625.105	2416	2408.4	1070.9	1215.27
A0A5C2FVE4	IGL c40_light_IGKV3-20_IGKJ2 (Fragment)		A0A5C2FVE4	A0A5C2FVE4		IGL c40_light_IGKV3-20_IGKJ2 (Fragment)	A0A5C2FVE4_HUMAN	1	447.418	1801.6	627.267	442.009	2035.58	1037.77	179.465	440.115	463.776	2493.55	2026.67	551.225	3935.56	1846.35	1590.99	1141.78	705.84	1324.11	1006.92	1368.56	335.71	504.224
A0A5C2FVF2	IGL c584_light_IGKV1-33_IGKJ5 (Fragment)		A0A5C2FVF2	A0A5C2FVF2		IGL c584_light_IGKV1-33_IGKJ5 (Fragment)	A0A5C2FVF2_HUMAN	1	856.822	2283.99	604.038	3169.04	2471.3	2713.48	764.832	748.605	862.498	2030.73	4755.94	1413.47	4365.48	1952.4	1683.56	328.463	1639.47	2577.58	3336.86	2894.35	1023.61	1685.91
A0A5C2FVF4	IGL c879_light_IGKV1D-13_IGKJ3 (Fragment)		A0A5C2FVF4	A0A5C2FVF4		IGL c879_light_IGKV1D-13_IGKJ3 (Fragment)	A0A5C2FVF4_HUMAN	2	66.0046	43.6449	213.436	119.441	117.875	17.9422	44.2967	57.1294	55.3265	39.8226		100.794	35.7817	24.1845	437.939	32.7203	72.1573	170.584
A0A5C2FVF5	IGL c50_light_IGKV1-5_IGKJ4 (Fragment)		A0A5C2FVF5	A0A5C2FVF5		IGL c50_light_IGKV1-5_IGKJ4 (Fragment)	A0A5C2FVF5_HUMAN	2	224.021	408.235	172.183	80.256	558.732	433.332	190.283	122.775	129.267	324.577	3619.71	170.981	575.881	466.288	772.374	333.442	907.347	618.661	316.711	369.386	200.869	252.063
A0A5C2FVF7	IGL c772_light_IGKV3-15_IGKJ1 (Fragment)		A0A5C2FVF7	A0A5C2FVF7		IGL c772_light_IGKV3-15_IGKJ1 (Fragment)	A0A5C2FVF7_HUMAN	3	439.475	577.377		148.861	596.176	319.029	85.7577	172.938	137.388	386.437	780.706	675.036	836.253	437.313	560.123	527.201	754.895	669.839	540.581	680.602	166.137	299.45
A0A5C2FVG1	IGL c889_light_IGKV2D-28_IGKJ2 (Fragment)		A0A5C2FVG1;A0A5C2GXA3	A0A5C2FVG1;A0A5C2GXA3		IGL c889_light_IGKV2D-28_IGKJ2 (Fragment);IG c1867_light_IGKV2D-28_IGKJ3 (Fragment)	A0A5C2FVG1_HUMAN;A0A5C2GXA3_HUMAN	1	514.145	616.801		381.887	1228.77	376.839	315.324	223.318	194.634	1252.54	534.731	327.339	1117.88	907.551	537.542	617.195	755.347	416.545	332.762	455.321	155.906	268.696
A0A5C2FVI1	IGL c176_light_IGLV6-57_IGLJ3 (Fragment)		A0A5C2FVI1	A0A5C2FVI1		IGL c176_light_IGLV6-57_IGLJ3 (Fragment)	A0A5C2FVI1_HUMAN	1				99.4892		85.4518				35.1287	291.482							178.784	70.6618	217.038		132.123
A0A5C2FVI2	IGL c1041_light_IGLV2-14_IGLJ1 (Fragment)		A0A5C2FVI2;A0A5C2G077	A0A5C2FVI2;A0A5C2G077		IGL c1041_light_IGLV2-14_IGLJ1 (Fragment);IGL c2658_light_IGLV2-14_IGLJ1 (Fragment)	A0A5C2FVI2_HUMAN;A0A5C2G077_HUMAN	1	211.296	193.163		177.594	74.1281	237.182				171.808	331.061	169.897	3352.99	643.997	144.52		142.946	985.325	64.9903	102.946
A0A5C2FVK9	IGL c832_light_IGKV3-20_IGKJ3 (Fragment)		A0A5C2FVK9	A0A5C2FVK9		IGL c832_light_IGKV3-20_IGKJ3 (Fragment)	A0A5C2FVK9_HUMAN	1	2965.26	460.038		286.497	447.123	193.387	120.062	229.54	337.973	343.503	1015.93	450.561	511.861	1556.31	1299.05	1032.53	256.017	1707.26	496.932	369.363	148.461	224.436
A0A5C2FVL4	IGL c1098_light_IGLV1-40_IGLJ3 (Fragment)		A0A5C2FVL4	A0A5C2FVL4		IGL c1098_light_IGLV1-40_IGLJ3 (Fragment)	A0A5C2FVL4_HUMAN	2	129.423	282.807			307.973	147.962	101.931	128.116	95.0639	92.4623	135.74	82.014	197.774	284.339	988.787	45.0788	137.633	730.96			33.8428
A0A5C2FVL9	IGL c664_light_IGLV1-51_IGLJ3 (Fragment)		A0A5C2FVL9	A0A5C2FVL9		IGL c664_light_IGLV1-51_IGLJ3 (Fragment)	A0A5C2FVL9_HUMAN	1		6.14915																	27.6585
A0A5C2FVN6	IGL c140_light_IGKV3-15_IGKJ5 (Fragment)		A0A5C2FVN6	A0A5C2FVN6		IGL c140_light_IGKV3-15_IGKJ5 (Fragment)	A0A5C2FVN6_HUMAN	1	48.3271	87.0719						16.1516	128.135	52.6511	188.675	43.5999	68.5675	29.6583	122.612	24.3479	58.6199		46.1793
A0A5C2FVP0	IGL c246_light_IGLV3-1_IGLJ2 (Fragment)		A0A5C2FVP0;A0A5C2FZ34;A0A5C2G0T9;A0A5C2G4H6;A0A5C2G6Z6;A0A5C2G7I7;A0A5C2G8E9;A0A5C2GM12	A0A5C2FVP0;A0A5C2FZ34;A0A5C2G0T9;A0A5C2G4H6;A0A5C2G6Z6;A0A5C2G7I7;A0A5C2G8E9;A0A5C2GM12		IGL c246_light_IGLV3-1_IGLJ2 (Fragment);IGL c2288_light_IGLV3-1_IGLJ3 (Fragment);IGL c2160_light_IGLV3-1_IGLJ3 (Fragment);IGL c4211_light_IGLV3-1_IGLJ2 (Fragment);IGL c4116_light_IGLV3-1_IGLJ1 (Fragment);IGL c444_light_IGLV3-1_IGLJ2 (Fragment);IGL c85_light_IGLV3-1_IGLJ1 (Fragment);IG c965_light_IGLV3-1_IGLJ2 (Fragment)	A0A5C2FVP0_HUMAN;A0A5C2FZ34_HUMAN;A0A5C2G0T9_HUMAN;A0A5C2G4H6_HUMAN;A0A5C2G6Z6_HUMAN;A0A5C2G7I7_HUMAN;A0A5C2G8E9_HUMAN;A0A5C2GM12_HUMAN	1	309.069	874.583		86.4513	524.413	497.682		239.472	450.581	553.686	821.911	60.6218	1891.04	273.258	506.711	435.191	182.699	297.841	987.926	806.396	1216.22	491.962
A0A5C2FVP1	IGL c872_light_IGKV1D-17_IGKJ1 (Fragment)		A0A5C2FVP1;A0A5C2FYL3;A0A5C2G109	A0A5C2FVP1;A0A5C2FYL3;A0A5C2G109		IGL c872_light_IGKV1D-17_IGKJ1 (Fragment);IGL c347_light_IGKV1D-17_IGKJ1 (Fragment);IGL c13_light_IGKV1D-17_IGKJ1 (Fragment)	A0A5C2FVP1_HUMAN;A0A5C2FYL3_HUMAN;A0A5C2G109_HUMAN	4	157.667	192.485		77.3239	312.892	142.628	55.656		97.9143	131.371	718.111	160.584	370.079	352.106	253.967	66.1353	143.45	172.2	181.133	239.996	190.508	125.034
A0A5C2FVP2	IGL c150_light_IGKV2-30_IGKJ4 (Fragment)		A0A5C2FVP2	A0A5C2FVP2		IGL c150_light_IGKV2-30_IGKJ4 (Fragment)	A0A5C2FVP2_HUMAN	1											374.92		56.5184
A0A5C2FVQ4	IGL c1148_light_IGLV3-21_IGLJ2 (Fragment)		A0A5C2FVQ4	A0A5C2FVQ4		IGL c1148_light_IGLV3-21_IGLJ2 (Fragment)	A0A5C2FVQ4_HUMAN	2	50.7693	57.3142		25.7984	72.0728	44.953		26.9293	38.1168	32.3333	542.706	65.6209	170.74	35.09	96.4509		30.3454	85.199	200.439	168.725	163.465	112.558
A0A5C2FVR5	IGL c724_light_IGKV3-20_IGKJ3 (Fragment)		A0A5C2FVR5	A0A5C2FVR5		IGL c724_light_IGKV3-20_IGKJ3 (Fragment)	A0A5C2FVR5_HUMAN	3	63.3715	146.632		238.307	246.967	169.223	23.9539		98.0837	297.447	254.536	86.2713	287.13	89.4907	151.62	231.761	66.8926	101.342	105.51	104.568	51.8273	35.0429
A0A5C2FVR7	IGL c180_light_IGKV3-20_IGKJ1 (Fragment)		A0A5C2FVR7	A0A5C2FVR7		IGL c180_light_IGKV3-20_IGKJ1 (Fragment)	A0A5C2FVR7_HUMAN	3	244.355	161.052		1225.69	217.328	80.9978	184.715	25.9743			9319.77	290.971	1001.01		510.12			902.292		41.4518		31.4606
A0A5C2FVR9	IGL c1101_light_IGKV1D-17_IGKJ1 (Fragment)		A0A5C2FVR9	A0A5C2FVR9		IGL c1101_light_IGKV1D-17_IGKJ1 (Fragment)	A0A5C2FVR9_HUMAN	4	249.444	732.473		879.902	739.344	1055.51	213.459	234.55	185.281	413.705	786.931	170.394	806.029	317.299	421.194	207.513	212.96	605.188	516.728	470.974	517.667	222.449
A0A5C2FVS0	IGL c1019_light_IGKV3-15_IGKJ4 (Fragment)		A0A5C2FVS0	A0A5C2FVS0		IGL c1019_light_IGKV3-15_IGKJ4 (Fragment)	A0A5C2FVS0_HUMAN	1		35.969			90.3145								33.8777
A0A5C2FVS1	IGL c1168_light_IGKV4-1_IGKJ5 (Fragment)		A0A5C2FVS1	A0A5C2FVS1		IGL c1168_light_IGKV4-1_IGKJ5 (Fragment)	A0A5C2FVS1_HUMAN	1	935.113	159.432		2487.02	628.05	895.357		388.037	177.935	1878.48	2562.52	252.061	6001.27	3300.56	1913.48	424.175	811.98	2265.55	254.751	358.555	37.3247	187.248
A0A5C2FVS9	IGL c1178_light_IGKV1-39_IGKJ2 (Fragment)		A0A5C2FVS9	A0A5C2FVS9		IGL c1178_light_IGKV1-39_IGKJ2 (Fragment)	A0A5C2FVS9_HUMAN	1		346.761			499.861	260.891		124.218		435.016	799.895	129.524	550.612	789.873	324.969		236.831	494.976	469.09	424.235		192.491
A0A5C2FVT1	IGL c922_light_IGKV3-11_IGKJ5 (Fragment)		A0A5C2FVT1	A0A5C2FVT1		IGL c922_light_IGKV3-11_IGKJ5 (Fragment)	A0A5C2FVT1_HUMAN	2	253.541	804.005		529.711	942.465	731.024		118.775	191.436	623.79	1449.79	327.937	1045.74	189.342	761.863	1018.1	501.021	751.426	456.861	386.23	492.259	202.327
A0A5C2FVT6	IGL c1039_light_IGKV1-6_IGKJ2 (Fragment)		A0A5C2FVT6	A0A5C2FVT6		IGL c1039_light_IGKV1-6_IGKJ2 (Fragment)	A0A5C2FVT6_HUMAN	3	572.591	615.578	167.639	1098.08	763.488	907.742	273.9	206.424	228.253	690.695	1168.76	473.618	983.368	1351.73	666.862	337.074	382.431	1347.96	1628.72	538.699	675.222	943.242
A0A5C2FVV5	IGL c1208_light_IGKV1-16_IGKJ1 (Fragment)		A0A5C2FVV5	A0A5C2FVV5		IGL c1208_light_IGKV1-16_IGKJ1 (Fragment)	A0A5C2FVV5_HUMAN	2	39.9138	95.1267		118.41	153.639	166.888		33.4873	45.8689	69.5691	208.287	100.364	330.981	226.754	157.737	87.8093	46.7479	103.429	82.7187	45.2159	70.0225	40.5304
A0A5C2FVW2	IGL c1069_light_IGKV3-11_IGKJ2 (Fragment)		A0A5C2FVW2	A0A5C2FVW2		IGL c1069_light_IGKV3-11_IGKJ2 (Fragment)	A0A5C2FVW2_HUMAN	1	174.89	214.737		70.8791	394.265				87.7642	168.906	1121.39		778.536	158.753	433.742		258.466	375.734	388.856	439.676	167.099	254.937
A0A5C2FVW3	IGL c1151_light_IGKV3-15_IGKJ4 (Fragment)		A0A5C2FVW3	A0A5C2FVW3		IGL c1151_light_IGKV3-15_IGKJ4 (Fragment)	A0A5C2FVW3_HUMAN	2	71.1695	323.519			1198.32	108.948		189.046	79.3002	87.2091	527.905	81.3995	1393	328.219	2090.86	29.8748	211.575	621.315	194.004	187.925	140.616	90.8374
A0A5C2FVW7	IGL c1218_light_IGKV1D-39_IGKJ5 (Fragment)		A0A5C2FVW7	A0A5C2FVW7		IGL c1218_light_IGKV1D-39_IGKJ5 (Fragment)	A0A5C2FVW7_HUMAN	3	123.483	232.204		42.713	624.529	193.65	88.2627		109.171	199.898	429.752	275.417	279.329	347.208	144.626	28.54	28.2119	235.995	353.231	157.32	496.706	86.6511
A0A5C2FVX0	IGL c230_light_IGKV3-11_IGKJ2 (Fragment)		A0A5C2FVX0	A0A5C2FVX0		IGL c230_light_IGKV3-11_IGKJ2 (Fragment)	A0A5C2FVX0_HUMAN	4	158.608	348.587	180.569	299.267	869.04	724.389	92.3775	116.248	119.271	423.866	1349.32	105.158	520.341	404.647	358.371	203.429	186.469	309.653	238.006	240.821	165.497	137.735
A0A5C2FVX5	IGL c1228_light_IGLV8-61_IGLJ3 (Fragment)		A0A5C2FVX5;A0A5C2G6M5;A0A5C2H3L8	A0A5C2FVX5;A0A5C2G6M5;A0A5C2H3L8		IGL c1228_light_IGLV8-61_IGLJ3 (Fragment);IGL c8_light_IGLV8-61_IGLJ3 (Fragment);IG c1616_light_IGLV8-61_IGLJ3 (Fragment)	A0A5C2FVX5_HUMAN;A0A5C2G6M5_HUMAN;A0A5C2H3L8_HUMAN	1	636.398	810.579	119.022	1286.14	671.552	1070.79	195.814	267.542	177.872	288.898	1640.63	553.891		818.707	422.04	210.007	375.778	852.71	453.328	605.458		436.052
A0A5C2FVX7	IGL c1161_light_IGKV3-20_IGKJ2 (Fragment)		A0A5C2FVX7	A0A5C2FVX7		IGL c1161_light_IGKV3-20_IGKJ2 (Fragment)	A0A5C2FVX7_HUMAN	1				607.178			193.859	457.295				7994.44		97.8874
A0A5C2FVY0	IGL c1089_light_IGLV1-40_IGLJ3 (Fragment)		A0A5C2FVY0	A0A5C2FVY0		IGL c1089_light_IGLV1-40_IGLJ3 (Fragment)	A0A5C2FVY0_HUMAN	1	122.383	332.129		205.162	641.25	164.219	116.556	80.7435	38.8869	165.293	265.275	81.011	214.032	623.908	497.265	153.409	367.589	364.741	246.001	139.46	174.271	127.28
A0A5C2FVZ0	IGL c1099_light_IGLV3-1_IGLJ2 (Fragment)		A0A5C2FVZ0;A0A5C2G0J0;A0A5C2G135	A0A5C2FVZ0;A0A5C2G0J0;A0A5C2G135		IGL c1099_light_IGLV3-1_IGLJ2 (Fragment);IGL c1027_light_IGLV3-1_IGLJ2 (Fragment);IGL c2981_light_IGLV3-1_IGLJ3 (Fragment)	A0A5C2FVZ0_HUMAN;A0A5C2G0J0_HUMAN;A0A5C2G135_HUMAN	1	215.766	4260.04	147.835	136.189	1601	500.217	204.552	492.943	509.005	617.081	1851.09	172.525	1081.48	573.475	1434.68	576.808	165.589	606.348	1274.95	964.063	361.166	758.333
A0A5C2FVZ8	IGL c992_light_IGKV1-27_IGKJ3 (Fragment)		A0A5C2FVZ8	A0A5C2FVZ8		IGL c992_light_IGKV1-27_IGKJ3 (Fragment)	A0A5C2FVZ8_HUMAN	3		23.5312		65.8429	79.0671	71.3976		1714.55		53.0144	202.753	83.712	161.622	102.377	134.068	32.238		73.6606	45.0128	62.3583	37.9171	28.8929
A0A5C2FW20	IGL c1211_light_IGKV4-1_IGKJ4 (Fragment)		A0A5C2FW20	A0A5C2FW20		IGL c1211_light_IGKV4-1_IGKJ4 (Fragment)	A0A5C2FW20_HUMAN	1	224.82	482.911			275.991	162.772				364.626		74.909	85.1894	983.876	259.528	352.21	196.523	138.546
A0A5C2FW29	IGL c1231_light_IGKV2D-28_IGKJ1 (Fragment)		A0A5C2FW29;A0A5C2GA20	A0A5C2FW29;A0A5C2GA20		IGL c1231_light_IGKV2D-28_IGKJ1 (Fragment);IGL c3293_light_IGKV2D-28_IGKJ5 (Fragment)	A0A5C2FW29_HUMAN;A0A5C2GA20_HUMAN	1	25.7746	70.4078	34.0928		81.8401	27.1298		26.6078	25.8179	41.6616	120.633		10.028	16.1875	85.3473	24.7971	12.1866	37.9005	30.9921
A0A5C2FW30	IGL c1139_light_IGKV3-11_IGKJ4 (Fragment)		A0A5C2FW30	A0A5C2FW30		IGL c1139_light_IGKV3-11_IGKJ4 (Fragment)	A0A5C2FW30_HUMAN	1	6094.57	3422.42	519.966	1445.93	1522.73	1702.7	1152.99	351.447	445.914	1605.93		2271.47	1642.34	3309.79	450.124	924.186	3888.88	1232.04	2335.38	2607.85	832.167	1396.9
A0A5C2FW31	IGL c854_light_IGKV1-5_IGKJ1 (Fragment)		A0A5C2FW31	A0A5C2FW31		IGL c854_light_IGKV1-5_IGKJ1 (Fragment)	A0A5C2FW31_HUMAN	1		65.1235											856.018
A0A5C2FW39	IGL c1042_light_IGLV1-40_IGLJ2 (Fragment)		A0A5C2FW39	A0A5C2FW39		IGL c1042_light_IGLV1-40_IGLJ2 (Fragment)	A0A5C2FW39_HUMAN	2		31.1064		49.4166	21.437	30.9051			13.4188	23.2154	30.5662	38.1699	63.0093		71.9669	40.4193	72.4394	57.2071	78.8946	61.2568		33.8685
A0A5C2FW41	IGL c310_light_IGKV3-20_IGKJ2 (Fragment)		A0A5C2FW41	A0A5C2FW41		IGL c310_light_IGKV3-20_IGKJ2 (Fragment)	A0A5C2FW41_HUMAN	3	296.727	386.843		115.547	446.436	181.464		81.124	110.036	275.845	460.6	215.472	551.706	212.512	344.134	168.492	346.334	284.002	153.694	177.258	116.299	111.525
A0A5C2FW50	IGL c416_light_IGKV1D-39_IGKJ2 (Fragment)		A0A5C2FW50	A0A5C2FW50		IGL c416_light_IGKV1D-39_IGKJ2 (Fragment)	A0A5C2FW50_HUMAN	4	233.666	482.938	113.658	103.875	1048.08	590.434	68.751	132.758	130.925	447.755	420.214	197.354	401.952	838.763	511.519	226.421	330.908	261.856	432.597	366.231	263.828	675.85
A0A5C2FW54	IGL c330_light_IGKV3-20_IGKJ1 (Fragment)		A0A5C2FW54	A0A5C2FW54		IGL c330_light_IGKV3-20_IGKJ1 (Fragment)	A0A5C2FW54_HUMAN	2	4324.9	2201.43	443.446	1388.47	989.018	1640.26	739.345	735.904	872.444	2690.49	3907.4	1174.94	3927.24	8729.22	1425.6	1851.97	3029.63	1844.98	2800.01	2961.78	654.217	1433.51
A0A5C2FW56	IGL c874_light_IGKV2D-28_IGKJ4 (Fragment)		A0A5C2FW56	A0A5C2FW56		IGL c874_light_IGKV2D-28_IGKJ4 (Fragment)	A0A5C2FW56_HUMAN	1							7.50938												42.3427
A0A5C2FW68	IGL c894_light_IGLV2-14_IGLJ1 (Fragment)		A0A5C2FW68	A0A5C2FW68		IGL c894_light_IGLV2-14_IGLJ1 (Fragment)	A0A5C2FW68_HUMAN	2	78.6484	215.686				54.9247			70.13	111.308		51.2244		33.0419			38.2898	111.142	371.813	251.184	296.361	187.575
A0A5C2FW74	IGL c1179_light_IGKV1D-39_IGKJ4 (Fragment)		A0A5C2FW74	A0A5C2FW74		IGL c1179_light_IGKV1D-39_IGKJ4 (Fragment)	A0A5C2FW74_HUMAN	1		107.838	64.3392	77.8844	1268.56				61.366	129.539	420.578	85.1588	68.1523	141.834	146.433		62.6071	123.128	220.902	130.124	57.4721	109.143
A0A5C2FW75	IGL c1338_light_IGLV3-21_IGLJ1 (Fragment)		A0A5C2FW75	A0A5C2FW75		IGL c1338_light_IGLV3-21_IGLJ1 (Fragment)	A0A5C2FW75_HUMAN	1	89.4385	90.1192		73.5717	99.5643	138.625			200.393	45.7301	332.244	95.5602	278.765	39.7045	95.1064	24.8702	44.5839	88.4877	189.353	142.394	129.47	80.1425
A0A5C2FW77	IGL c1281_light_IGLV1-47_IGLJ3 (Fragment)		A0A5C2FW77	A0A5C2FW77		IGL c1281_light_IGLV1-47_IGLJ3 (Fragment)	A0A5C2FW77_HUMAN	1		577.843		21.6439	622.637	102.864	45.7206	50.8277	96.9126	214.822	671.205		990.202	92.5556	81.3263	385.235		70.6478	189.607	175.897		148.814
A0A5C2FW84	IGL c1348_light_IGKV1-5_IGKJ2 (Fragment)		A0A5C2FW84	A0A5C2FW84		IGL c1348_light_IGKV1-5_IGKJ2 (Fragment)	A0A5C2FW84_HUMAN	2	336.972	141.53			643.639	263.922				471.504	1451.47	220.279	202.492	309.168	922.594	265.525	669.395	224.857	405.368	550.309	321.308	280.447
A0A5C2FW89	IGL c1082_light_IGKV3-20_IGKJ3 (Fragment)		A0A5C2FW89	A0A5C2FW89		IGL c1082_light_IGKV3-20_IGKJ3 (Fragment)	A0A5C2FW89_HUMAN	3	216.257	493.406	217.611	171.008	703.727	652.998	99.4427	301.02	389.146	444.212	1370.6	212.114	890.224	567.806	419.704	176.489	283.326	390.621	1060.02	912.072	833.148	611.974
A0A5C2FW95	IGL c1358_light_IGKV1D-39_IGKJ2 (Fragment)		A0A5C2FW95;A0A5C2G1D9	A0A5C2FW95;A0A5C2G1D9		IGL c1358_light_IGKV1D-39_IGKJ2 (Fragment);IGL c143_light_IGKV1D-39_IGKJ2 (Fragment)	A0A5C2FW95_HUMAN;A0A5C2G1D9_HUMAN	1		87.5323		81.8034	40.8452									2.29142			17.8422		57.7207	41.7181	36.6226	16.1872
A0A5C2FWA1	IGL c1311_light_IGLV3-9_IGLJ2 (Fragment)		A0A5C2FWA1	A0A5C2FWA1		IGL c1311_light_IGLV3-9_IGLJ2 (Fragment)	A0A5C2FWA1_HUMAN	1	288.029	61.8552		176.075	59.4239	331.743			20.6255	114.607	1624.4	197.299	384.444	146.347	256.621	88.6957	155.738	281.923	369.039	355.063	305.182	183.74
A0A5C2FWA3	IGL c1368_light_IGKV1D-39_IGKJ1 (Fragment)		A0A5C2FWA3;A0A5C2G1T5;A0A5C2G7D6	A0A5C2FWA3;A0A5C2G1T5;A0A5C2G7D6		IGL c1368_light_IGKV1D-39_IGKJ1 (Fragment);IGL c3102_light_IGKV1D-39_IGKJ2 (Fragment);IGL c3605_light_IGKV1-39_IGKJ2 (Fragment)	A0A5C2FWA3_HUMAN;A0A5C2G1T5_HUMAN;A0A5C2G7D6_HUMAN	1	241.218	1624.04			2057.61	112.876	118.678	137.644	197.512	150.629	861.98	168.985	767.613	600.427	353.696	117.053	333.97	251.356	180.747	201.513	355.206	76.7717
A0A5C2FWA8	IGL c1321_light_IGLV2-14_IGLJ3 (Fragment)		A0A5C2FWA8;A0A5C2GUR3	A0A5C2FWA8;A0A5C2GUR3		IGL c1321_light_IGLV2-14_IGLJ3 (Fragment);IG c622_light_IGLV2-14_IGLJ1 (Fragment)	A0A5C2FWA8_HUMAN;A0A5C2GUR3_HUMAN	1	390.662	48.0711	44.4786		44.9217	86.9674		83.3201	137.614	98.8058	1480.63	200.076	396.758	31.4374		39.2559	127.088	402.365	119.064	82.4926	48.6599	48.7672
A0A5C2FWB4	IGL c400_light_IGKV2D-28_IGKJ5 (Fragment)		A0A5C2FWB4	A0A5C2FWB4		IGL c400_light_IGKV2D-28_IGKJ5 (Fragment)	A0A5C2FWB4_HUMAN	1		29.8659		54.6959	44.7498	76.2432	32.765		90.2649	255.483			64.861	70.2216		199.524	73.5799	53.2011	92.8015
A0A5C2FWD4	IGL c1398_light_IGKV1-5_IGKJ1 (Fragment)		A0A5C2FWD4	A0A5C2FWD4		IGL c1398_light_IGKV1-5_IGKJ1 (Fragment)	A0A5C2FWD4_HUMAN	1	586.389	907.719		329.566	2003.66	533.239	191.682	230.549	142.394	121.479	632.164	470.318	342.138	2546.1		231.444	511.399	636.861	778.802	823.513
A0A5C2FWE1	IGL c1259_light_IGLV3-1_IGLJ1 (Fragment)		A0A5C2FWE1	A0A5C2FWE1		IGL c1259_light_IGLV3-1_IGLJ1 (Fragment)	A0A5C2FWE1_HUMAN	3	185.073	547.564	104.877	249.789	535.842	303.255	120.294	83.7049	149.907	339.154	702.391	98.1931	505.43	88.1729	571.893	258.795	129.314	433.278	530.48	621.984	550.725	434.484
A0A5C2FWE3	IGL c1351_light_IGLV2-8_IGLJ3 (Fragment)		A0A5C2FWE3	A0A5C2FWE3		IGL c1351_light_IGLV2-8_IGLJ3 (Fragment)	A0A5C2FWE3_HUMAN	1				516.896		149.449									529.745			371.702
A0A5C2FWF0	IGL c1361_light_IGKV3-11_IGKJ5 (Fragment)		A0A5C2FWF0	A0A5C2FWF0		IGL c1361_light_IGKV3-11_IGKJ5 (Fragment)	A0A5C2FWF0_HUMAN	1	298.121	519.771		95.6031	2737.3	150.541	92.6227			399.717	489.888	376.618	248.969	326.977			463.398	281.144	406.41	341.291		264.298
A0A5C2FWG0	IGL c450_light_IGLV3-19_IGLJ2 (Fragment)		A0A5C2FWG0	A0A5C2FWG0		IGL c450_light_IGLV3-19_IGLJ2 (Fragment)	A0A5C2FWG0_HUMAN	2	614.524	552.154		1143.69	422.497	337.95		120.187	50.1166	387.425	778.266	351.893	806.42	470.752	371.914	446.647	273.171	410.508	1034.64	963.833	228.029	488.457
A0A5C2FWG4	IGL c1371_light_IGKV1-27_IGKJ1 (Fragment)		A0A5C2FWG4	A0A5C2FWG4		IGL c1371_light_IGKV1-27_IGKJ1 (Fragment)	A0A5C2FWG4_HUMAN	1		165.837				195.621				65.1001		161.374	644.297	140.126			191.337	158.938				44.4381
A0A5C2FWG8	IGL c460_light_IGLV7-43_IGLJ3 (Fragment)		A0A5C2FWG8;A0A5C2FZR3;A0A5C2G032;A0A5C2G2X1;A0A5C2G3D7;A0A5C2G4N7;A0A5C2GCK8;A0A5C2GKD8;A0A5C2GKP6;A0A5C2GT10;A0A5C2GUL7;A0A7T0PXP3;A0N8J8;P04211;Q5NV80	A0A5C2FWG8;A0A5C2FZR3;A0A5C2G032;A0A5C2G2X1;A0A5C2G3D7;A0A5C2G4N7;A0A5C2GCK8;A0A5C2GKD8;A0A5C2GKP6;A0A5C2GT10;A0A5C2GUL7;A0A7T0PXP3;A0N8J8;P04211;Q5NV80	;;;;;;;;;;;;;IGLV7-43;V3-2	IGL c460_light_IGLV7-43_IGLJ3 (Fragment);IGL c2508_light_IGLV7-43_IGLJ2 (Fragment);IGL c2542_light_IGLV7-43_IGLJ1 (Fragment);IGL c3492_light_IGLV7-43_IGLJ2 (Fragment);IGL c3629_light_IGLV7-43_IGLJ3 (Fragment);IGL c4099_light_IGLV7-43_IGLJ3 (Fragment);IGL c323_light_IGLV7-43_IGLJ2 (Fragment);IG c982_light_IGLV7-43_IGLJ1 (Fragment);IG c134_light_IGLV7-43_IGLJ2 (Fragment);IG c551_light_IGLV7-43_IGLJ…	A0A5C2FWG8_HUMAN;A0A5C2FZR3_HUMAN;A0A5C2G032_HUMAN;A0A5C2G2X1_HUMAN;A0A5C2G3D7_HUMAN;A0A5C2G4N7_HUMAN;A0A5C2GCK8_HUMAN;A0A5C2GKD8_HUMAN;A0A5C2GKP6_HUMAN;A0A5C2GT10_HUMAN;A0A5C2GUL7_HUMAN;A0A7T0PXP3_HUMAN;A0N8J8_HUMAN;LV743_HUMAN;Q5NV80_HUMAN	1	584.537	302.509			334.091	390.463		155.448	244.867	313.986	1209.44	322.073	295.712	610.753	516.535	235.009	223.39	227.204	143.487	191.649		138.535
A0A5C2FWH0	IGL c1381_light_IGKV3-20_IGKJ4 (Fragment)		A0A5C2FWH0	A0A5C2FWH0		IGL c1381_light_IGKV3-20_IGKJ4 (Fragment)	A0A5C2FWH0_HUMAN	1	534	445.961		242.43	161.82					614.853		252.94	575.756	1325.14		408.865	406.848		273.967		126.168	296.79
A0A5C2FWI4	IGL c546_light_IGKV2D-28_IGKJ2 (Fragment)		A0A5C2FWI4	A0A5C2FWI4		IGL c546_light_IGKV2D-28_IGKJ2 (Fragment)	A0A5C2FWI4_HUMAN	1	21.5905	153.732		226.499	43.7183	70.3713				362.838		124.766	515.592		312.394	85.9673	186.438	201.978	18.7855	113.11	23.8254	91.6407
A0A5C2FWK4	IGL c1034_light_IGKV3-11_IGKJ5 (Fragment)		A0A5C2FWK4	A0A5C2FWK4		IGL c1034_light_IGKV3-11_IGKJ5 (Fragment)	A0A5C2FWK4_HUMAN	1		35.0349			170.41										56.8775			29.0038			18.9025
A0A5C2FWL7	IGL c1421_light_IGKV3-11_IGKJ2 (Fragment)		A0A5C2FWL7	A0A5C2FWL7		IGL c1421_light_IGKV3-11_IGKJ2 (Fragment)	A0A5C2FWL7_HUMAN	2		46.2887										48.4805					173.359		572.514
A0A5C2FWM5	IGL c1498_light_IGKV1D-39_IGKJ1 (Fragment)		A0A5C2FWM5	A0A5C2FWM5		IGL c1498_light_IGKV1D-39_IGKJ1 (Fragment)	A0A5C2FWM5_HUMAN	2	201.694	282.758	221.436	294.471	350.559	222.39	66.1674	66.4068	103.751	391.833	192.009	264.761	458.948	687.692	396.448	114.343	160.772	549.696	271.26	166.037	201.765	225.363
A0A5C2FWN1	IGL c1222_light_IGKV3-20_IGKJ4 (Fragment)		A0A5C2FWN1;A0A5C2FXS4	A0A5C2FWN1;A0A5C2FXS4		IGL c1222_light_IGKV3-20_IGKJ4 (Fragment);IGL c1141_light_IGKV3-20_IGKJ4 (Fragment)	A0A5C2FWN1_HUMAN;A0A5C2FXS4_HUMAN	2	187.852	350.56	50.8936	60.0521	401.792	353.798	120.111	232.344	201.264	357.152	1185.38	228.978	1378.34	515.471	330.315	203.4	234.608	241.802	337.959	237.641	235.018	125.402
A0A5C2FWP5	IGL c1518_light_IGKV3-20_IGKJ3 (Fragment)		A0A5C2FWP5	A0A5C2FWP5		IGL c1518_light_IGKV3-20_IGKJ3 (Fragment)	A0A5C2FWP5_HUMAN	2	303.914	2061.35	217.391	653.153	862.341	1453.77	234.847	472.907	656.674	1426	1407.4	600.307	825.098	460.404	713.557	793.337	1023.3	522.801	1728.43	1724.96	833.236	922.777
A0A5C2FWP9	IGL c1242_light_IGKV3-20_IGKJ1 (Fragment)		A0A5C2FWP9	A0A5C2FWP9		IGL c1242_light_IGKV3-20_IGKJ1 (Fragment)	A0A5C2FWP9_HUMAN	1					141.778																372.911
A0A5C2FWQ3	IGL c550_light_IGKV1-39_IGKJ4 (Fragment)		A0A5C2FWQ3	A0A5C2FWQ3		IGL c550_light_IGKV1-39_IGKJ4 (Fragment)	A0A5C2FWQ3_HUMAN	1	968.728	727.739		297.433	1521.2	588.201				546.12	2072.95	784.013	2002.29	2093.35	914.75	254.761	677.128	737.75	951.053	660.874	1189.44	588.327
A0A5C2FWQ8	IGL c1389_light_IGLV3-21_IGLJ3 (Fragment)		A0A5C2FWQ8	A0A5C2FWQ8		IGL c1389_light_IGLV3-21_IGLJ3 (Fragment)	A0A5C2FWQ8_HUMAN	1					23.6127						63.6835	18.4582	59.1207		38.7775	14.4088		25.0641	38.1754	32.2915
A0A5C2FWQ9	IGL c1252_light_IGKV3-20_IGKJ1 (Fragment)		A0A5C2FWQ9	A0A5C2FWQ9		IGL c1252_light_IGKV3-20_IGKJ1 (Fragment)	A0A5C2FWQ9_HUMAN	1			157.89	332.432			870.751	651.542					340.007	329.266			64.4719	1147.25	808.249	503.353	402.686	221.625
A0A5C2FWS1	IGL c570_light_IGKV1D-33_IGKJ3 (Fragment)		A0A5C2FWS1	A0A5C2FWS1		IGL c570_light_IGKV1D-33_IGKJ3 (Fragment)	A0A5C2FWS1_HUMAN	1						3148.36													1491.3			261.085
A0A5C2FWS7	IGL c1272_light_IGLV3-19_IGLJ2 (Fragment)		A0A5C2FWS7	A0A5C2FWS7		IGL c1272_light_IGLV3-19_IGLJ2 (Fragment)	A0A5C2FWS7_HUMAN	1		251.891		637.121	243.222	415.667							500.914	106.015	224.254	134.423	147.91
A0A5C2FWT9	IGL c580_light_IGKV4-1_IGKJ1 (Fragment)		A0A5C2FWT9	A0A5C2FWT9		IGL c580_light_IGKV4-1_IGKJ1 (Fragment)	A0A5C2FWT9_HUMAN	1	525.826	750.539		130.35		232.26	158.412	108.248		337.059	1069.05	326.5	672.941	286.654	418.55		507.961	348.534	1157.77	1112.29	679.114	784.867
A0A5C2FWU1	IGL c1501_light_IGKV3-11_IGKJ4 (Fragment)		A0A5C2FWU1	A0A5C2FWU1		IGL c1501_light_IGKV3-11_IGKJ4 (Fragment)	A0A5C2FWU1_HUMAN	2	5428.07	1099.74	366.755	3799.72	1309.62	2782.9	266.042	1157.84	980.014	1577.26	2767.66	866.409	3768.06	4737.11	2132.12	1851.2	2900.63	1843.08	463.577	826.595	1276.05	1120.55
A0A5C2FWU2	IGL c656_light_IGKV1-27_IGKJ4 (Fragment)		A0A5C2FWU2	A0A5C2FWU2		IGL c656_light_IGKV1-27_IGKJ4 (Fragment)	A0A5C2FWU2_HUMAN	3	187.468	275.576		121.988	564.814	207.288		42.1186	104.623	321.294	928.097	185.726	812.192	322.193	404.647	122.344	259.013	296.48	314.56	233.807	385.629	132.832
A0A5C2FWV9	IGL c676_light_IGLV1-51_IGLJ2 (Fragment)		A0A5C2FWV9;A0A5C2FZE4	A0A5C2FWV9;A0A5C2FZE4		IGL c676_light_IGLV1-51_IGLJ2 (Fragment);IGL c2292_light_IGLV1-51_IGLJ3 (Fragment)	A0A5C2FWV9_HUMAN;A0A5C2FZE4_HUMAN	1	200.042	589.429			779.933				83.5415	190.599	1401.31		287.041		386.741	265.893			357.768	324.592	177.723	201.079
A0A5C2FWW0	IGL c1578_light_IGKV1-5_IGKJ1 (Fragment)		A0A5C2FWW0	A0A5C2FWW0		IGL c1578_light_IGKV1-5_IGKJ1 (Fragment)	A0A5C2FWW0_HUMAN	1												133.879
A0A5C2FWW2	IGL c1521_light_IGKV1-39_IGKJ1 (Fragment)		A0A5C2FWW2	A0A5C2FWW2		IGL c1521_light_IGKV1-39_IGKJ1 (Fragment)	A0A5C2FWW2_HUMAN	1	2435.56	2118.99	642.243	1588.07	2507.35	2353.56	587.775	782.351	999.236	2051.74	5293.22	1338.93	6037.83	8278.28	1325.94	1775.18	2565.93	2539.41	3998.1	4149.28	1300.77	2895.39
A0A5C2FWX2	IGL c620_light_IGLV1-44_IGLJ3 (Fragment)		A0A5C2FWX2	A0A5C2FWX2		IGL c620_light_IGLV1-44_IGLJ3 (Fragment)	A0A5C2FWX2_HUMAN	5	348.493	527.988	361.125	183.803	543.481	243.235	137.396	185.354	190.519	329.131	691.627	272.956	611.909	420.532	717.339	243.61	221.141	620.729	859.097	762.256	261.441	534.184
A0A5C2FWX3	IGL c1531_light_IGKV4-1_IGKJ4 (Fragment)		A0A5C2FWX3	A0A5C2FWX3		IGL c1531_light_IGKV4-1_IGKJ4 (Fragment)	A0A5C2FWX3_HUMAN	2	44.4649	88.2646		1631.15	208.85	833.196			15.3634	153.851	328.216	20.5122	288.954	41.4797	184.387	71.9544	45.0203	166.374	88.6696	103.177	13.2146	38.6718
A0A5C2FWX9	IGL c1459_light_IGKV1-33_IGKJ3 (Fragment)		A0A5C2FWX9	A0A5C2FWX9		IGL c1459_light_IGKV1-33_IGKJ3 (Fragment)	A0A5C2FWX9_HUMAN	1	302.957	1216.44	168.598	1080.72	1216.26	604.979	411.564	254.552	199.928	636.247	3967.23	196.238	2879.33	438.757	816.313	237.694	446.414	782.611	147.887	309.341	156.72	584.007
A0A5C2FWY2	IGL c1332_light_IGKV3-11_IGKJ5 (Fragment)		A0A5C2FWY2	A0A5C2FWY2		IGL c1332_light_IGKV3-11_IGKJ5 (Fragment)	A0A5C2FWY2_HUMAN	1	149.243	1157.15		280.972	642.481	226.752				309.352	412.52		317.587	924.635	628.964	156.089	252.328	1125.55	315.736	280.267		127.797
A0A5C2FWY4	IGL c1541_light_IGLV2-11_IGLJ3 (Fragment)		A0A5C2FWY4	A0A5C2FWY4		IGL c1541_light_IGLV2-11_IGLJ3 (Fragment)	A0A5C2FWY4_HUMAN	1	517.949	527.848		536.418	341.641	485.693	743.527	664.627	1091.42	1263.29	1255.74	264.536	913.773	406.268	672.197	1073.44	330.134	779.545	1176.49	1461.94	443.536	865.625
A0A5C2FWY9	IGL c640_light_IGKV3-15_IGKJ2 (Fragment)		A0A5C2FWY9	A0A5C2FWY9		IGL c640_light_IGKV3-15_IGKJ2 (Fragment)	A0A5C2FWY9_HUMAN	1		138.713			2688.57															51.2222		41.2814
A0A5C2FWZ4	IGL c65_light_IGKV3-20_IGKJ5 (Fragment)		A0A5C2FWZ4	A0A5C2FWZ4		IGL c65_light_IGKV3-20_IGKJ5 (Fragment)	A0A5C2FWZ4_HUMAN	1	938.222	1257.09		652.524	1543.5	648.839	483.872	264.521		1437.35	1028.12	809.7	1543.57	1198.83	472.41	747.813	584.903	679.229	631.19	785.328	535.986	272.833
A0A5C2FX01	IGL c726_light_IGKV1D-39_IGKJ1 (Fragment)		A0A5C2FX01	A0A5C2FX01		IGL c726_light_IGKV1D-39_IGKJ1 (Fragment)	A0A5C2FX01_HUMAN	5	511.94	1053.84	136.807	947.129	1586.28	933.047	112.841	219.085	318.345	866.291	2128.13	484.686	1877.07	1354.03	853.825	371.447	672.26	944.81	790.139	844.282	459.491	398.682
A0A5C2FX07	IGL c736_light_IGKV3-20_IGKJ1 (Fragment)		A0A5C2FX07	A0A5C2FX07		IGL c736_light_IGKV3-20_IGKJ1 (Fragment)	A0A5C2FX07_HUMAN	1		13.6282		7.13138	27.8395					10.5843				23.3074		29.2212
A0A5C2FX08	IGL c1489_light_IGKV1-12_IGKJ4 (Fragment)		A0A5C2FX08	A0A5C2FX08		IGL c1489_light_IGKV1-12_IGKJ4 (Fragment)	A0A5C2FX08_HUMAN	1						15.8047												10.3169
A0A5C2FX14	IGL c680_light_IGKV1-39_IGKJ2 (Fragment)		A0A5C2FX14	A0A5C2FX14		IGL c680_light_IGKV1-39_IGKJ2 (Fragment)	A0A5C2FX14_HUMAN	1	282.025	389.038		154.041	435.074	332.859	77.7404	118.651	105.287	352.794	402.073	201.097	1486.93	103.708	628.596	204.036	241.256	354.107	257.851	217.368	272.447	601.406
A0A5C2FX16	IGL c1499_light_IGLV3-19_IGLJ2 (Fragment)		A0A5C2FX16;A0A5C2FX21;A0A5C2G0W8	A0A5C2FX16;A0A5C2FX21;A0A5C2G0W8		IGL c1499_light_IGLV3-19_IGLJ2 (Fragment);IGL c115_light_IGLV3-19_IGLJ2 (Fragment);IGL c2772_light_IGLV3-19_IGLJ2 (Fragment)	A0A5C2FX16_HUMAN;A0A5C2FX21_HUMAN;A0A5C2G0W8_HUMAN	1		272.457		640.361	253.322	411.875				145.554	221.288	138.112	478.725	31.3192		140.852	144.504		131.989	157.422		117.513
A0A5C2FX20	IGL c756_light_IGLV1-44_IGLJ3 (Fragment)		A0A5C2FX20	A0A5C2FX20		IGL c756_light_IGLV1-44_IGLJ3 (Fragment)	A0A5C2FX20_HUMAN	2		159.182				125.397						184.496			158.793			236.701
A0A5C2FX27	IGL c700_light_IGKV1D-12_IGKJ4 (Fragment)		A0A5C2FX27	A0A5C2FX27		IGL c700_light_IGKV1D-12_IGKJ4 (Fragment)	A0A5C2FX27_HUMAN	2	395.587		201.751	348.485	1181.32	256.032	385.409		233.366	494.926	5010.52	439.651	688.653	979.334	730.618	373.708	538.175	653.995	818.82		956.176	287.91
A0A5C2FX32	IGL c1519_light_IGLV2-11_IGLJ3 (Fragment)		A0A5C2FX32	A0A5C2FX32		IGL c1519_light_IGLV2-11_IGLJ3 (Fragment)	A0A5C2FX32_HUMAN	1	1025.09			100.604		158.842					681.518	647.662		198.809	215.313		544.373	456.607	353.73	365.297	160.123	299.515
A0A5C2FX37	IGL c1412_light_IGLV6-57_IGLJ3 (Fragment)		A0A5C2FX37;A0A5C2G0C8;A0A5C2G0M5	A0A5C2FX37;A0A5C2G0C8;A0A5C2G0M5		IGL c1412_light_IGLV6-57_IGLJ3 (Fragment);IGL c1405_light_IGLV6-57_IGLJ7 (Fragment);IGL c2514_light_IGLV6-57_IGLJ3 (Fragment)	A0A5C2FX37_HUMAN;A0A5C2G0C8_HUMAN;A0A5C2G0M5_HUMAN	1		62.933			119.576	195.714			46.8945	60.5661	5545.46	132.98			203.804			117.586	338.653	235.101	192.14	159.814
A0A5C2FX45	IGL c1539_light_IGKV3-15_IGKJ1 (Fragment)		A0A5C2FX45	A0A5C2FX45		IGL c1539_light_IGKV3-15_IGKJ1 (Fragment)	A0A5C2FX45_HUMAN	2	391.338	1876.23	340.582	1007.4	1876.82	540.707		373.632	272.504	487.487	1402.29	182.669	1011.85	268.144	524.981	205.415	440.103	374.197	773.431	660.608	707.191	328.635
[truncated: 3,687 more rows]

## Sheet: Peptide Identification Overview
Sequence	Modifications	Charge	Missed Cleavages	PEP IsProteinGroupSpecific	PEP IsProteotypic	PG Cscore	PG ProteinAccessions	PG ProteinDescriptions	PG ProteinGroups	PG ProteinNames	PG Genes	A1	A2	A3	A4	A5	A6	A7	A8	A9	A10	A11	B1	B2	B3	B4	B5	B6	B7	B8	B9	B10	B11	QC1	QC2	QC3	QC4	QC5	QC6	QC7	QC8	QC9
[truncated: 16,819 more rows]

[truncated: 2 more sheets: Overlapping proteins (KNN）, Group information]
